# Supplementary material for: Two assembly modes for SIN3 histone deacetylase complexes
Source: Cell Discov. 2023 Apr 19;9:42. doi: 10.1038/s41421-023-00539-x (PMC10115800; doi:10.1038/s41421-023-00539-x)
Supplement: Supplementary file 2 — Supplementary Table S2 [file 41421_2023_539_MOESM2_ESM.xlsx]

## Sheet: Proteins
Checked	Protein FDR Confidence: Combined	Master	Accession	Description	Exp. q-value: Combined	Sum PEP Score	Coverage [%]	# Peptides	# PSMs	# Unique Peptides	# AAs	MW [kDa]	calc. pI	Score Sequest HT: Sequest HT	# Peptides (by Search Engine): Sequest HT	# Protein Groups
FALSE	High	Master Protein	Q09750	Paired amphipathic helix protein pst1 OS=Schizosaccharomyces pombe (strain 972 / ATCC 24843) OX=284812 GN=pst1 PE=1 SV=1	0	1056.07	70	117	570	117	1522	171.4	6.09	1343.25	117	1
	Checked	Confidence	Sequence	Modifications	Qvality PEP	Qvality q-value	# Protein Groups	# Proteins	# PSMs	Master Protein Accessions	# Missed Cleavages	Theo. MH+ [Da]	Confidence (by Search Engine): Sequest HT	Percolator q-Value (by Search Engine): Sequest HT	Percolator PEP (by Search Engine): Sequest HT	XCorr (by Search Engine): Sequest HT
	FALSE	High	AFNVPIAQNK		0.000246458	0.000201917	1	1	12	Q09750	0	1101.61	High	0.0001666	9.403e-05	2.58
	FALSE	High	AFNVPIAQNKNPSELEFLEHAR		3.96711e-05	0.000201917	1	1	1	Q09750	1	2524.29	High	0.0001666	1.258e-05	2.86
	FALSE	High	AIEQQPTILSSTDSNIPRPGTVK		1.14161e-12	0.000201917	1	1	9	Q09750	0	2452.3	High	0.0001666	6.219e-14	5.83
	FALSE	High	ANWTLPSNLGGK		3.06535e-06	0.000201917	1	1	7	Q09750	0	1257.66	High	0.0001666	7.482e-07	2.97
	FALSE	High	ASSSPIHHANNNGLR		8.19e-07	0.000201917	1	1	2	Q09750	0	1574.78	High	0.0001666	1.747e-07	4.49
	FALSE	High	CLPSDEGNEDDESSSVVK	1xCarbamidomethyl [C1]	3.61153e-13	0.000201917	1	1	10	Q09750	0	1966.82	High	0.0001666	1.749e-14	4.3
	FALSE	High	CLYGIHAFR	1xCarbamidomethyl [C1]	1.26834e-05	0.000201917	1	1	14	Q09750	0	1136.57	High	0.0001666	3.576e-06	2.3
	FALSE	High	CYVFFGSNEHLMNWLK	1xCarbamidomethyl [C1]	1.04496e-07	0.000201917	1	1	2	Q09750	0	2044.94	High	0.0001666	1.809e-08	3.54
	FALSE	High	CYVFFGSNEHLMNWLK	1xCarbamidomethyl [C1]; 1xOxidation [M12]	3.195e-05	0.000201917	1	1	3	Q09750	0	2060.94	High	0.0001666	9.923e-06	2.59
	FALSE	High	DPNIITDIAR		0.000310896	0.000201917	1	1	3	Q09750	0	1127.61	High	0.0001666	0.0001213	3.47
	FALSE	High	EDLTMGTLK		0.00164758	0.000201917	1	1	4	Q09750	0	1007.51	High	0.0001666	0.0007632	2.58
	FALSE	High	EDLTMGTLK	1xOxidation [M5]	0.000279746	0.000201917	1	1	6	Q09750	0	1023.5	High	0.0001666	0.0001083	2.37
	FALSE	High	EDLTMGTLKSDAEK		0.00470229	0.000201917	1	1	1	Q09750	1	1537.74	High	0.0001666	0.002417	1.93
	FALSE	High	EDYVSESTER		5.05756e-05	0.000201917	1	1	2	Q09750	0	1214.52	High	0.0001666	1.641e-05	2.55
	FALSE	High	EHAQQIIENLQK		1.93242e-10	0.000201917	1	1	9	Q09750	0	1450.76	High	0.0001666	1.773e-11	3.25
	FALSE	High	EHAQQIIENLQKNPSVTIPIVLER		1.35954e-06	0.000201917	1	1	1	Q09750	1	2769.53	High	0.0001666	3.059e-07	2.38
	FALSE	High	EKESIEDEEKNR		3.29783e-05	0.000201917	1	1	2	Q09750	2	1505.71	High	0.0001666	1.026e-05	3.25
	FALSE	High	ESIEDEEK		0.00812323	0.000201917	1	1	1	Q09750	0	978.426	High	0.0001666	0.004432	1.7
	FALSE	High	ESIEDEEKNR		1.46265e-05	0.000201917	1	1	2	Q09750	1	1248.57	High	0.0001666	4.199e-06	2.65
	FALSE	High	EWLNSDEGWTQGLSK		1.51335e-08	0.000201917	1	1	6	Q09750	0	1749.81	High	0.0001666	2.16e-09	4.4
	FALSE	High	EWLNSDEGWTQGLSKDK		8.49153e-06	0.000201917	1	1	1	Q09750	1	1992.93	High	0.0001666	2.303e-06	1.82
	FALSE	High	FAPPTTAK		0.015462	0.000454977	1	1	4	Q09750	0	832.456	High	0.0003263	0.008971	1.12
	FALSE	High	FAPPTTAKAQPAPEK		0.00637968	0.000201917	1	1	1	Q09750	1	1553.83	High	0.0001666	0.003389	1.4
	FALSE	High	FAPPTTAKAQPAPEKR		0.138426	0.00960036	1	1	1	Q09750	2	1709.93	High	0.006769	0.1023	1.41
	FALSE	High	FIELLQIHADK		1.09406e-05	0.000201917	1	1	24	Q09750	0	1326.74	High	0.0001666	3.038e-06	3.03
	FALSE	High	FLISELR		0.0185522	0.000700957	1	1	10	Q09750	0	877.514	High	0.0004836	0.01098	1.07
	FALSE	High	FLPDVSVNAPAETQDK		7.89917e-08	0.000201917	1	1	16	Q09750	0	1730.86	High	0.0001666	1.332e-08	3.53
	FALSE	High	FLPDVSVNAPAETQDKSTVVPQESATATPK		5.96169e-06	0.000201917	1	1	1	Q09750	1	3127.58	High	0.0001666	1.562e-06	3.34
	FALSE	High	FSENAGVESIGK		3.09788e-06	0.000201917	1	1	11	Q09750	0	1237.61	High	0.0001666	7.562e-07	3.75
	FALSE	High	FSENAGVESIGKK		1.00094e-06	0.000201917	1	1	3	Q09750	1	1365.7	High	0.0001666	2.188e-07	4.36
	FALSE	High	FSHKPEAYNSFLDILK		4.60426e-13	0.000201917	1	1	13	Q09750	0	1908.99	High	0.0001666	2.293e-14	4.65
	FALSE	High	FTDTDGSLLDDGTK		3.77519e-09	0.000201917	1	1	12	Q09750	0	1484.68	High	0.0001666	4.682e-10	3.95
	FALSE	High	FTDTDGSLLDDGTKLSDR		1.48529e-11	0.000201917	1	1	1	Q09750	1	1955.92	High	0.0001666	1.049e-12	4.35
	FALSE	High	HASDVEDDHDVAK		1.18023e-14	0.000201917	1	1	1	Q09750	0	1437.62	High	0.0001666	4.052e-16	5.62
	FALSE	High	KCLPSDEGNEDDESSSVVK	1xCarbamidomethyl [C2]	2.08066e-10	0.000201917	1	1	2	Q09750	1	2094.91	High	0.0001666	1.918e-11	3.04
	FALSE	High	KNQFEENLHK		6.31816e-06	0.000201917	1	1	2	Q09750	1	1286.65	High	0.0001666	1.663e-06	3.67
	FALSE	High	KNQFEENLHKLEEER		2.58679e-05	0.000201917	1	1	2	Q09750	2	1942.96	High	0.0001666	7.841e-06	2.57
	FALSE	High	LAQVFMYYEK		1.6e-05	0.000201917	1	1	6	Q09750	0	1291.64	High	0.0001666	4.626e-06	3.22
	FALSE	High	LAQVFMYYEK	1xOxidation [M6]	0.000148475	0.000201917	1	1	3	Q09750	0	1307.63	High	0.0001666	5.384e-05	2.14
	FALSE	High	LAQVFMYYEKDR		1.21589e-05	0.000201917	1	1	4	Q09750	1	1562.77	High	0.0001666	3.42e-06	2.67
	FALSE	High	LAQVFMYYEKDR	1xOxidation [M6]	0.00065438	0.000201917	1	1	2	Q09750	1	1578.76	High	0.0001666	0.000275	1.74
	FALSE	High	LEEERYEYDR		0.00661876	0.000201917	1	1	6	Q09750	1	1401.63	High	0.0001666	0.003526	1.86
	FALSE	High	LEEIKNLEQMAYSK		2.61844e-07	0.000201917	1	1	2	Q09750	1	1695.86	High	0.0001666	4.992e-08	3.02
	FALSE	High	LEEIKNLEQMAYSK	1xOxidation [M10]	0.000147693	0.000201917	1	1	1	Q09750	1	1711.86	High	0.0001666	5.353e-05	2.78
	FALSE	High	IELLLPCSGR	1xCarbamidomethyl [C7]	0.000299617	0.000201917	1	1	10	Q09750	0	1157.63	High	0.0001666	0.0001165	2.66
	FALSE	High	LFGVFLIHGSTHSAEDNEK		3.80613e-06	0.000201917	1	1	4	Q09750	0	2101.03	High	0.0001666	9.507e-07	3.58
	FALSE	High	LFHTLYSR		0.00384965	0.000201917	1	1	4	Q09750	0	1036.56	High	0.0001666	0.001941	1.61
	FALSE	High	LGFALPTADTVYEQAIQLCER	1xCarbamidomethyl [C19]	3.58392e-10	0.000201917	1	1	6	Q09750	0	2395.2	High	0.0001666	3.491e-11	5.27
	FALSE	High	IKPCTIESLFNESTLR	1xCarbamidomethyl [C4]	3.0865e-08	0.000201917	1	1	10	Q09750	0	1907.99	High	0.0001666	4.732e-09	3.41
	FALSE	High	LLELYSQEVFDK		1.85637e-06	0.000201917	1	1	16	Q09750	0	1483.77	High	0.0001666	4.31e-07	3.27
	FALSE	High	LLELYSQEVFDKNALVER		1.58826e-09	0.000201917	1	1	3	Q09750	1	2166.14	High	0.0001666	1.799e-10	4.34
	FALSE	High	LLPKIELLLPCSGR	1xCarbamidomethyl [C11]	0.000128751	0.000201917	1	1	1	Q09750	1	1608.95	High	0.0001666	4.589e-05	1.93
	FALSE	High	LMEGEIDQNGFEDALR		9.60317e-08	0.000201917	1	1	4	Q09750	0	1836.84	High	0.0001666	1.656e-08	3.51
	FALSE	High	LMEGEIDQNGFEDALR	1xOxidation [M2]	8.83942e-10	0.000201917	1	1	3	Q09750	0	1852.84	High	0.0001666	9.482e-11	3.2
	FALSE	High	LMGREDLTMGTLK		0.000370054	0.000201917	1	1	1	Q09750	1	1464.75	High	0.0001666	0.0001467	2
	FALSE	High	INLSEK		0.0764414	0.00521065	1	1	1	Q09750	0	703.398	High	0.00354	0.05292	1.04
	FALSE	High	INLSEKEK		0.0258454	0.00157695	1	1	1	Q09750	1	960.536	High	0.001044	0.01585	1.72
	FALSE	High	LQFHQEPEIYNEFLDIMK		5.4788e-06	0.000201917	1	1	1	Q09750	0	2294.12	High	0.0001666	1.417e-06	2.81
	FALSE	High	LQFHQEPEIYNEFLDIMK	1xOxidation [M17]	5.65512e-06	0.000201917	1	1	2	Q09750	0	2310.11	High	0.0001666	1.472e-06	3.05
	FALSE	High	IQTETAFGPDENLCCIDWNSQTR	2xCarbamidomethyl [C14; C15]	6.70874e-15	0.000201917	1	1	5	Q09750	0	2755.21	High	0.0001666	2.169e-16	5.33
	FALSE	High	IRYENGTEDVFAR		9.7051e-08	0.000201917	1	1	4	Q09750	1	1569.77	High	0.0001666	1.674e-08	3
	FALSE	High	LVTSIIK		0.00490449	0.000201917	1	1	10	Q09750	0	773.513	High	0.0001666	0.002539	1.55
	FALSE	High	LVTSIIKQLHSVTTNR		7.89286e-07	0.000201917	1	1	1	Q09750	1	1810.05	High	0.0001666	1.677e-07	3.08
	FALSE	High	LYTVEKLVTSIIK		0.000266767	0.000201917	1	1	2	Q09750	1	1506.91	High	0.0001666	0.0001024	1.46
	FALSE	High	MAKDWQDAR	1xMet-loss [N-Term]	0.0555523	0.00441281	1	1	1	Q09750	1	989.48	High	0.002762	0.03694	1.79
	FALSE	High	MAKDWQDAR	1xMet-loss+Acetyl [N-Term]	0.00829556	0.000201917	1	1	1	Q09750	1	1031.49	High	0.0001666	0.004535	1.87
	FALSE	High	MSNFLR		0.0258454	0.00157695	1	1	5	Q09750	0	767.387	High	0.001044	0.01586	1.37
	FALSE	High	MSNFLR	1xOxidation [M1]	0.0263844	0.00157695	1	1	5	Q09750	0	783.382	High	0.001044	0.01624	1.04
	FALSE	High	NLAQQQKVELSEGK		1.5799e-09	0.000201917	1	1	1	Q09750	1	1571.84	High	0.0001666	1.797e-10	3.84
	FALSE	High	NLEQMAYSK		0.000158185	0.000201917	1	1	3	Q09750	0	1083.51	High	0.0001666	5.779e-05	2.46
	FALSE	High	NLEQMAYSK	1xOxidation [M5]	0.00163892	0.000201917	1	1	5	Q09750	0	1099.51	High	0.0001666	0.0007588	2.39
	FALSE	High	NLLNESGNGK		0.000972125	0.000201917	1	1	2	Q09750	0	1045.53	High	0.0001666	0.0004265	2.28
	FALSE	High	NNDDSSNKINLSEK		1.80137e-08	0.000201917	1	1	3	Q09750	1	1577.74	High	0.0001666	2.611e-09	3.74
	FALSE	High	NNDDSSNKINLSEKEK		2.4577e-07	0.000201917	1	1	2	Q09750	2	1834.88	High	0.0001666	4.643e-08	3.88
	FALSE	High	NPSELEFLEHAR		1.43668e-09	0.000201917	1	1	15	Q09750	0	1441.71	High	0.0001666	1.619e-10	4.42
	FALSE	High	NPSVTIPIVLER		4.82679e-06	0.000201917	1	1	11	Q09750	0	1337.78	High	0.0001666	1.234e-06	3.47
	FALSE	High	NQFEENLHK		0.000226497	0.000201917	1	1	7	Q09750	0	1158.55	High	0.0001666	8.552e-05	2.07
	FALSE	High	NQFEENLHKLEEER		5.77581e-06	0.000201917	1	1	4	Q09750	1	1814.87	High	0.0001666	1.506e-06	2.96
	FALSE	High	NQFEENLHKLEEERYEYDR		2.27895e-05	0.000201917	1	1	2	Q09750	2	2541.16	High	0.0001666	6.808e-06	5.06
	FALSE	High	NSEQVYNGPYDK		1.62684e-06	0.000201917	1	1	5	Q09750	0	1413.63	High	0.0001666	3.737e-07	3.74
	FALSE	High	NSEQVYNGPYDKIR		6.83883e-06	0.000201917	1	1	1	Q09750	1	1682.81	High	0.0001666	1.81e-06	2.56
	FALSE	High	QAADLDQAINFVNNVK		1.2282e-11	0.000201917	1	1	9	Q09750	0	1759.9	High	0.0001666	8.535e-13	5.71
	FALSE	High	QAADLDQAINFVNNVKNR		7.01835e-12	0.000201917	1	1	2	Q09750	1	2030.04	High	0.0001666	4.6e-13	5.74
	FALSE	High	QHDVKSNPVAVELGLVR		0.0261136	0.00157695	1	1	1	Q09750	1	1861.03	High	0.001044	0.01607	0.78
	FALSE	High	QLNVTDALSYLDLVK		7.86386e-09	0.000201917	1	1	3	Q09750	0	1691.92	High	0.0001666	1.05e-09	4.8
	FALSE	High	QQIMYR	1xOxidation [M4]	0.0831234	0.00538565	1	1	2	Q09750	0	854.419	High	0.003652	0.05794	1.73
	FALSE	High	QSSASHPVLQPPAPSTLQFNPSPSPAAPSYPPVDASVK		2.80394e-21	0.000201917	1	1	4	Q09750	0	3853.94	High	0.000166556	2.04754e-23	7.92
	FALSE	High	QTAENDADNEDDKTDMDDQTEETLDADNTMEEEPSKDDL	2xOxidation [M16; M30]	0.000675434	0.000201917	1	1	1	Q09750	2	4464.72	High	0.0001666	0.000285	2.16
	FALSE	High	QYLANESK		0.0254482	0.00157695	1	1	1	Q09750	0	952.473	High	0.001044	0.0156	1.9
	FALSE	High	QYLANESKYNEFIK		0.000238775	0.000201917	1	1	1	Q09750	1	1746.87	High	0.0001666	9.054e-05	2.89
	FALSE	High	RFLPDVSVNAPAETQDKSTVVPQESATATPK		0.0348243	0.00245199	1	1	2	Q09750	2	3283.68	High	0.001606	0.02204	2.03
	FALSE	High	RLAQVFMYYEK		0.000212594	0.000201917	1	1	4	Q09750	1	1447.74	High	0.0001666	7.975e-05	2.9
	FALSE	High	RLAQVFMYYEK	1xOxidation [M7]	0.00202384	0.000201917	1	1	2	Q09750	1	1463.74	High	0.0001666	0.0009576	2.53
	FALSE	High	RLAQVFMYYEKDR		0.000114634	0.000201917	1	1	1	Q09750	2	1718.87	High	0.0001666	4.042e-05	3.19
	FALSE	High	RIKPCTIESLFNESTLR	1xCarbamidomethyl [C5]	0.00016676	0.000201917	1	1	2	Q09750	1	2064.09	High	0.0001666	6.109e-05	2.41
	FALSE	High	RRGEPAVQTR		2.49694e-07	0.000201917	1	1	2	Q09750	2	1169.65	High	0.0001666	4.726e-08	3.33
	FALSE	High	RSPSATPTSALPPIGK		2.74586e-07	0.000201917	1	1	3	Q09750	1	1579.88	High	0.0001666	5.243e-08	4.44
	FALSE	High	SANAIITSFLESGLALTIPINTVK		3.61907e-09	0.000201917	1	1	6	Q09750	0	2473.39	High	0.0001666	4.473e-10	5.67
	FALSE	High	SCGPSYR	1xCarbamidomethyl [C2]	0.0301648	0.00157695	1	1	1	Q09750	0	826.351	High	0.001044	0.01886	0.86
	FALSE	High	SLDHQGVSFK		9.58782e-06	0.000201917	1	1	9	Q09750	0	1117.56	High	0.0001666	2.626e-06	3.47
	FALSE	High	SLQNHWNELWHDIEEK		0.0037694	0.000201917	1	1	1	Q09750	0	2077.97	High	0.0001666	0.001895	1.12
	FALSE	High	SNPVAVELGLVR		5.93505e-07	0.000201917	1	1	19	Q09750	0	1253.72	High	0.0001666	1.226e-07	3.44
	FALSE	High	SPSATPTSALPPIGK		6.81371e-08	0.000201917	1	1	4	Q09750	0	1423.78	High	0.0001666	1.135e-08	4.06
	FALSE	High	SPSPVFTSVK		0.000154064	0.000201917	1	1	2	Q09750	0	1048.57	High	0.0001666	5.591e-05	2.46
	FALSE	High	SQAIETPEVITR		1.17272e-06	0.000201917	1	1	9	Q09750	0	1343.72	High	0.0001666	2.6e-07	3.38
	FALSE	High	SSASPFVPNQNPSAPPPPPQEYR		2.53354e-12	0.000201917	1	1	9	Q09750	0	2464.19	High	0.0001666	1.5e-13	5.09
	FALSE	High	SSVKEDYVSESTER		3.65456e-08	0.000201917	1	1	4	Q09750	1	1615.74	High	0.0001666	5.713e-09	4.12
	FALSE	High	STAPDFETSSHRPER		3.5508e-05	0.000201917	1	1	6	Q09750	0	1716.79	High	0.0001666	1.113e-05	2.71
	FALSE	High	STTPKFLISELR		0.000474249	0.000201917	1	1	2	Q09750	1	1391.79	High	0.0001666	0.0001936	2.1
	FALSE	High	STVVPQESATATPK		1.76091e-06	0.000201917	1	1	3	Q09750	0	1415.74	High	0.0001666	4.076e-07	2.26
	FALSE	High	STVVPQESATATPKR		3.59139e-06	0.000201917	1	1	1	Q09750	1	1571.84	High	0.0001666	8.93e-07	2.76
	FALSE	High	SVSIYHK		0.0864529	0.00557116	1	1	1	Q09750	0	833.452	High	0.003775	0.06068	1.56
	FALSE	High	SVSIYHKVIK		0.0113016	0.000201917	1	1	2	Q09750	1	1173.7	High	0.0001666	0.006362	1.79
	FALSE	High	SVYNLFGNMSLYCFFR	1xCarbamidomethyl [C13]	2.30868e-08	0.000201917	1	1	1	Q09750	0	2017.93	High	0.0001666	3.446e-09	4.59
	FALSE	High	SVYNLFGNMSLYCFFR	1xCarbamidomethyl [C13]; 1xOxidation [M9]	5.71515e-06	0.000201917	1	1	1	Q09750	0	2033.92	High	0.0001666	1.492e-06	1.74
	FALSE	High	TATSSVEETTPR		5.41685e-05	0.000201917	1	1	5	Q09750	0	1278.62	High	0.0001666	1.767e-05	2.38
	FALSE	High	TTAPPPPHGSTTPLPAAASYTSMNMK		2.85835e-11	0.000201917	1	1	3	Q09750	0	2626.26	High	0.0001666	2.157e-12	4.97
	FALSE	High	TTAPPPPHGSTTPLPAAASYTSMNMK	1xOxidation [M]	1.38234e-07	0.000201917	1	1	3	Q09750	0	2642.26	High	0.0001666	2.464e-08	4.32
	FALSE	High	TTAPPPPHGSTTPLPAAASYTSMNMK	2xOxidation [M23; M25]	1.13524e-05	0.000201917	1	1	3	Q09750	0	2658.25	High	0.0001666	3.168e-06	3.44
	FALSE	High	VDLTQCK	1xCarbamidomethyl [C6]	0.0254482	0.00157695	1	1	3	Q09750	0	863.429	High	0.001044	0.01563	1.95
	FALSE	High	VDLTQCKSCGPSYR	2xCarbamidomethyl [C6; C9]	0.00017673	0.000201917	1	1	2	Q09750	1	1670.76	High	0.0001666	6.517e-05	2.59
	FALSE	High	VELSEGKVTPSHQFLFSYK		1.14729e-05	0.000201917	1	1	1	Q09750	1	2196.13	High	0.0001666	3.197e-06	1.83
	FALSE	High	VELSEGKVTPSHQFLFSYKDPNIITDIAR		0.0661924	0.00492982	1	1	1	Q09750	2	3304.72	High	0.003232	0.0451	2.84
	FALSE	High	VTPSHQFLFSYK		7.24774e-06	0.000201917	1	1	5	Q09750	0	1453.75	High	0.0001666	1.932e-06	2.99
	FALSE	High	VTPSHQFLFSYKDPNIITDIAR		6.72811e-12	0.000201917	1	1	13	Q09750	1	2562.34	High	0.0001666	4.393e-13	4.55
	FALSE	High	VYGKEHAQQIIENLQK		0.0198482	0.00116516	1	1	1	Q09750	1	1898.01	High	0.0006409	0.01186	1.76
	FALSE	High	WCYYIGSYIMSSPTEGILPEHVR	1xCarbamidomethyl [C2]	3.31796e-06	0.000201917	1	1	2	Q09750	0	2758.3	High	0.0001666	8.181e-07	2.33
	FALSE	High	WCYYIGSYIMSSPTEGILPEHVR	1xCarbamidomethyl [C2]; 1xOxidation [M10]	1.50105e-11	0.000201917	1	1	2	Q09750	0	2774.3	High	0.0001666	1.064e-12	5.3
	FALSE	High	WREWLNSDEGWTQGLSK		1.93242e-10	0.000201917	1	1	3	Q09750	1	2091.99	High	0.0001666	1.769e-11	5.27
	FALSE	High	YENGTEDVFAR		8.94449e-05	0.000201917	1	1	4	Q09750	0	1300.58	High	0.0001666	3.071e-05	2.75
	FALSE	High	YNEFIK		0.0671892	0.00492982	1	1	4	Q09750	0	813.414	High	0.003232	0.04581	1.73
	FALSE	High	YNPANPIPVPRPR		1.29645e-06	0.000201917	1	1	6	Q09750	0	1490.82	High	0.0001666	2.902e-07	3.47
FALSE	High	Master Protein	O74755	Paired amphipathic helix protein pst3 OS=Schizosaccharomyces pombe (strain 972 / ATCC 24843) OX=284812 GN=pst3 PE=3 SV=1	0	987.992	79	91	695	91	1154	132.8	6.83	1544.66	91	1
	Checked	Confidence	Sequence	Modifications	Qvality PEP	Qvality q-value	# Protein Groups	# Proteins	# PSMs	Master Protein Accessions	# Missed Cleavages	Theo. MH+ [Da]	Confidence (by Search Engine): Sequest HT	Percolator q-Value (by Search Engine): Sequest HT	Percolator PEP (by Search Engine): Sequest HT	XCorr (by Search Engine): Sequest HT
	FALSE	High	AFMYYVDSYAISHITEGVDLMQVK		4.79904e-12	0.000201917	1	1	1	O74755	0	2780.33	High	0.0001666	3.024e-13	5.8
	FALSE	High	AFMYYVDSYAISHITEGVDLMQVK	1xOxidation [M3]	0.00219042	0.000201917	1	1	1	O74755	0	2796.33	High	0.0001666	0.001043	1.16
	FALSE	High	ALLSQFFGIPLPR		2.3209e-08	0.000201917	1	1	4	O74755	0	1458.85	High	0.0001666	3.449e-09	3.5
	FALSE	High	AQKSIFEVR		0.0273542	0.00157695	1	1	1	O74755	1	1077.61	High	0.001044	0.01687	1.6
	FALSE	High	ARYPPNSDTYMEFLGVLR		1.40149e-11	0.000201917	1	1	3	O74755	1	2129.05	High	0.0001666	9.853e-13	4.87
	FALSE	High	ARYPPNSDTYMEFLGVLR	1xOxidation [M11]	0.00429977	0.000201917	1	1	1	O74755	1	2145.04	High	0.0001666	0.002199	1.97
	FALSE	High	ASPSQSQSPVNTSLHNGDGK		3.08157e-06	0.000201917	1	1	2	O74755	0	2010.95	High	0.0001666	7.549e-07	2.58
	FALSE	High	ASPSQSQSPVNTSLHNGDGKDNGVATEPVENK		2.74805e-08	0.000201917	1	1	2	O74755	1	3264.54	High	0.0001666	4.169e-09	3.79
	FALSE	High	CSGRDDLDNSVLNDDYISVAPKPSHVK	1xCarbamidomethyl [C1]	1.65678e-09	0.000201917	1	1	3	O74755	1	3001.43	High	0.0001666	1.893e-10	4.07
	FALSE	High	DDLDNSVLNDDYISVAPKPSHVK		1.26509e-15	0.000201917	1	1	3	O74755	0	2541.25	High	0.0001666	3.451e-17	6.71
	FALSE	High	DFKSQALDTLGVINR		2.58887e-06	0.000201917	1	1	3	O74755	1	1676.9	High	0.0001666	6.225e-07	2.62
	FALSE	High	DGSISSQNAEGLSSSSNRPLDVNDALSYLELVK		0.00101941	0.000201917	1	1	1	O74755	0	3465.7	High	0.0001666	0.0004482	2.97
	FALSE	High	DIDDIYQR		0.00897471	0.000201917	1	1	11	O74755	0	1037.49	High	0.0001666	0.004945	2.67
	FALSE	High	DNGVATEPVENK		2.85972e-05	0.000201917	1	1	3	O74755	0	1272.61	High	0.0001666	8.749e-06	2.97
	FALSE	High	DNGVATEPVENKQILSER		3.30313e-07	0.000201917	1	1	1	O74755	1	1999.01	High	0.0001666	6.456e-08	3.26
	FALSE	High	DNPGDKVETQSDK		3.21192e-05	0.000201917	1	1	2	O74755	1	1432.66	High	0.0001666	9.951e-06	1.88
	FALSE	High	DNPGDKVETQSDKNHLPK		1.465e-07	0.000201917	1	1	3	O74755	2	2021.99	High	0.0001666	2.626e-08	3.18
	FALSE	High	DSPDLLEEFK		0.000299617	0.000201917	1	1	5	O74755	0	1192.57	High	0.0001666	0.0001163	2.59
	FALSE	High	EALETNLASENIESVK		4.83838e-09	0.000201917	1	1	22	O74755	0	1746.88	High	0.0001666	6.145e-10	4.18
	FALSE	High	EALETNLASENIESVKK		7.8287e-10	0.000201917	1	1	15	O74755	1	1874.97	High	0.0001666	8.27e-11	4.61
	FALSE	High	EHANLALDTLFK		3.43022e-08	0.000201917	1	1	17	O74755	0	1371.73	High	0.0001666	5.325e-09	4.76
	FALSE	High	EKLLDKTELLNSFSK		1.29066e-07	0.000201917	1	1	3	O74755	2	1764.97	High	0.0001666	2.291e-08	3.18
	FALSE	High	EQMVYRNHVESILAPESK		6.48715e-06	0.000201917	1	1	1	O74755	1	2130.06	High	0.0001666	1.709e-06	3.32
	FALSE	High	FLELLHLYR		1.66156e-06	0.000201917	1	1	10	O74755	0	1203.69	High	0.0001666	3.813e-07	2.51
	FALSE	High	FLEIMR		0.0176121	0.000700957	1	1	11	O74755	0	808.439	High	0.0003263	0.01039	1.55
	FALSE	High	FLEIMR	1xOxidation [M5]	0.0234284	0.00116516	1	1	11	O74755	0	824.433	High	0.0007787	0.01425	1.22
	FALSE	High	FLGEESK		0.0314305	0.00157695	1	1	4	O74755	0	809.404	High	0.001044	0.0197	1.27
	FALSE	High	FNNETCYMICSIER	2xCarbamidomethyl [C6; C10]	9.16487e-09	0.000201917	1	1	9	O74755	0	1836.77	High	0.0001666	1.244e-09	4.14
	FALSE	High	FNNETCYMICSIER	2xCarbamidomethyl [C6; C10]; 1xOxidation [M8]	1.93646e-06	0.000201917	1	1	3	O74755	0	1852.77	High	0.0001666	4.516e-07	2.44
	FALSE	High	KLPDSWK		0.0247994	0.00157695	1	1	4	O74755	1	873.483	High	0.0009281	0.01518	2.07
	FALSE	High	KLPTAAPVLLK		4.67629e-06	0.000201917	1	1	14	O74755	1	1150.76	High	0.0001666	1.191e-06	3.25
	FALSE	High	KNAQAAFDDR		1.05049e-07	0.000201917	1	1	1	O74755	1	1135.55	High	0.0001666	1.825e-08	3.97
	FALSE	High	LCIQQLLPADLTMHDFENPAK	1xCarbamidomethyl [C2]	1.45657e-13	0.000201917	1	1	3	O74755	0	2454.22	High	0.0001666	6.427e-15	6.23
	FALSE	High	LCIQQLLPADLTMHDFENPAK	1xCarbamidomethyl [C2]; 1xOxidation [M13]	1.02099e-11	0.000201917	1	1	3	O74755	0	2470.21	High	0.0001666	6.947e-13	5.77
	FALSE	High	IEVQLDSSNTSVVR		4.39977e-09	0.000201917	1	1	49	O74755	0	1546.81	High	0.0001666	5.548e-10	4.05
	FALSE	High	LFLPDNVDSTEPSTPNVQK		1.17028e-10	0.000201917	1	1	11	O74755	0	2101.04	High	0.0001666	1.022e-11	4.29
	FALSE	High	IFIRPESADNSNNTNVSFQTDETQTEDETMSDIHPDDVENHSK		1.57082e-15	0.000201917	1	1	1	O74755	0	4907.15	High	0.0001666	4.401e-17	6.06
	FALSE	High	IFIRPESADNSNNTNVSFQTDETQTEDETMSDIHPDDVENHSK	1xOxidation [M30]	2.30314e-05	0.000201917	1	1	1	O74755	0	4923.14	High	0.0001666	6.926e-06	1.8
	FALSE	High	LFVESSTIYASSTGGYENILNICEK	1xCarbamidomethyl [C23]	0.000126728	0.000201917	1	1	4	O74755	0	2795.34	High	0.0001666	4.529e-05	2.58
	FALSE	High	LGQLLLLFESDGANSVTTPR		5.18624e-10	0.000201917	1	1	7	O74755	0	2131.14	High	0.0001666	5.245e-11	3.77
	FALSE	High	IHEILLDPK		1.24841e-05	0.000201917	1	1	19	O74755	0	1077.63	High	0.0001666	3.514e-06	2.81
	FALSE	High	LHSLFNEHFCK	1xCarbamidomethyl [C10]	1.28386e-07	0.000201917	1	1	17	O74755	0	1431.68	High	0.0001666	2.274e-08	4.22
	FALSE	High	ILANFCEPTIHEHLETALQELER	1xCarbamidomethyl [C6]	3.89358e-08	0.000201917	1	1	5	O74755	0	2763.38	High	0.0001666	6.116e-09	5.55
	FALSE	High	LICVCYSR	2xCarbamidomethyl [C3; C5]	0.000276808	0.000201917	1	1	11	O74755	0	1070.51	High	0.0001666	0.0001071	1.44
	FALSE	High	LLDKTELLNSFSK		2.23669e-08	0.000201917	1	1	19	O74755	1	1507.84	High	0.0001666	3.311e-09	3.55
	FALSE	High	LLDKTELLNSFSKLVR		6.84978e-08	0.000201917	1	1	2	O74755	2	1876.09	High	0.0001666	1.138e-08	3.55
	FALSE	High	IIKNALIIVYGK		0.00036424	0.000201917	1	1	2	O74755	1	1344.86	High	0.0001666	0.0001448	1.61
	FALSE	High	LLKVIFYR		0.0165457	0.000454977	1	1	1	O74755	1	1051.67	High	0.0003263	0.009711	1.47
	FALSE	High	LPDSWK		0.0458532	0.00345533	1	1	2	O74755	0	745.388	High	0.002259	0.02989	1.05
	FALSE	High	LPPVGNFSLPPSAPVR		2.64073e-11	0.000201917	1	1	34	O74755	0	1647.92	High	0.0001666	1.973e-12	3.97
	FALSE	High	LPTAAPVLLK		1.4872e-06	0.000201917	1	1	8	O74755	0	1022.66	High	0.0001666	3.377e-07	3.15
	FALSE	High	LPTAAPVLLKR		2.91004e-07	0.000201917	1	1	1	O74755	1	1178.76	High	0.0001666	5.6e-08	3.58
	FALSE	High	LSDAQLTNSSFYSYADK		4.1145e-11	0.000201917	1	1	15	O74755	0	1909.88	High	0.0001666	3.23e-12	5.73
	FALSE	High	LSDAQLTNSSFYSYADKGR		2.53962e-15	0.000201917	1	1	3	O74755	1	2123	High	0.0001666	7.456e-17	7.06
	FALSE	High	ISQQGYLAGR		0.00021828	0.000201917	1	1	7	O74755	0	1092.58	High	0.0001666	8.23e-05	2.74
	FALSE	High	ITAPTSPYAATQEELLAFTTIR		8.98053e-10	0.000201917	1	1	6	O74755	0	2394.26	High	0.0001666	9.638e-11	5.75
	FALSE	High	MDVMNVPVDSER	1xAcetyl [N-Term]	3.18583e-08	0.000201917	1	1	1	O74755	0	1433.64	High	0.0001666	4.895e-09	3.68
	FALSE	High	MDVMNVPVDSER	1xAcetyl [N-Term]; 1xOxidation [M4]	2.80222e-06	0.000201917	1	1	4	O74755	0	1449.63	High	0.0001666	6.802e-07	3.01
	FALSE	High	MDVMNVPVDSERDNPGDK	1xAcetyl [N-Term]	3.88736e-06	0.000201917	1	1	2	O74755	1	2059.91	High	0.0001666	9.727e-07	2.63
	FALSE	High	MDVMNVPVDSERDNPGDKVETQSDK	1xAcetyl [N-Term]	6.33332e-09	0.000201917	1	1	1	O74755	2	2847.28	High	0.0001666	8.264e-10	2.8
	FALSE	High	MDVMNVPVDSERDNPGDKVETQSDK	1xAcetyl [N-Term]; 1xOxidation [M4]	1.07859e-07	0.000201917	1	1	2	O74755	2	2863.27	High	0.0001666	1.873e-08	2.71
	FALSE	High	NALIIVYGK		0.000130118	0.000201917	1	1	17	O74755	0	990.598	High	0.0001666	4.652e-05	2.67
	FALSE	High	NAQAAFDDR		0.000199545	0.000201917	1	1	9	O74755	0	1007.45	High	0.0001666	7.448e-05	2.84
	FALSE	High	NAQAAFDDRYCR	1xCarbamidomethyl [C11]	0.00683075	0.000201917	1	1	2	O74755	1	1486.65	High	0.0001666	0.003647	2.32
	FALSE	High	NDNLTLWFSEFIR		2.775e-07	0.000201917	1	1	2	O74755	0	1654.82	High	0.0001666	5.332e-08	3.91
	FALSE	High	NHVESILAPESK		1.06079e-06	0.000201917	1	1	10	O74755	0	1323.69	High	0.0001666	2.332e-07	3.85
	FALSE	High	NIMHHENQYLQALQLVEDER		0.00045464	0.000201917	1	1	1	O74755	0	2480.2	High	0.0001666	0.0001841	1.31
	FALSE	High	NIMHHENQYLQALQLVEDER	1xOxidation [M3]	1.60976e-06	0.000201917	1	1	2	O74755	0	2496.19	High	0.0001666	3.682e-07	2.16
	FALSE	High	NIMHHENQYLQALQLVEDERYDYDR		3.11428e-06	0.000201917	1	1	1	O74755	1	3192.48	High	0.0001666	7.613e-07	4.05
	FALSE	High	NIMHHENQYLQALQLVEDERYDYDR	1xOxidation [M3]	9.63857e-06	0.000201917	1	1	4	O74755	1	3208.48	High	0.0001666	2.643e-06	3.94
	FALSE	High	NRPAHSAQISR		3.66804e-06	0.000201917	1	1	4	O74755	0	1236.66	High	0.0001666	9.143e-07	3.63
	FALSE	High	QDKCSGRDDLDNSVLNDDYISVAPKPSHVK	1xCarbamidomethyl [C4]	0.0482353	0.00364652	1	1	2	O74755	2	3372.61	High	0.00238	0.03158	1.48
	FALSE	High	QHLPDTLAFHK		4.6479e-05	0.000201917	1	1	4	O74755	0	1306.69	High	0.0001666	1.496e-05	3.33
	FALSE	High	QILSER		0.0991027	0.00644633	1	1	2	O74755	0	745.42	High	0.004347	0.07048	1.74
	FALSE	High	QTAEEPLNSYSLHVYPQK		7.20032e-11	0.000201917	1	1	9	O74755	0	2104.03	High	0.0001666	5.989e-12	3.93
	FALSE	High	RLCIQQLLPADLTMHDFENPAK	1xCarbamidomethyl [C3]	1.49196e-10	0.000201917	1	1	2	O74755	1	2610.32	High	0.0001666	1.331e-11	4.67
	FALSE	High	RLCIQQLLPADLTMHDFENPAK	1xCarbamidomethyl [C3]; 1xOxidation [M14]	5.99805e-07	0.000201917	1	1	6	O74755	1	2626.31	High	0.0001666	1.239e-07	3.61
	FALSE	High	RWLESDEGWR		0.000336513	0.000201917	1	1	2	O74755	1	1333.63	High	0.0001666	0.0001324	2.86
	FALSE	High	RWLESDEGWRK		7.52661e-07	0.000201917	1	1	4	O74755	2	1461.72	High	0.0001666	1.599e-07	3.86
	FALSE	High	SKFLGEESK		0.00519673	0.000201917	1	1	1	O74755	1	1024.53	High	0.0001666	0.002704	2.22
	FALSE	High	SIFEVR		0.103517	0.00660925	1	1	4	O74755	0	750.414	High	0.004578	0.074	1.15
	FALSE	High	SPNRLPPVGNFSLPPSAPVR		3.00369e-07	0.000201917	1	1	3	O74755	1	2102.15	High	0.0001666	5.793e-08	3.49
	FALSE	High	SQALDTLGVINR		3.23152e-06	0.000201917	1	1	12	O74755	0	1286.71	High	0.0001666	7.955e-07	3.55
	FALSE	High	TELLNSFSK		0.000426736	0.000201917	1	1	9	O74755	0	1038.55	High	0.0001666	0.0001724	1.89
	FALSE	High	TELLNSFSKLVR		0.00163892	0.000201917	1	1	1	O74755	1	1406.8	High	0.0001666	0.0007566	1.94
	FALSE	High	TIVSSLALSSISGK		1.90755e-07	0.000201917	1	1	23	O74755	0	1362.78	High	0.0001666	3.512e-08	3.63
	FALSE	High	TMESTSPTDSQPQPSAPNLVSSTENEKPR		4.97729e-18	0.000201917	1	1	6	O74755	0	3115.45	High	0.0001666	7.762e-20	6.06
	FALSE	High	TMESTSPTDSQPQPSAPNLVSSTENEKPR	1xOxidation [M2]	1.49481e-19	0.000201917	1	1	3	O74755	0	3131.44	High	0.0001666	1.633e-21	6.82
	FALSE	High	VAEIFK		0.0760644	0.00521065	1	1	4	O74755	0	706.413	High	0.00354	0.05241	1.55
	FALSE	High	VAEIFKDSPDLLEEFK		1.22918e-12	0.000201917	1	1	6	O74755	1	1879.97	High	0.0001666	6.74e-14	4.83
	FALSE	High	VDFNYAIAYMNK		3.21708e-07	0.000201917	1	1	19	O74755	0	1448.69	High	0.0001666	6.275e-08	3.96
	FALSE	High	VDFNYAIAYMNK	1xOxidation [M10]	1.07119e-05	0.000201917	1	1	9	O74755	0	1464.68	High	0.0001666	2.976e-06	3.29
	FALSE	High	VGTPMHPLPQQGVQSTLPVAPSNEDQR		1.34073e-15	0.000201917	1	1	5	O74755	0	2883.44	High	0.0001666	3.681e-17	7.28
	FALSE	High	VGTPMHPLPQQGVQSTLPVAPSNEDQR	1xOxidation [M5]	1.23569e-12	0.000201917	1	1	9	O74755	0	2899.44	High	0.0001666	6.782e-14	4.44
	FALSE	High	VLNTTESAIK		9.03943e-05	0.000201917	1	1	6	O74755	0	1075.6	High	0.0001666	3.122e-05	2.96
	FALSE	High	VSELFNGYPQLIEGFNTFLPSGYK		1.96641e-12	0.000201917	1	1	3	O74755	0	2720.36	High	0.0001666	1.13e-13	5.21
	FALSE	High	VYLPETFECISLTYR	1xCarbamidomethyl [C9]	1.73601e-08	0.000201917	1	1	17	O74755	0	1890.93	High	0.0001666	2.513e-09	3.6
	FALSE	High	WLESDEGWR		0.000228901	0.000201917	1	1	8	O74755	0	1177.53	High	0.0001666	8.655e-05	2.42
	FALSE	High	WLESDEGWRK		1.62554e-05	0.000201917	1	1	4	O74755	1	1305.62	High	0.0001666	4.713e-06	1.69
	FALSE	High	WSDNPILVK		0.00127902	0.000201917	1	1	10	O74755	0	1071.58	High	0.0001666	0.0005759	2.47
	FALSE	High	WSDNPILVKNEPVDER		2.89007e-05	0.000201917	1	1	2	O74755	1	1910.96	High	0.0001666	8.859e-06	2.74
	FALSE	High	WYPLEK		0.0273542	0.00157695	1	1	11	O74755	0	835.435	High	0.001044	0.01688	1.16
	FALSE	High	YLQKFNNETCYMICSIER	2xCarbamidomethyl [C10; C14]	0.0921281	0.00628794	1	1	1	O74755	1	2369.07	High	0.004137	0.06496	1.65
	FALSE	High	YPPNSDTYMEFLGVLR		5.7943e-10	0.000201917	1	1	8	O74755	0	1901.91	High	0.0001666	5.939e-11	4.23
	FALSE	High	YPPNSDTYMEFLGVLR	1xOxidation [M9]	1.67437e-09	0.000201917	1	1	7	O74755	0	1917.91	High	0.0001666	1.908e-10	3.25
	FALSE	High	YYFSER		0.0312695	0.00157695	1	1	5	O74755	0	864.389	High	0.001044	0.01958	1.35
FALSE	High	Master Protein	Q9US25	Chromodomain helicase hrp1 OS=Schizosaccharomyces pombe (strain 972 / ATCC 24843) OX=284812 GN=hrp1 PE=1 SV=1	0	676.356	59	93	313	87	1373	158.5	5.83	552.07	93	1
	Checked	Confidence	Sequence	Modifications	Qvality PEP	Qvality q-value	# Protein Groups	# Proteins	# PSMs	Master Protein Accessions	# Missed Cleavages	Theo. MH+ [Da]	Confidence (by Search Engine): Sequest HT	Percolator q-Value (by Search Engine): Sequest HT	Percolator PEP (by Search Engine): Sequest HT	XCorr (by Search Engine): Sequest HT
	FALSE	High	ADAQDDDPKSSYQYLIK		0.000174874	0.000201917	1	1	2	Q9US25	1	1956.92	High	0.0001666	6.443e-05	3.39
	FALSE	High	AEDLNWDDIIPEEEMER		1.51577e-10	0.000201917	1	1	2	Q9US25	0	2103.92	High	0.0001666	1.358e-11	4
	FALSE	High	AEDLNWDDIIPEEEMERIEEEER	1xOxidation [M15]	9.86791e-09	0.000201917	1	1	2	Q9US25	1	2905.27	High	0.0001666	1.351e-09	4.11
	FALSE	High	AILIEFK		0.0427075	0.00345533	1	1	3	Q9US25	0	833.513	High	0.002259	0.0277	1.2
	FALSE	High	AMIKFGLVDER		0.0217903	0.00116516	1	1	1	Q9US25	1	1278.69	High	0.0007787	0.01311	1.02
	FALSE	High	DELNFDQPNAEQER		2.25863e-07	0.000201917	1	1	4	Q9US25	0	1704.75	High	0.0001666	4.23e-08	3.32
	FALSE	High	DFSYTEIDEHEIPIPK		1.65678e-09	0.000201917	1	1	4	Q9US25	0	1932.92	High	0.0001666	1.887e-10	4.23
	FALSE	High	DLTHLHR		0.016632	0.000454977	1	1	2	Q9US25	0	891.48	High	0.0003263	0.009732	2.15
	FALSE	High	DSSNDVGGASMGGEEFLK		8.87202e-08	0.000201917	1	1	2	Q9US25	0	1799.78	High	0.0001666	1.512e-08	3.09
	FALSE	High	DSSNDVGGASMGGEEFLK	1xOxidation [M11]	1.04496e-07	0.000201917	1	1	1	Q9US25	0	1815.77	High	0.0001666	1.815e-08	3.66
	FALSE	High	DTVEEDILER		0.000215988	0.000201917	1	1	6	Q9US25	0	1218.58	High	0.0001666	8.148e-05	2.4
	FALSE	High	EAELQATDPKR		0.0011817	0.000201917	1	1	2	Q9US25	1	1257.64	High	0.0001666	0.0005277	2.37
	FALSE	High	EDPTTTFEDIEALDIER		7.18883e-09	0.000201917	1	1	2	Q9US25	0	1993.92	High	0.0001666	9.504e-10	3.89
	FALSE	High	EDSMLLAGINK		0.000161561	0.000201917	1	1	4	Q9US25	0	1190.61	High	0.0001666	5.903e-05	2.54
	FALSE	High	EEEERENDEDHPSR		1.31336e-09	0.000201917	1	1	4	Q9US25	1	1770.72	High	0.0001666	1.464e-10	2.95
	FALSE	High	EEETNRGDETSPEGTVGEDEVEEEPR		0.0130155	0.000201917	1	1	1	Q9US25	1	2919.22	High	0.0001666	0.007425	1.46
	FALSE	High	EHPDLFVVK		0.000607772	0.000201917	1	1	3	Q9US25	0	1083.58	High	0.0001666	0.000254	2.25
	FALSE	High	EHPDLFVVKTDQPTK		0.0258454	0.00157695	1	1	1	Q9US25	1	1753.91	High	0.001044	0.01585	1.16
	FALSE	High	ELASLVNFLMPGK		1.8272e-06	0.000201917	1	1	2	Q9US25	0	1418.77	High	0.0001666	4.227e-07	2.63
	FALSE	High	ELASLVNFLMPGK	1xOxidation [M10]	8.3274e-08	0.000201917	1	1	2	Q9US25	0	1434.77	High	0.0001666	1.41e-08	3.51
	FALSE	High	EIREDPTTTFEDIEALDIER		0.0515097	0.00385729	1	1	1	Q9US25	1	2392.15	High	0.002515	0.034	1.52
	FALSE	High	EIREDPTTTFEDIEALDIERER		0.000834182	0.000201917	1	1	1	Q9US25	2	2677.3	High	0.0001666	0.0003596	2
	FALSE	High	ENSPYLPYK		0.00144403	0.000201917	1	1	9	Q9US25	0	1110.55	High	0.0001666	0.0006597	2.14
	FALSE	High	EYEFYLSTNSR		3.68448e-05	0.000201917	1	1	14	Q9US25	0	1408.64	High	0.0001666	1.158e-05	2.4
	FALSE	High	FDTIVK		0.0584136	0.00461354	1	1	4	Q9US25	0	722.408	High	0.003009	0.03909	1.66
	FALSE	High	FGASNMFK		0.00145934	0.000201917	2	2	2	Q9US25; O14139	0	901.424	High	0.0001666	0.0006655	2.35
	FALSE	High	FGASNMFK	1xOxidation [M6]	0.00602124	0.000201917	2	2	3	Q9US25; O14139	0	917.419	High	0.0001666	0.003178	1.97
	FALSE	High	FGLVDER		0.0117232	0.000201917	1	1	7	Q9US25	0	835.431	High	0.0001666	0.006644	2.29
	FALSE	High	FGLVDERFDTIVK		0.0090219	0.000201917	1	1	3	Q9US25	1	1538.82	High	0.0001666	0.004958	2.06
	FALSE	High	FLSKDTVEEDILER		4.47928e-05	0.000201917	1	1	2	Q9US25	1	1693.86	High	0.0001666	1.441e-05	2.45
	FALSE	High	FNILLTTYEYILK		5.86802e-06	0.000201917	1	1	1	Q9US25	0	1630.91	High	0.0001666	1.531e-06	3.46
	FALSE	High	FSINSASGTEIR		2.30499e-06	0.000201917	1	1	6	Q9US25	0	1281.64	High	0.0001666	5.481e-07	4.13
	FALSE	High	FYIRDELNFDQPNAEQER		6.36176e-08	0.000201917	1	1	7	Q9US25	1	2284.06	High	0.0001666	1.05e-08	5.66
	FALSE	High	GDETSPEGTVGEDEVEEEPR		5.84646e-08	0.000201917	1	1	2	Q9US25	0	2160.91	High	0.0001666	9.557e-09	2.93
	FALSE	High	GEYLLSVVR		0.0021222	0.000201917	1	1	1	Q9US25	0	1035.58	High	0.0001666	0.001006	2.53
	FALSE	High	GIIMNSGK		0.0312695	0.00157695	1	1	1	Q9US25	0	819.439	High	0.001044	0.01959	1.46
	FALSE	High	GQLSLLNIVVELK		1.81904e-07	0.000201917	1	1	2	Q9US25	0	1425.87	High	0.0001666	3.333e-08	4.16
	FALSE	High	GVFYNTRPPYR		0.000564482	0.000201917	1	1	6	Q9US25	0	1369.7	High	0.0001666	0.0002344	2.02
	FALSE	High	HGFGCWQAIK	1xCarbamidomethyl [C5]	4.28172e-08	0.000201917	1	1	3	Q9US25	0	1203.57	High	0.0001666	6.808e-09	3.74
	FALSE	High	HGFGCWQAIKNDPDLGLHDK	1xCarbamidomethyl [C5]	0.0231872	0.00116516	1	1	1	Q9US25	1	2308.09	High	0.0007787	0.01411	1.42
	FALSE	High	KAILIEFK		4.79748e-05	0.000201917	1	1	4	Q9US25	1	961.608	High	0.0001666	1.551e-05	2.35
	FALSE	High	KEEETNRGDETSPEGTVGEDEVEEEPR		1.00254e-08	0.000201917	1	1	1	Q9US25	2	3047.32	High	0.0001666	1.374e-09	4.75
	FALSE	High	KLENMNLDDILSHAEDR		3.26685e-13	0.000201917	1	1	4	Q9US25	1	2012.97	High	0.0001666	1.566e-14	4.11
	FALSE	High	KLENMNLDDILSHAEDR	1xOxidation [M5]	3.53324e-12	0.000201917	1	1	1	Q9US25	1	2028.97	High	0.0001666	2.157e-13	4.7
	FALSE	High	KLENMNLDDILSHAEDRDSSNDVGGASMGGEEFLK		5.58408e-10	0.000201917	1	1	1	Q9US25	2	3793.73	High	0.0001666	5.687e-11	5.18
	FALSE	High	KNMLFEEYK		5.03502e-06	0.000201917	1	1	3	Q9US25	1	1201.59	High	0.0001666	1.292e-06	3.38
	FALSE	High	KNMLFEEYK	1xOxidation [M3]	0.000834182	0.000201917	1	1	1	Q9US25	1	1217.59	High	0.0001666	0.000361	2.06
	FALSE	High	KSVASDDEDAYDKR		7.01602e-05	0.000201917	1	1	2	Q9US25	2	1598.73	High	0.0001666	2.352e-05	0.77
	FALSE	High	KVSNHPYLFPGAAEK		5.83712e-06	0.000201917	1	1	2	Q9US25	1	1657.87	High	0.0001666	1.525e-06	2.83
	FALSE	High	IDDAQNSDDVR		4.4593e-06	0.000201917	1	1	2	Q9US25	0	1247.55	High	0.0001666	1.135e-06	3.57
	FALSE	High	IDDAQNSDDVRVDGTR		3.03071e-05	0.000201917	1	1	2	Q9US25	1	1775.82	High	0.0001666	9.367e-06	2.91
	FALSE	High	LDGTIPASVR		4.13825e-05	0.000201917	1	1	10	Q9US25	0	1028.57	High	0.0001666	1.314e-05	2.76
	FALSE	High	LENMNLDDILSHAEDR		7.02738e-07	0.000201917	1	1	2	Q9US25	0	1884.88	High	0.0001666	1.479e-07	2.27
	FALSE	High	LENMNLDDILSHAEDR	1xOxidation [M4]	3.4583e-05	0.000201917	1	1	1	Q9US25	0	1900.87	High	0.0001666	1.082e-05	2.89
	FALSE	High	IFLDEAK		0.0255799	0.00157695	1	1	1	Q9US25	0	835.456	High	0.001044	0.01573	1.66
	FALSE	High	IGQKNHVNVYR		0.000758589	0.000201917	1	1	1	Q9US25	1	1327.72	High	0.0001666	0.0003235	2.19
	FALSE	High	LKNSESSLYETLSQFR		6.767e-06	0.000201917	1	1	2	Q9US25	1	1901.96	High	0.0001666	1.793e-06	3.89
	FALSE	High	LLLTGTPLQNNLK		5.93505e-07	0.000201917	2	3	11	P87114; Q9US25	0	1424.85	High	0.0001666	1.228e-07	3.76
	FALSE	High	LQPFILR		0.137778	0.00960036	1	1	1	Q9US25	0	886.551	High	0.006769	0.102	1.16
	FALSE	High	IVASETNEEGK		0.00020273	0.000201917	1	1	1	Q9US25	0	1176.57	High	0.0001666	7.59e-05	2.86
	FALSE	High	IVASETNEEGKTEYFVK		3.95257e-07	0.000201917	1	1	7	Q9US25	1	1943.96	High	0.0001666	7.854e-08	2.41
	FALSE	High	IYSLSADMVK		0.00024387	0.000201917	1	1	4	Q9US25	0	1126.58	High	0.0001666	9.314e-05	2.21
	FALSE	High	IYSLSADMVK	1xOxidation [M8]	0.000650936	0.000201917	1	1	1	Q9US25	0	1142.58	High	0.0001666	0.0002747	2.24
	FALSE	High	MEPEHSNYDLK	1xAcetyl [N-Term]	0.000332979	0.000201917	1	1	1	Q9US25	0	1404.61	High	0.0001666	0.0001312	1.94
	FALSE	High	MLNILGEYMSLR		1.75164e-06	0.000201917	1	1	1	Q9US25	0	1439.74	High	0.0001666	4.057e-07	2.77
	FALSE	High	MLNILGEYMSLR	1xOxidation [M]	1.74242e-06	0.000201917	1	1	4	Q9US25	0	1455.73	High	0.0001666	4.017e-07	2.6
	FALSE	High	MLNILGEYMSLR	2xOxidation [M1; M9]	0.000257089	0.000201917	1	1	1	Q9US25	0	1471.73	High	0.0001666	9.834e-05	1.92
	FALSE	High	MVLLDK		0.0623433	0.00492982	2	2	2	Q9US25; O14139	0	718.417	High	0.003232	0.04216	1.46
	FALSE	High	MVLLDK	1xOxidation [M1]	0.112346	0.00752167	2	2	1	Q9US25; O14139	0	734.412	High	0.00529	0.08101	1.73
	FALSE	High	MVLLDKLLQR		0.00344653	0.000201917	1	1	1	Q9US25	1	1228.74	High	0.0001666	0.001717	1.74
	FALSE	High	NDKYDAQELSAILK		2.98549e-06	0.000201917	1	1	8	Q9US25	1	1607.83	High	0.0001666	7.291e-07	2.06
	FALSE	High	NDPDLGLHDK		2.71266e-05	0.000201917	1	1	5	Q9US25	0	1123.54	High	0.0001666	8.275e-06	2.55
	FALSE	High	NENGILADEMGLGK		6.28992e-07	0.000201917	2	2	1	Q9US25; O14139	0	1460.7	High	0.0001666	1.311e-07	3.22
	FALSE	High	NENGILADEMGLGK	1xOxidation [M10]	3.08157e-06	0.000201917	2	2	1	Q9US25; O14139	0	1476.7	High	0.0001666	7.516e-07	2.54
	FALSE	High	NINAETVTLR		0.000977268	0.000201917	1	1	3	Q9US25	0	1130.62	High	0.0001666	0.0004275	1.63
	FALSE	High	NMLFEEYK		0.00305318	0.000201917	1	1	1	Q9US25	0	1073.5	High	0.0001666	0.001506	1.96
	FALSE	High	NMLFEEYK	1xOxidation [M2]	0.0277804	0.00157695	1	1	2	Q9US25	0	1089.49	High	0.001044	0.01717	1.99
	FALSE	High	NSESSLYETLSQFR		1.01319e-08	0.000201917	1	1	5	Q9US25	0	1660.78	High	0.0001666	1.387e-09	4.11
	FALSE	High	QELNNIR		0.0285051	0.00157695	1	1	1	Q9US25	0	886.474	High	0.001044	0.01771	2.03
	FALSE	High	QFEVTDYK		0.00595826	0.000201917	2	2	3	Q9US25; O14139	0	1029.49	High	0.0001666	0.003151	1.12
	FALSE	High	QFEVTDYKAEDLNWDDIIPEEEMER		0.000420032	0.000201917	1	1	1	Q9US25	1	3114.39	High	0.0001666	0.0001692	2.08
	FALSE	High	QFEVTDYKAEDLNWDDIIPEEEMERIEEEER	1xOxidation [M23]	9.84427e-06	0.000201917	1	1	1	Q9US25	2	3915.74	High	0.0001666	2.715e-06	4.33
	FALSE	High	QIIGYPIR		0.00101404	0.000201917	1	1	12	Q9US25	0	959.567	High	0.0001666	0.0004456	2.56
	FALSE	High	QLPYDNCTWEDADVIYSMAPNEVYQFLQR	1xCarbamidomethyl [C7]	1.87517e-12	0.000201917	1	1	1	Q9US25	0	3565.6	High	0.0001666	1.072e-13	7.25
	FALSE	High	QNIIYDR		0.0214542	0.00116516	1	1	2	Q9US25	0	921.479	High	0.0007787	0.0129	2.45
	FALSE	High	QTTLDGSISNTK		3.11428e-06	0.000201917	1	1	2	Q9US25	0	1264.64	High	0.0001666	7.646e-07	4.02
	FALSE	High	QTTLDGSISNTKK		0.00766746	0.000201917	1	1	1	Q9US25	1	1392.73	High	0.0001666	0.00415	2.53
	FALSE	High	REEEERENDEDHPSR		5.75e-07	0.000201917	1	1	5	Q9US25	2	1926.82	High	0.0001666	1.185e-07	3.39
	FALSE	High	RGEYLLSVVR		4.0583e-07	0.000201917	1	1	7	Q9US25	1	1191.68	High	0.0001666	8.081e-08	4.07
	FALSE	High	SSYQYLIK		0.00145166	0.000201917	1	1	4	Q9US25	0	1001.53	High	0.0001666	0.0006636	2.33
	FALSE	High	SVASDDEDAYDK		3.7433e-05	0.000201917	1	1	1	Q9US25	0	1314.53	High	0.0001666	1.178e-05	2.71
	FALSE	High	SVASDDEDAYDKR		8.55014e-08	0.000201917	1	1	1	Q9US25	1	1470.63	High	0.0001666	1.456e-08	4.73
	FALSE	High	SVHSWNCSWGIK	1xCarbamidomethyl [C7]	1.49387e-05	0.000201917	1	1	4	Q9US25	0	1460.67	High	0.0001666	4.289e-06	2.42
	FALSE	High	TEYFVK		0.111273	0.00734189	1	1	1	Q9US25	0	786.403	High	0.005174	0.08006	1.65
	FALSE	High	THSAMDTLTAVAALDAELDNMSNEK		3.06141e-11	0.000201917	1	1	1	Q9US25	0	2648.22	High	0.0001666	2.327e-12	3.28
	FALSE	High	THSAMDTLTAVAALDAELDNMSNEK	1xOxidation [M21]	4.31677e-05	0.000201917	1	1	1	Q9US25	0	2664.21	High	0.0001666	1.377e-05	2.29
	FALSE	High	TVQTVCFLSYLVHSLK	1xCarbamidomethyl [C6]	3.73554e-09	0.000201917	1	1	1	Q9US25	0	1895.01	High	0.0001666	4.612e-10	4.75
	FALSE	High	VELSDMQTEWYK		3.29783e-05	0.000201917	1	1	3	Q9US25	0	1528.7	High	0.0001666	1.026e-05	2.14
	FALSE	High	VELSDMQTEWYK	1xOxidation [M6]	0.000219436	0.000201917	1	1	3	Q9US25	0	1544.69	High	0.0001666	8.288e-05	1.04
	FALSE	High	VKDLTHLHR		0.000329482	0.000201917	1	1	1	Q9US25	1	1118.64	High	0.0001666	0.0001291	3.08
	FALSE	High	VLIFSQMVR		0.000782994	0.000201917	2	2	4	Q9US25; O14139	0	1092.62	High	0.0001666	0.0003366	1.89
	FALSE	High	VLIFSQMVR	1xOxidation [M7]	0.00333929	0.000201917	2	2	4	Q9US25; O14139	0	1108.62	High	0.0001666	0.001662	1.98
	FALSE	High	VSIDHFNAPDSPDFVFLLSTR		5.43427e-09	0.000201917	1	1	2	Q9US25	0	2377.18	High	0.0001666	6.99e-10	3.87
	FALSE	High	VSNHPYLFPGAAEK		1.88601e-06	0.000201917	1	1	5	Q9US25	0	1529.77	High	0.0001666	4.383e-07	2.85
	FALSE	High	WQEVSHLHNTWEDYSTLSSVR		4.24692e-11	0.000201917	1	1	3	Q9US25	0	2574.2	High	0.0001666	3.332e-12	4.99
	FALSE	High	WQYLAIDEAHR		2.67219e-06	0.000201917	1	1	7	Q9US25	0	1401.69	High	0.0001666	6.424e-07	3.32
	FALSE	High	YDAQELSAILK		0.130827	0.00930307	1	1	1	Q9US25	0	1250.66	High	0.006568	0.09623	1.26
	FALSE	High	YVPSAVHLVR		2.74146e-05	0.000201917	1	1	7	Q9US25	0	1140.65	High	0.0001666	8.387e-06	2.96
FALSE	High	Master Protein	O60129	Fork head protein homolog 2 OS=Schizosaccharomyces pombe (strain 972 / ATCC 24843) OX=284812 GN=fkh2 PE=1 SV=1	0	451.677	67	40	154	40	642	71.1	8.91	403.98	40	1
	Checked	Confidence	Sequence	Modifications	Qvality PEP	Qvality q-value	# Protein Groups	# Proteins	# PSMs	Master Protein Accessions	# Missed Cleavages	Theo. MH+ [Da]	Confidence (by Search Engine): Sequest HT	Percolator q-Value (by Search Engine): Sequest HT	Percolator PEP (by Search Engine): Sequest HT	XCorr (by Search Engine): Sequest HT
	FALSE	High	AAFGSPIGSSTYPTSSPAPFWK		3.21038e-11	0.000201917	1	1	2	O60129	0	2256.1	High	0.0001666	2.449e-12	6.22
	FALSE	High	AILDASATMEK		0.00315125	0.000201917	1	1	1	O60129	0	1149.58	High	0.0001666	0.001559	0.72
	FALSE	High	AILDASATMEK	1xOxidation [M9]	0.00542011	0.000201917	1	1	2	O60129	0	1165.58	High	0.0001666	0.002829	1.45
	FALSE	High	DTSIPAAEPASSTTSAR		1.20949e-05	0.000201917	1	1	2	O60129	0	1661.8	High	0.0001666	3.392e-06	2.44
	FALSE	High	DVGSPSTAETSAEEK		6.99038e-07	0.000201917	1	1	3	O60129	0	1507.68	High	0.0001666	1.471e-07	3.42
	FALSE	High	DVGSPSTAETSAEEKQMETYK	1xOxidation [M17]	8.01245e-06	0.000201917	1	1	1	O60129	1	2304.02	High	0.0001666	2.162e-06	2.79
	FALSE	High	EEFIAK		0.0292482	0.00157695	1	1	1	O60129	0	736.388	High	0.001044	0.01818	1.39
	FALSE	High	EEFIAKTR		0.0397702	0.00330573	1	1	1	O60129	1	993.536	High	0.002157	0.02561	1.71
	FALSE	High	EGSPSLPIPILPK		8.00587e-05	0.000201917	1	1	3	O60129	0	1347.79	High	0.0001666	2.724e-05	2.17
	FALSE	High	EKSPQQYIQVPQSNVK		7.44756e-07	0.000201917	1	1	4	O60129	1	1872.98	High	0.0001666	1.574e-07	1.9
	FALSE	High	FAGSTWTYYVK		5.68506e-06	0.000201917	1	1	4	O60129	0	1322.64	High	0.0001666	1.476e-06	3.57
	FALSE	High	GKNEDLEVIDMNFGPSK		1.25441e-11	0.000201917	1	1	3	O60129	1	1892.91	High	0.0001666	8.696e-13	3.79
	FALSE	High	GKNEDLEVIDMNFGPSK	1xOxidation [M11]	2.37422e-10	0.000201917	1	1	4	O60129	1	1908.9	High	0.0001666	2.226e-11	3.6
	FALSE	High	HAVVEYDLDDQTWNCSVYGR	1xCarbamidomethyl [C15]	7.53498e-15	0.000201917	1	1	11	O60129	0	2427.07	High	0.0001666	2.462e-16	4.42
	FALSE	High	HSGEIQAYAK		1.0843e-07	0.000201917	1	1	2	O60129	0	1103.55	High	0.0001666	1.884e-08	4.06
	FALSE	High	KAAFGSPIGSSTYPTSSPAPFWK		8.6229e-12	0.000201917	1	1	1	O60129	1	2384.19	High	0.0001666	5.758e-13	6.66
	FALSE	High	KHAVVEYDLDDQTWNCSVYGR	1xCarbamidomethyl [C16]	3.91854e-16	0.000201917	1	1	5	O60129	1	2555.16	High	0.0001666	9.536e-18	7.15
	FALSE	High	IILGREPANPSPK		0.00637968	0.000201917	1	1	2	O60129	1	1391.8	High	0.0001666	0.003393	1.78
	FALSE	High	LPTPTSQTESASVPQIANPPNSQNLVK		5.37028e-14	0.000201917	1	1	4	O60129	0	2818.46	High	0.0001666	2.152e-15	5.82
	FALSE	High	LSVPPHEMR		0.000484368	0.000201917	1	1	7	O60129	0	1065.55	High	0.0001666	0.0001977	2.18
	FALSE	High	LSVPPHEMR	1xOxidation [M8]	0.00371031	0.000201917	1	1	3	O60129	0	1081.55	High	0.0001666	0.001866	1.33
	FALSE	High	LTSGSILEVAGLQMMFVLPNAAEQK		2.20683e-11	0.000201917	1	1	2	O60129	0	2647.38	High	0.0001666	1.621e-12	6.48
	FALSE	High	MKDTSIPAAEPASSTTSAR		4.75855e-08	0.000201917	1	1	3	O60129	1	1920.93	High	0.0001666	7.64e-09	4.6
	FALSE	High	MKDTSIPAAEPASSTTSAR	1xOxidation [M1]	1.40959e-05	0.000201917	1	1	1	O60129	1	1936.93	High	0.0001666	4.03e-06	2.68
	FALSE	High	NEDLEVIDMNFGPSK		2.88177e-08	0.000201917	1	1	2	O60129	0	1707.79	High	0.0001666	4.388e-09	4.23
	FALSE	High	NEDLEVIDMNFGPSK	1xOxidation [M9]	8.87202e-08	0.000201917	1	1	2	O60129	0	1723.78	High	0.0001666	1.515e-08	3.69
	FALSE	High	NIVLNGR		0.0401775	0.00330573	1	1	1	O60129	0	785.463	High	0.002157	0.02589	1.6
	FALSE	High	NPVNSHLIYSQIQQSSPK		9.36339e-16	0.000201917	1	1	11	O60129	0	2040.05	High	0.0001666	2.485e-17	6.05
	FALSE	High	NPVNSHLIYSQIQQSSPKK		0.000422255	0.000201917	1	1	1	O60129	1	2168.15	High	0.0001666	0.0001697	1.95
	FALSE	High	QMDVDTDR		0.00795446	0.000201917	1	1	1	O60129	0	979.415	High	0.0001666	0.004318	2.1
	FALSE	High	QMDVDTDR	1xOxidation [M2]	0.0442535	0.00345533	1	1	1	O60129	0	995.41	High	0.002259	0.0288	1.49
	FALSE	High	QMDVDTDRNIVLNGR		0.00302117	0.000201917	1	1	1	O60129	1	1745.86	High	0.0001666	0.001486	1.91
	FALSE	High	QTDESTIKEDAIK		8.14688e-07	0.000201917	1	1	7	O60129	1	1477.74	High	0.0001666	1.739e-07	3.12
	FALSE	High	RSPSSPVPLLAK		0.00565304	0.000201917	1	1	2	O60129	1	1251.74	High	0.0001666	0.002959	1.48
	FALSE	High	SEHISDDEERKEQLDYK		0.00190978	0.000201917	1	1	1	O60129	2	2120.97	High	0.0001666	0.0008964	2.27
	FALSE	High	SEISAAVNDAAEYGDNK		1.05217e-09	0.000201917	1	1	8	O60129	0	1753.79	High	0.0001666	1.148e-10	4.1
	FALSE	High	SGWQNSIR		0.002202	0.000201917	1	1	1	O60129	0	947.469	High	0.0001666	0.001052	2.31
	FALSE	High	SPQQYIQVPQSNVK		5.20953e-09	0.000201917	1	1	3	O60129	0	1615.84	High	0.0001666	6.679e-10	5.02
	FALSE	High	SPSSPVPLLAK		1.75023e-05	0.000201917	1	1	11	O60129	0	1095.64	High	0.0001666	5.116e-06	3.21
	FALSE	High	SSVSDSPTMNLANSNSK		9.56023e-09	0.000201917	1	1	1	O60129	0	1738.79	High	0.0001666	1.304e-09	2.97
	FALSE	High	SSVSDSPTMNLANSNSK	1xOxidation [M9]	3.08404e-07	0.000201917	1	1	1	O60129	0	1754.79	High	0.0001666	5.985e-08	2.86
	FALSE	High	TPTHAALSDIISTHDYALDANSASQTK		8.64359e-15	0.000201917	1	1	7	O60129	0	2828.37	High	0.0001666	2.877e-16	7.93
	FALSE	High	TPTHAALSDIISTHDYALDANSASQTKK		4.18556e-06	0.000201917	1	1	2	O60129	1	2956.46	High	0.0001666	1.054e-06	0.92
	FALSE	High	VSTLPQASANK		2.47981e-05	0.000201917	1	1	2	O60129	0	1115.61	High	0.0001666	7.515e-06	2.97
	FALSE	High	WSIVPEFR		0.0012656	0.000201917	1	1	6	O60129	0	1033.55	High	0.0001666	0.0005714	2.64
	FALSE	High	WSIVPEFREEFIAK		9.74868e-07	0.000201917	1	1	4	O60129	1	1750.92	High	0.0001666	2.124e-07	3.05
	FALSE	High	YVAVPNPHDWPQVGSYDTISPYR		2.65683e-12	0.000201917	1	1	6	O60129	0	2661.27	High	0.0001666	1.577e-13	4.96
FALSE	High	Master Protein	O14021	RbAp48-related WD40 repeat-containing protein prw1 OS=Schizosaccharomyces pombe (strain 972 / ATCC 24843) OX=284812 GN=prw1 PE=1 SV=1	0	386.936	84	29	217	29	431	48.4	5.44	543.33	29	1
	Checked	Confidence	Sequence	Modifications	Qvality PEP	Qvality q-value	# Protein Groups	# Proteins	# PSMs	Master Protein Accessions	# Missed Cleavages	Theo. MH+ [Da]	Confidence (by Search Engine): Sequest HT	Percolator q-Value (by Search Engine): Sequest HT	Percolator PEP (by Search Engine): Sequest HT	XCorr (by Search Engine): Sequest HT
	FALSE	High	ALEWPCMSLQWYPEQQIFAEHGYTEQK	1xCarbamidomethyl [C6]	5.38579e-11	0.000201917	1	1	1	O14021	0	3369.53	High	0.0001666	4.348e-12	5.04
	FALSE	High	ALEWPCMSLQWYPEQQIFAEHGYTEQK	1xCarbamidomethyl [C6]; 1xOxidation [M7]	1.98825e-06	0.000201917	1	1	7	O14021	0	3385.53	High	0.0001666	4.664e-07	2.49
	FALSE	High	CINEEYK	1xCarbamidomethyl [C1]	0.00262043	0.000201917	1	1	2	O14021	0	955.419	High	0.0001666	0.00127	2.2
	FALSE	High	CINEEYKIWK	1xCarbamidomethyl [C1]	0.00631297	0.000201917	1	1	1	O14021	1	1382.68	High	0.0001666	0.00335	1.31
	FALSE	High	ESFESYSSASESPLKPK		7.39292e-11	0.000201917	1	1	8	O14021	0	1872.89	High	0.0001666	6.138e-12	4.96
	FALSE	High	ESFESYSSASESPLKPKYR		3.96711e-05	0.000201917	1	1	1	O14021	1	2192.05	High	0.0001666	1.256e-05	2
	FALSE	High	GTLVSGSQDATLSCWDLNAYNESDSASVLK	1xCarbamidomethyl [C14]	1.65597e-15	0.000201917	1	1	10	O14021	0	3188.47	High	0.0001666	4.659e-17	5.61
	FALSE	High	HQDLLASVSYDQYLHVHDIR		1.62008e-14	0.000201917	1	1	18	O14021	0	2409.19	High	0.0001666	5.745e-16	6.81
	FALSE	High	HTQPCTSVCWNFLSK	2xCarbamidomethyl [C5; C9]	5.00607e-12	0.000201917	1	1	8	O14021	0	1864.85	High	0.0001666	3.163e-13	4.75
	FALSE	High	KNSPFLYDLIITR		2.73358e-08	0.000201917	1	1	6	O14021	1	1579.88	High	0.0001666	4.136e-09	3.36
	FALSE	High	LHTLEGHEDIVTK		1.39925e-09	0.000201917	1	1	13	O14021	0	1491.78	High	0.0001666	1.569e-10	3.76
	FALSE	High	LMPQDDSCVATVGNYHNDVLVFDK	1xCarbamidomethyl [C8]	2.10611e-12	0.000201917	1	1	2	O14021	0	2737.26	High	0.0001666	1.222e-13	4.49
	FALSE	High	LMPQDDSCVATVGNYHNDVLVFDK	1xCarbamidomethyl [C8]; 1xOxidation [M2]	2.90166e-10	0.000201917	1	1	2	O14021	0	2753.25	High	0.0001666	2.771e-11	3.7
	FALSE	High	LMPQDDSCVATVGNYHNDVLVFDKESFESYSSASESPLKPK	1xCarbamidomethyl [C8]	2.20683e-11	0.000201917	1	1	6	O14021	1	4591.13	High	0.0001666	1.626e-12	3.33
	FALSE	High	LMPQDDSCVATVGNYHNDVLVFDKESFESYSSASESPLKPK	1xCarbamidomethyl [C8]; 1xOxidation [M2]	5.35315e-10	0.000201917	1	1	4	O14021	1	4607.12	High	0.0001666	5.454e-11	3.8
	FALSE	High	ISFSPHEEPILASTSADR		4.47715e-11	0.000201917	1	1	8	O14021	0	1956.97	High	0.0001666	3.545e-12	6.38
	FALSE	High	ISFSPHEEPILASTSADRR		3.09143e-10	0.000201917	1	1	16	O14021	1	2113.07	High	0.0001666	2.969e-11	4.93
	FALSE	High	LTKHTQPCTSVCWNFLSK	2xCarbamidomethyl [C8; C12]	3.84653e-06	0.000201917	1	1	1	O14021	1	2207.07	High	0.0001666	9.639e-07	2.39
	FALSE	High	MAVSAVPHPSK	1xMet-loss [N-Term]	0.00016071	0.000201917	1	1	1	O14021	0	992.552	High	0.0001666	5.884e-05	2.4
	FALSE	High	MAVSAVPHPSK	1xMet-loss+Acetyl [N-Term]	0.00136262	0.000201917	1	1	2	O14021	0	1034.56	High	0.0001666	0.0006181	1.57
	FALSE	High	MFLGVR		0.11507	0.00808022	1	1	5	O14021	0	722.402	High	0.005653	0.08313	0.89
	FALSE	High	MFLGVR	1xOxidation [M1]	0.0438064	0.00345533	1	1	11	O14021	0	738.397	High	0.002259	0.02849	1.78
	FALSE	High	NSPFLYDLIITR		5.9038e-07	0.000201917	1	1	8	O14021	0	1451.79	High	0.0001666	1.224e-07	3.01
	FALSE	High	QAQASEEGINQEK		8.3274e-08	0.000201917	1	1	3	O14021	0	1431.67	High	0.0001666	1.412e-08	4.08
	FALSE	High	RPDASTKPAR		0.0217903	0.00116516	1	1	1	O14021	0	1098.6	High	0.0007787	0.01312	1.63
	FALSE	High	RTLVWDLSR		1.34418e-05	0.000201917	1	1	1	O14021	1	1145.64	High	0.0001666	3.811e-06	2.02
	FALSE	High	SIWGNEQLEEDATAYLS		0.000812459	0.000201917	1	1	5	O14021	0	1925.88	High	0.0001666	0.0003504	2.5
	FALSE	High	SVHAHSGPIHSVAFNPHNDFILATCSTDK	1xCarbamidomethyl [C25]	1.1859e-20	0.000201917	1	1	9	O14021	0	3159.51	High	0.0001666	1.004e-22	9.68
	FALSE	High	TIALWDLR		0.00235822	0.000201917	1	1	14	O14021	0	987.562	High	0.0001666	0.001132	1.7
	FALSE	High	TLVWDLSR		0.000697164	0.000201917	1	1	21	O14021	0	989.541	High	0.0001666	0.0002953	2.08
	FALSE	High	VHISSHEK		0.0639206	0.00492982	1	1	1	O14021	0	936.49	High	0.003232	0.04318	1.37
	FALSE	High	VHISSHEKQVSDVR		0.000126061	0.000201917	1	1	2	O14021	1	1620.85	High	0.0001666	4.479e-05	3.65
	FALSE	High	VNISNLYSHPESVCSAK	1xCarbamidomethyl [C14]	1.16691e-13	0.000201917	1	1	17	O14021	0	1904.92	High	0.0001666	5.056e-15	4.68
	FALSE	High	YLLAVASIQLPYLNQTVPPTTMEGASAGDESSLR		3.92862e-06	0.000201917	1	1	1	O14021	0	3592.82	High	0.0001666	9.835e-07	3.16
	FALSE	High	YLLAVASIQLPYLNQTVPPTTMEGASAGDESSLR	1xOxidation [M22]	0.000417821	0.000201917	1	1	1	O14021	0	3608.82	High	0.0001666	0.0001677	3.75
FALSE	High	Master Protein	Q9P7M1	Transcriptional regulatory protein dep1 OS=Schizosaccharomyces pombe (strain 972 / ATCC 24843) OX=284812 GN=dep1 PE=1 SV=1	0	299.893	70	35	126	35	491	55.6	5.03	256.79	35	1
	Checked	Confidence	Sequence	Modifications	Qvality PEP	Qvality q-value	# Protein Groups	# Proteins	# PSMs	Master Protein Accessions	# Missed Cleavages	Theo. MH+ [Da]	Confidence (by Search Engine): Sequest HT	Percolator q-Value (by Search Engine): Sequest HT	Percolator PEP (by Search Engine): Sequest HT	XCorr (by Search Engine): Sequest HT
	FALSE	High	ATNDNNGLIETNHNSK		1.27139e-08	0.000201917	1	1	2	Q9P7M1	0	1741.81	High	0.0001666	1.786e-09	3.69
	FALSE	High	CFQLLNK	1xCarbamidomethyl [C1]	0.00031921	0.000201917	1	1	7	Q9P7M1	0	922.481	High	0.0001666	0.0001253	2.31
	FALSE	High	EPFDLPMNNLK		0.000133598	0.000201917	1	1	1	Q9P7M1	0	1317.65	High	0.0001666	4.78e-05	2.06
	FALSE	High	ESDFESEEK		0.00172768	0.000201917	1	1	2	Q9P7M1	0	1099.44	High	0.0001666	0.0008027	1.83
	FALSE	High	ESDFESEEKATNDNNGLIETNHNSK		0.00344653	0.000201917	1	1	1	Q9P7M1	1	2822.23	High	0.0001666	0.001717	1.57
	FALSE	High	FNACIDLITER	1xCarbamidomethyl [C4]	3.06535e-06	0.000201917	1	1	18	Q9P7M1	0	1351.67	High	0.0001666	7.499e-07	3.27
	FALSE	High	GGTLEAPR		0.0215657	0.00116516	1	1	2	Q9P7M1	0	800.426	High	0.0007787	0.01301	2.03
	FALSE	High	KYQLLFDK		3.92545e-05	0.000201917	1	1	3	Q9P7M1	1	1054.59	High	0.0001666	1.239e-05	3.13
	FALSE	High	KYQLLFDKR		0.000190286	0.000201917	1	1	1	Q9P7M1	2	1210.69	High	0.0001666	7.089e-05	3.19
	FALSE	High	LATENLMK		0.00931026	0.000201917	1	1	1	Q9P7M1	0	919.492	High	0.0001666	0.005135	2.46
	FALSE	High	LATENLMK	1xOxidation [M7]	0.013571	0.000201917	1	1	1	Q9P7M1	0	935.487	High	0.0001666	0.007778	2.24
	FALSE	High	LATENLMKQLGNIK		0.0122882	0.000201917	1	1	1	Q9P7M1	1	1572.88	High	0.0001666	0.006997	1.94
	FALSE	High	IATKCFQLLNK	1xCarbamidomethyl [C5]	0.0111255	0.000201917	1	1	1	Q9P7M1	1	1335.75	High	0.0001666	0.006254	1.24
	FALSE	High	LEESSEHEEEEDEESNIER		3.82442e-12	0.000201917	1	1	2	Q9P7M1	0	2318.94	High	0.0001666	2.351e-13	4.56
	FALSE	High	LEESSEHEEEEDEESNIERTEDSDHQIPQR		4.27143e-05	0.000201917	1	1	2	Q9P7M1	1	3625.53	High	0.0001666	1.361e-05	1.81
	FALSE	High	LEVTDHDNVSEAETVVLNEDEEKETSLVGSVSVTEDLGDSSAIGR		3.33923e-14	0.000201917	1	1	2	Q9P7M1	1	4774.25	High	0.0001666	1.273e-15	5.2
	FALSE	High	IEYEAAVLCELNSFAGFPTAPIIETASFDDIR	1xCarbamidomethyl [C9]	2.37232e-09	0.000201917	1	1	1	Q9P7M1	0	3559.73	High	0.0001666	2.802e-10	6.02
	FALSE	High	LNEHEEMIQNETHER		7.58461e-10	0.000201917	1	1	4	Q9P7M1	0	1908.85	High	0.0001666	7.976e-11	4
	FALSE	High	LNEHEEMIQNETHER	1xOxidation [M7]	5.24967e-12	0.000201917	1	1	6	Q9P7M1	0	1924.85	High	0.0001666	3.335e-13	5.45
	FALSE	High	LNSSTSLTTHQLASLPK		3.58392e-10	0.000201917	1	1	8	Q9P7M1	0	1797.97	High	0.0001666	3.508e-11	4.17
	FALSE	High	MTENLQSESIPHEILPK	1xMet-loss [N-Term]	4.47358e-10	0.000201917	1	1	2	Q9P7M1	0	1834.95	High	0.0001666	4.472e-11	3.05
	FALSE	High	MTENLQSESIPHEILPK	1xMet-loss+Acetyl [N-Term]	3.75831e-10	0.000201917	1	1	11	Q9P7M1	0	1876.97	High	0.0001666	3.688e-11	4.82
	FALSE	High	MTENLQSESIPHEILPK		0.0315923	0.00157695	1	1	1	Q9P7M1	0	1965.99	High	0.001044	0.01978	1.21
	FALSE	High	NDLLEMGCLSENQD	1xCarbamidomethyl [C8]; 1xOxidation [M6]	0.104018	0.00660925	1	1	1	Q9P7M1	0	1653.67	High	0.004578	0.07427	1.36
	FALSE	High	NVMDYVTK		0.00434529	0.000201917	1	1	6	Q9P7M1	0	969.471	High	0.0001666	0.002218	1.88
	FALSE	High	NVMDYVTKQR		0.000464341	0.000201917	1	1	2	Q9P7M1	1	1253.63	High	0.0001666	0.0001891	1.96
	FALSE	High	QKSVHDPTYITQK		0.0811035	0.00521065	1	1	1	Q9P7M1	1	1544.81	High	0.00354	0.0565	1.41
	FALSE	High	QLGNIKNVMDYVTK		0.000228901	0.000201917	1	1	1	Q9P7M1	1	1622.86	High	0.0001666	8.678e-05	2.81
	FALSE	High	RVALETSQEESDR		0.00888106	0.000201917	1	1	1	Q9P7M1	1	1519.73	High	0.0001666	0.004881	1.17
	FALSE	High	RVALETSQEESDREIADR		1.13615e-06	0.000201917	1	1	1	Q9P7M1	2	2104.03	High	0.0001666	2.518e-07	3.22
	FALSE	High	SASEQAHEADDEKAIK		4.16352e-06	0.000201917	1	1	1	Q9P7M1	1	1728.8	High	0.0001666	1.049e-06	3.57
	FALSE	High	SVHDPTYITQK		1.48055e-07	0.000201917	1	1	6	Q9P7M1	0	1288.65	High	0.0001666	2.663e-08	3.35
	FALSE	High	TEDSDHQIPQR		1.47158e-06	0.000201917	1	1	3	Q9P7M1	0	1325.61	High	0.0001666	3.34e-07	3.89
	FALSE	High	TILVNNSVEPQMENTANITIVSPSLK		1.15947e-05	0.000201917	1	1	3	Q9P7M1	0	2812.48	High	0.0001666	3.245e-06	2.07
	FALSE	High	TILVNNSVEPQMENTANITIVSPSLK	1xOxidation [M12]	5.75e-07	0.000201917	1	1	3	Q9P7M1	0	2828.47	High	0.0001666	1.183e-07	2.78
	FALSE	High	VALETSQEESDR		5.9038e-07	0.000201917	1	1	3	Q9P7M1	0	1363.63	High	0.0001666	1.218e-07	3.34
	FALSE	High	VALETSQEESDREIADR		7.75626e-05	0.000201917	1	1	2	Q9P7M1	1	1947.93	High	0.0001666	2.632e-05	3.15
	FALSE	High	VALETSQEESDREIADRR		2.57524e-06	0.000201917	1	1	8	Q9P7M1	2	2104.03	High	0.0001666	6.194e-07	4.08
	FALSE	High	YQLLFDK		0.0124174	0.000201917	1	1	3	Q9P7M1	0	926.498	High	0.0001666	0.007062	1.53
	FALSE	High	YQLLFDKR		0.0141498	0.000201917	1	1	1	Q9P7M1	1	1082.6	High	0.0001666	0.00816	1.84
FALSE	High	Master Protein	O59855	Probable heat shock protein ssa2 OS=Schizosaccharomyces pombe (strain 972 / ATCC 24843) OX=284812 GN=ssa2 PE=1 SV=3	0	299.2	64	40	87	22	647	70.2	5.25	210.22	40	1
	Checked	Confidence	Sequence	Modifications	Qvality PEP	Qvality q-value	# Protein Groups	# Proteins	# PSMs	Master Protein Accessions	# Missed Cleavages	Theo. MH+ [Da]	Confidence (by Search Engine): Sequest HT	Percolator q-Value (by Search Engine): Sequest HT	Percolator PEP (by Search Engine): Sequest HT	XCorr (by Search Engine): Sequest HT
	FALSE	High	ARFEELCADLFR	1xCarbamidomethyl [C7]	0.00011343	0.000201917	2	2	4	Q10265; O59855	1	1526.74	High	0.0001666	3.999e-05	3.31
	FALSE	High	ASVNEIVLVGGSTR		4.70105e-06	0.000201917	1	1	5	O59855	0	1401.77	High	0.0001666	1.197e-06	3.34
	FALSE	High	ATAGDTHLGGEDFDSR		1.40891e-11	0.000201917	2	2	3	Q10265; O59855	0	1648.72	High	0.0001666	9.897e-13	4.47
	FALSE	High	DAGLIAGLNVLR		0.000262575	0.000201917	2	2	2	Q10265; O59855	0	1211.71	High	0.0001666	0.0001008	2.79
	FALSE	High	DCNLLGK	1xCarbamidomethyl [C2]	0.042061	0.00345533	2	2	1	Q10265; O59855	0	819.403	High	0.002259	0.02728	1.85
	FALSE	High	DGKPVLQVEYK		0.00025845	0.000201917	1	1	2	O59855	0	1275.69	High	0.0001666	9.902e-05	1.85
	FALSE	High	DGKPVLQVEYKGETK		5.78505e-08	0.000201917	1	1	2	O59855	1	1690.9	High	0.0001666	9.472e-09	4.14
	FALSE	High	DKVDASDKETVDK		4.18217e-05	0.000201917	1	1	1	O59855	2	1449.71	High	0.0001666	1.331e-05	2.12
	FALSE	High	ELESVANPIMAK		1.65149e-05	0.000201917	1	1	1	O59855	0	1301.68	High	0.0001666	4.798e-06	3.03
	FALSE	High	ETAEAYLGGK		0.000675434	0.000201917	1	1	1	O59855	0	1038.51	High	0.0001666	0.0002853	2.2
	FALSE	High	ETIEWLDSNTTAAK		2.40827e-08	0.000201917	1	1	2	O59855	0	1578.76	High	0.0001666	3.61e-09	4.04
	FALSE	High	ETIEWLDSNTTAAKDEFEAK		6.58752e-12	0.000201917	1	1	4	O59855	1	2298.08	High	0.0001666	4.298e-13	6.65
	FALSE	High	FDDPEVQSDMK	1xOxidation [M10]	0.0233075	0.00116516	1	1	1	O59855	0	1326.55	High	0.0007787	0.01414	0.55
	FALSE	High	FEELCADLFR	1xCarbamidomethyl [C5]	0.000136449	0.000201917	2	2	2	Q10265; O59855	0	1299.6	High	0.0001666	4.9e-05	3.3
	FALSE	High	FEELCADLFRK	1xCarbamidomethyl [C5]	0.0122241	0.000201917	1	1	1	O59855	1	1427.7	High	0.0001666	0.006921	1.59
	FALSE	High	FELSGIPPAPR		4.20431e-05	0.000201917	2	2	10	Q10265; O59855	0	1183.65	High	0.0001666	1.344e-05	3.03
	FALSE	High	KFDDPEVQSDMK	1xOxidation [M11]	0.0026622	0.000201917	1	1	1	O59855	1	1454.65	High	0.0001666	0.001295	1.25
	FALSE	High	IINEPTAAAIAYGLDR		7.26514e-09	0.000201917	2	2	4	Q10265; O59855	0	1687.9	High	0.0001666	9.609e-10	3.75
	FALSE	High	LSKEEIDR		0.000977268	0.000201917	2	2	1	Q10265; O59855	1	989.526	High	0.0001666	0.0004283	2.38
	FALSE	High	LVNHFIQEFK		6.45816e-07	0.000201917	1	1	2	O59855	0	1274.69	High	0.0001666	1.351e-07	2.64
	FALSE	High	LVNHFIQEFKR		0.000874757	0.000201917	1	1	1	O59855	1	1430.79	High	0.0001666	0.0003802	2.94
	FALSE	High	LVSDFFNGK		0.0272136	0.00157695	2	2	1	Q10265; O59855	0	1026.53	High	0.001044	0.01677	1.07
	FALSE	High	LVSDFFNGKEPCK	1xCarbamidomethyl [C12]	4.4593e-06	0.000201917	2	2	2	Q10265; O59855	1	1540.75	High	0.0001666	1.131e-06	3.69
	FALSE	High	MRETAEAYLGGK		4.68752e-09	0.000201917	1	1	1	O59855	1	1325.65	High	0.0001666	5.926e-10	4.05
	FALSE	High	MRETAEAYLGGK	1xOxidation [M1]	0.00150627	0.000201917	1	1	1	O59855	1	1341.65	High	0.0001666	0.0006904	2.86
	FALSE	High	NHLESYAYSLR		0.000233786	0.000201917	2	2	3	Q10265; O59855	0	1352.66	High	0.0001666	8.86e-05	3.07
	FALSE	High	NQVAMNPHNTIFDAK		5.86802e-06	0.000201917	2	2	1	Q10265; O59855	0	1699.82	High	0.0001666	1.536e-06	2.3
	FALSE	High	NQVAMNPHNTIFDAK	1xOxidation [M5]	8.98771e-11	0.000201917	2	2	2	Q10265; O59855	0	1715.82	High	0.0001666	7.621e-12	3.46
	FALSE	High	NSLDDPNLK		0.000400545	0.000201917	2	2	1	Q10265; O59855	0	1015.51	High	0.0001666	0.00016	2.76
	FALSE	High	NSLDDPNLKDK		7.97664e-07	0.000201917	2	2	1	Q10265; O59855	1	1258.63	High	0.0001666	1.698e-07	3.01
	FALSE	High	QKELESVANPIMAK		3.03557e-07	0.000201917	1	1	1	O59855	1	1557.83	High	0.0001666	5.886e-08	3.2
	FALSE	High	SEIFSTYSDNQPGVLIQVFEGER		6.22385e-07	0.000201917	1	1	1	O59855	0	2615.26	High	0.0001666	1.293e-07	5.03
	FALSE	High	SIGIDLGTTYSCVGHFSNNR	1xCarbamidomethyl [C12]	1.77448e-09	0.000201917	2	2	2	Q10265; O59855	0	2198.03	High	0.0001666	2.04e-10	5.25
	FALSE	High	SINPDEAVAYGAAVQAAVLTGDTSEK		0.000657843	0.000201917	1	1	1	O59855	0	2577.27	High	0.0001666	0.0002773	2.26
	FALSE	High	TFTPEEISSMVLMK		5.83712e-06	0.000201917	1	1	1	O59855	0	1612.8	High	0.0001666	1.522e-06	3.04
	FALSE	High	TFTPEEISSMVLMK	1xOxidation [M13]	0.000951821	0.000201917	1	1	1	O59855	0	1628.79	High	0.0001666	0.0004174	1.78
	FALSE	High	TFTPEEISSMVLMK	2xOxidation [M10; M13]	0.00176452	0.000201917	1	1	1	O59855	0	1644.79	High	0.0001666	0.0008234	1.84
	FALSE	High	TMEPVER		0.0212329	0.00116516	1	1	1	O59855	0	861.413	High	0.0007787	0.01277	1.43
	FALSE	High	TQDLLLLDVAPLSMGIETAGGVMTPLIK		5.1821e-09	0.000201917	1	1	1	O59855	0	2896.58	High	0.0001666	6.633e-10	5.58
	FALSE	High	TQDLLLLDVAPLSMGIETAGGVMTPLIK	1xOxidation [M14]	4.5859e-08	0.000201917	1	1	1	O59855	0	2912.57	High	0.0001666	7.324e-09	4.84
	FALSE	High	TTPSYVAFTDTER		2.62808e-05	0.000201917	2	2	1	Q10265; O59855	0	1487.7	High	0.0001666	8e-06	2.64
	FALSE	High	VDKASVNEIVLVGGSTR		0.00686673	0.000201917	1	1	1	O59855	1	1743.96	High	0.0001666	0.00367	2.86
	FALSE	High	VEIIANDQGNR		0.000116464	0.000201917	3	3	3	Q10265; O59855; P36604	0	1228.63	High	0.0001666	4.126e-05	2.32
	FALSE	High	VTDAVVTVPAYFNDSQR		1.57738e-07	0.000201917	2	2	5	Q10265; O59855	0	1881.93	High	0.0001666	2.851e-08	4.47
	FALSE	High	YKAEDEAESGR		1.59412e-07	0.000201917	1	1	2	O59855	1	1254.56	High	0.0001666	2.879e-08	3.1
FALSE	High	Master Protein	O74736	Chromatin modification-related protein png2 OS=Schizosaccharomyces pombe (strain 972 / ATCC 24843) OX=284812 GN=png2 PE=1 SV=1	0	283.188	86	28	80	28	305	34.9	6.64	209.66	28	1
	Checked	Confidence	Sequence	Modifications	Qvality PEP	Qvality q-value	# Protein Groups	# Proteins	# PSMs	Master Protein Accessions	# Missed Cleavages	Theo. MH+ [Da]	Confidence (by Search Engine): Sequest HT	Percolator q-Value (by Search Engine): Sequest HT	Percolator PEP (by Search Engine): Sequest HT	XCorr (by Search Engine): Sequest HT
	FALSE	High	ALMNYHSTVTPQTSER		2.48578e-08	0.000201917	1	1	3	O74736	0	1834.88	High	0.0001666	3.728e-09	3.25
	FALSE	High	ALMNYHSTVTPQTSER	1xOxidation [M3]	1.51456e-09	0.000201917	1	1	5	O74736	0	1850.87	High	0.0001666	1.712e-10	3.82
	FALSE	High	ECEELAKSSESR	1xCarbamidomethyl [C2]	2.08333e-05	0.000201917	1	1	1	O74736	1	1424.63	High	0.0001666	6.17e-06	2.87
	FALSE	High	EGEQLYCYCQQVSYGQMIGCDNENCKR	4xCarbamidomethyl [C7; C9; C20; C25]	1.44358e-15	0.000201917	1	1	1	O74736	1	3389.37	High	0.0001666	3.995e-17	4.53
	FALSE	High	EIDAQVR		0.0279239	0.00157695	1	1	2	O74736	0	830.437	High	0.001044	0.01732	1.85
	FALSE	High	EILPYSDSK		0.00571281	0.000201917	1	1	7	O74736	0	1051.53	High	0.0001666	0.003001	1.95
	FALSE	High	EWFHLPCVGLVEPPK	1xCarbamidomethyl [C7]	2.58555e-11	0.000201917	1	1	7	O74736	0	1807.92	High	0.0001666	1.937e-12	3.78
	FALSE	High	FTSLKEIDAQVR		8.53648e-06	0.000201917	1	1	2	O74736	1	1406.76	High	0.0001666	2.311e-06	2.37
	FALSE	High	GIWYCKECEELAK	2xCarbamidomethyl [C5; C8]	0.000262575	0.000201917	1	1	1	O74736	1	1685.77	High	0.0001666	0.0001009	1.85
	FALSE	High	HDTLDSSDISR		3.41216e-08	0.000201917	1	1	5	O74736	0	1245.57	High	0.0001666	5.28e-09	3.74
	FALSE	High	HQNNQHSQQYSSQER		5.18624e-10	0.000201917	1	1	3	O74736	0	1870.82	High	0.0001666	5.261e-11	4.54
	FALSE	High	ICLATDAMNNIK	1xCarbamidomethyl [C2]	1.64279e-05	0.000201917	1	1	2	O74736	0	1363.67	High	0.0001666	4.768e-06	3.31
	FALSE	High	ICLATDAMNNIK	1xCarbamidomethyl [C2]; 1xOxidation [M8]	1.65149e-05	0.000201917	1	1	2	O74736	0	1379.67	High	0.0001666	4.802e-06	2.58
	FALSE	High	ICLATDAMNNIKSCIDR	2xCarbamidomethyl [C2; C14]	6.06171e-07	0.000201917	1	1	1	O74736	1	1994.95	High	0.0001666	1.257e-07	1.65
	FALSE	High	LDAGFEYVELEIPQQLR		3.98621e-11	0.000201917	1	1	7	O74736	0	2020.04	High	0.0001666	3.12e-12	4.48
	FALSE	High	LGYPDDR		0.0306335	0.00157695	1	1	3	O74736	0	835.394	High	0.001044	0.01918	1.98
	FALSE	High	LKQTNGEPLVK		5.05756e-05	0.000201917	1	1	1	O74736	1	1226.71	High	0.0001666	1.643e-05	2.54
	FALSE	High	MGTSGIEIFAALNDFTDAIVSVPESVCGK	1xCarbamidomethyl [C27]; 1xMet-loss [N-Term]	3.88237e-11	0.000201917	1	1	1	O74736	0	2897.42	High	0.0001666	3.021e-12	5.87
	FALSE	High	MGTSGIEIFAALNDFTDAIVSVPESVCGK	1xCarbamidomethyl [C27]; 1xMet-loss+Acetyl [N-Term]	9.31118e-09	0.000201917	1	1	1	O74736	0	2939.43	High	0.0001666	1.265e-09	4.83
	FALSE	High	NDELSGEER		0.000521515	0.000201917	1	1	2	O74736	0	1048.45	High	0.0001666	0.0002144	3.46
	FALSE	High	NEKNDELSGEER		5.77581e-06	0.000201917	1	1	2	O74736	1	1419.63	High	0.0001666	1.507e-06	3.39
	FALSE	High	QNVIQEIGVVLK		1.33817e-06	0.000201917	1	1	5	O74736	0	1339.79	High	0.0001666	3.014e-07	3.88
	FALSE	High	QNVIQEIGVVLKNEK		7.68724e-07	0.000201917	1	1	1	O74736	1	1710.97	High	0.0001666	1.638e-07	2.74
	FALSE	High	QNVIQEIGVVLKNEKNDELSGEER		1.83834e-07	0.000201917	1	1	2	O74736	2	2740.41	High	0.0001666	3.379e-08	3.28
	FALSE	High	QTNGEPLVK		0.00251222	0.000201917	1	1	1	O74736	0	985.531	High	0.0001666	0.001216	2.19
	FALSE	High	RHQNNQHSQQYSSQER		4.21239e-14	0.000201917	1	1	3	O74736	1	2026.92	High	0.0001666	1.64e-15	7.4
	FALSE	High	RKNAVPR		0.12478	0.00857435	1	1	1	O74736	2	840.516	High	0.005969	0.09107	1.85
	FALSE	High	SCIDRLDAGFEYVELEIPQQLR	1xCarbamidomethyl [C2]	2.06805e-09	0.000201917	1	1	2	O74736	1	2651.31	High	0.0001666	2.412e-10	4.44
	FALSE	High	SSSYNNFEDASSPQSSYHTPTK		1.57661e-13	0.000201917	1	1	3	O74736	0	2434.04	High	0.0001666	7.05e-15	5.84
	FALSE	High	SSSYNNFEDASSPQSSYHTPTKR		4.69724e-05	0.000201917	1	1	2	O74736	1	2590.14	High	0.0001666	1.518e-05	2.01
	FALSE	High	TLKEILPYSDSK		0.00407924	0.000201917	1	1	1	O74736	1	1393.76	High	0.0001666	0.002071	2.98
FALSE	High	Master Protein	O59702	Histone deacetylase clr6 OS=Schizosaccharomyces pombe (strain 972 / ATCC 24843) OX=284812 GN=clr6 PE=1 SV=1	0	271.692	63	26	175	26	405	46.1	5.72	363.74	26	1
	Checked	Confidence	Sequence	Modifications	Qvality PEP	Qvality q-value	# Protein Groups	# Proteins	# PSMs	Master Protein Accessions	# Missed Cleavages	Theo. MH+ [Da]	Confidence (by Search Engine): Sequest HT	Percolator q-Value (by Search Engine): Sequest HT	Percolator PEP (by Search Engine): Sequest HT	XCorr (by Search Engine): Sequest HT
	FALSE	High	CHTDEYIEFLWR	1xCarbamidomethyl [C1]	1.31925e-08	0.000201917	1	1	6	O59702	0	1668.75	High	0.0001666	1.861e-09	4.05
	FALSE	High	DTGIGTGKNYAVNVPLR		3.03557e-07	0.000201917	1	1	2	O59702	1	1774.94	High	0.0001666	5.857e-08	2.95
	FALSE	High	EASGFCYVNDIALAALELLK	1xCarbamidomethyl [C6]	0.00157951	0.000201917	1	1	1	O59702	0	2197.12	High	0.0001666	0.000728	1.92
	FALSE	High	EEIMDER		0.0438064	0.00345533	1	1	2	O59702	0	921.398	High	0.002259	0.02854	1.52
	FALSE	High	EEIMDER	1xOxidation [M4]	0.0467922	0.00345533	1	1	1	O59702	0	937.393	High	0.002259	0.03066	1.67
	FALSE	High	EEIMDERV		0.0873044	0.00557116	1	1	1	O59702	1	1020.47	High	0.003775	0.06109	1.02
	FALSE	High	EEIMDERV	1xOxidation [M4]	0.00758736	0.000201917	1	1	1	O59702	1	1036.46	High	0.0001666	0.004094	1.82
	FALSE	High	FGEYFPGTGHIK		1.95701e-06	0.000201917	1	1	13	O59702	0	1352.66	High	0.0001666	4.574e-07	3.06
	FALSE	High	FGEYFPGTGHIKDTGIGTGK		0.000192306	0.000201917	1	1	2	O59702	1	2082.03	High	0.0001666	7.159e-05	3.08
	FALSE	High	FQPHQLK		0.119551	0.00842477	1	1	1	O59702	0	897.494	High	0.005872	0.08697	1.54
	FALSE	High	GHSMCVDFVK	1xCarbamidomethyl [C5]	4.48291e-06	0.000201917	1	1	8	O59702	0	1179.53	High	0.0001666	1.14e-06	2.86
	FALSE	High	GHSMCVDFVK	1xCarbamidomethyl [C5]; 1xOxidation [M4]	0.00233348	0.000201917	1	1	4	O59702	0	1195.52	High	0.0001666	0.001118	2.44
	FALSE	High	KVSYFYDEDVGNYHYGPQHPMKPHR	1xOxidation [M21]	0.0235499	0.00116516	1	1	1	O59702	1	3080.41	High	0.0007787	0.01433	1.23
	FALSE	High	LGCFNLSMK	1xCarbamidomethyl [C3]	0.000931941	0.000201917	1	1	3	O59702	0	1069.52	High	0.0001666	0.0004072	2.16
	FALSE	High	LGCFNLSMK	1xCarbamidomethyl [C3]; 1xOxidation [M8]	0.000411257	0.000201917	1	1	9	O59702	0	1085.51	High	0.0001666	0.0001649	2.51
	FALSE	High	LNVLSNNMENHNTR		4.71233e-09	0.000201917	1	1	5	O59702	0	1655.79	High	0.0001666	5.959e-10	4.52
	FALSE	High	LNVLSNNMENHNTR	1xOxidation [M8]	1.03481e-08	0.000201917	1	1	4	O59702	0	1671.79	High	0.0001666	1.419e-09	3.46
	FALSE	High	LNVITPVR		0.00393161	0.000201917	1	1	15	O59702	0	911.567	High	0.0001666	0.001984	2.74
	FALSE	High	MVHNLVVNYNLYEK		2.69063e-08	0.000201917	1	1	25	O59702	0	1735.88	High	0.0001666	4.08e-09	3.66
	FALSE	High	MVHNLVVNYNLYEK	1xOxidation [M1]	3.91419e-08	0.000201917	1	1	8	O59702	0	1751.88	High	0.0001666	6.162e-09	2.77
	FALSE	High	NLSFAPSVQMHK		2.67004e-05	0.000201917	1	1	4	O59702	0	1358.69	High	0.0001666	8.127e-06	3.35
	FALSE	High	NLSFAPSVQMHK	1xOxidation [M10]	1.87457e-05	0.000201917	1	1	9	O59702	0	1374.68	High	0.0001666	5.514e-06	3.2
	FALSE	High	NLSFAPSVQMHKTPGDFTFENAEK		0.00169161	0.000201917	1	1	2	O59702	1	2695.28	High	0.0001666	0.0007831	1.6
	FALSE	High	NYAVNVPLR		0.00127229	0.000201917	1	1	9	O59702	0	1045.58	High	0.0001666	0.0005726	1.69
	FALSE	High	QNIAKEEIMDER	1xOxidation [M9]	0.036094	0.00245199	1	1	1	O59702	1	1491.71	High	0.001606	0.02291	0.48
	FALSE	High	QNIAKEEIMDERV		2.37726e-05	0.000201917	1	1	1	O59702	2	1574.78	High	0.0001666	7.147e-06	2.93
	FALSE	High	QNIAKEEIMDERV	1xOxidation [M9]	8.71866e-06	0.000201917	1	1	3	O59702	2	1590.78	High	0.0001666	2.373e-06	2.95
	FALSE	High	QYLDSITSEIIENLR		1.28489e-08	0.000201917	1	1	5	O59702	0	1793.93	High	0.0001666	1.808e-09	4.64
	FALSE	High	SFNLPMICVGGGGYTVR	1xCarbamidomethyl [C8]	3.3462e-10	0.000201917	1	1	3	O59702	0	1827.89	High	0.0001666	3.248e-11	3.94
	FALSE	High	SFNLPMICVGGGGYTVR	1xCarbamidomethyl [C8]; 1xOxidation [M6]	2.6645e-09	0.000201917	1	1	4	O59702	0	1843.88	High	0.0001666	3.189e-10	4.49
	FALSE	High	TPGDFTFENAEK		1.60384e-08	0.000201917	1	1	10	O59702	0	1355.61	High	0.0001666	2.307e-09	3.88
	FALSE	High	TPGDFTFENAEKQNIAK		3.40671e-06	0.000201917	1	1	2	O59702	1	1909.93	High	0.0001666	8.428e-07	2.22
	FALSE	High	VSYFYDEDVGNYHYGPQHPMKPHR		1.46429e-13	0.000201917	1	1	2	O59702	0	2936.32	High	0.0001666	6.468e-15	6.25
	FALSE	High	VSYFYDEDVGNYHYGPQHPMKPHR	1xOxidation [M20]	0.000250392	0.000201917	1	1	3	O59702	0	2952.32	High	0.0001666	9.564e-05	2.59
	FALSE	High	VTPDTMEK		0.0150641	0.000201917	1	1	2	O59702	0	920.439	High	0.0001666	0.008729	2
	FALSE	High	VWTYETGLLAGEELDENLPYNDYLQYYGPDYK		1.3182e-07	0.000201917	1	1	3	O59702	0	3831.76	High	0.0001666	2.337e-08	4.32
FALSE	High	Master Protein	P24782	ATP-dependent RNA helicase dbp2 OS=Schizosaccharomyces pombe (strain 972 / ATCC 24843) OX=284812 GN=dbp2 PE=2 SV=2	0	256.56	73	41	92	40	550	61.5	9.2	192.83	41	1
	Checked	Confidence	Sequence	Modifications	Qvality PEP	Qvality q-value	# Protein Groups	# Proteins	# PSMs	Master Protein Accessions	# Missed Cleavages	Theo. MH+ [Da]	Confidence (by Search Engine): Sequest HT	Percolator q-Value (by Search Engine): Sequest HT	Percolator PEP (by Search Engine): Sequest HT	XCorr (by Search Engine): Sequest HT
	FALSE	High	AQDERDWVLNEFR		5.75e-07	0.000201917	1	1	2	P24782	1	1677.8	High	0.0001666	1.185e-07	3.26
	FALSE	High	DFYKEHENVR		1.04881e-05	0.000201917	1	1	1	P24782	1	1336.63	High	0.0001666	2.902e-06	2.65
	FALSE	High	DIEEVLK		0.00803841	0.000201917	1	1	1	P24782	0	845.461	High	0.0001666	0.004379	2.28
	FALSE	High	DIEEVLKDR		0.000825424	0.000201917	1	1	3	P24782	1	1116.59	High	0.0001666	0.0003563	1.63
	FALSE	High	DIEEVLKDRDNK		0.0230676	0.00116516	1	1	1	P24782	2	1473.75	High	0.0007787	0.01401	0.86
	FALSE	High	DMVGISATGSGK		0.00147482	0.000201917	1	1	1	P24782	0	1122.55	High	0.0001666	0.0006739	1.11
	FALSE	High	DMVGISATGSGK	1xOxidation [M2]	4.03044e-05	0.000201917	1	1	1	P24782	0	1138.54	High	0.0001666	1.282e-05	3.13
	FALSE	High	DWKNETLIPFQK		0.000221765	0.000201917	1	1	2	P24782	1	1518.8	High	0.0001666	8.36e-05	1.92
	FALSE	High	DWVLNEFR		0.0107814	0.000201917	1	1	1	P24782	0	1078.53	High	0.0001666	0.00605	1.87
	FALSE	High	DYLNDYIQVTVGSLDLAASHNIK		3.1433e-11	0.000201917	1	1	2	P24782	0	2549.29	High	0.0001666	2.397e-12	5.56
	FALSE	High	EKEIVVHGLNVPKPVTTFEEAGFPNYVLK		0.000392177	0.000201917	1	1	2	P24782	1	3254.75	High	0.0001666	0.0001571	2.64
	FALSE	High	ELAVQIQQECTK	1xCarbamidomethyl [C10]	1.25603e-06	0.000201917	1	1	2	P24782	0	1446.73	High	0.0001666	2.811e-07	3.09
	FALSE	High	ELVSILSEAK		0.00157951	0.000201917	1	1	2	P24782	0	1088.62	High	0.0001666	0.0007261	2.02
	FALSE	High	EIVVHGLNVPKPVTTFEEAGFPNYVLK		3.19758e-06	0.000201917	1	1	1	P24782	0	2997.61	High	0.0001666	7.872e-07	2.77
	FALSE	High	GFTGSNSAPLAR		0.000579577	0.000201917	1	1	3	P24782	0	1177.6	High	0.0001666	0.0002412	1.34
	FALSE	High	GGFNDGASYGYDQR		1.79705e-05	0.000201917	1	1	3	P24782	0	1506.62	High	0.0001666	5.247e-06	2.92
	FALSE	High	GITHVFNYDFPGNTEDYVHR		6.30501e-10	0.000201917	1	1	4	P24782	0	2381.09	High	0.0001666	6.525e-11	4.18
	FALSE	High	GTAYTYFTSDNAK		1.80656e-05	0.000201917	1	1	3	P24782	0	1438.65	High	0.0001666	5.301e-06	2.58
	FALSE	High	GVEICIATPGR	1xCarbamidomethyl [C5]	7.43551e-05	0.000201917	1	1	5	P24782	0	1172.61	High	0.0001666	2.509e-05	3.32
	FALSE	High	KDWKNETLIPFQK		0.100068	0.00644633	1	1	1	P24782	2	1646.89	High	0.004347	0.07113	1.99
	FALSE	High	KIVDQIRPDR		0.0190405	0.000700957	1	1	2	P24782	1	1239.72	High	0.0004836	0.01134	2.68
	FALSE	High	LGKDIEEVLK		0.000825424	0.000201917	1	1	2	P24782	1	1143.66	High	0.0001666	0.0003566	1.42
	FALSE	High	LGKDIEEVLKDR		7.39636e-05	0.000201917	1	1	1	P24782	2	1414.79	High	0.0001666	2.501e-05	1.71
	FALSE	High	LLDMLDSNK		9.73283e-05	0.000201917	1	1	2	P24782	0	1048.53	High	0.0001666	3.379e-05	2.67
	FALSE	High	LLDMLDSNK	1xOxidation [M4]	0.00228479	0.000201917	1	1	1	P24782	0	1064.53	High	0.0001666	0.00109	1.46
	FALSE	High	MLDMGFEPQIR		0.0015303	0.000201917	2	2	1	P24782; O13370	0	1336.64	High	0.0001666	0.0007031	2.56
	FALSE	High	MLDMGFEPQIR	1xOxidation [M]	0.00135545	0.000201917	2	2	2	P24782; O13370	0	1352.63	High	0.0001666	0.0006133	1.87
	FALSE	High	MLDMGFEPQIR	2xOxidation [M1; M4]	0.000312541	0.000201917	2	2	1	P24782; O13370	0	1368.63	High	0.0001666	0.000122	1.76
	FALSE	High	NETLIPFQK		0.00395237	0.000201917	1	1	2	P24782	0	1089.59	High	0.0001666	0.001998	1.71
	FALSE	High	NFYESDGPGANLVK		2.83196e-06	0.000201917	1	1	3	P24782	0	1510.72	High	0.0001666	6.866e-07	3.13
	FALSE	High	NRSDAEVTEYRK		0.00355721	0.000201917	1	1	1	P24782	2	1467.72	High	0.0001666	0.001779	3.54
	FALSE	High	NTCVYGGVPR	1xCarbamidomethyl [C3]	5.27574e-05	0.000201917	1	1	2	P24782	0	1122.54	High	0.0001666	1.716e-05	2.38
	FALSE	High	QDGWPALAIHGDK		8.11046e-08	0.000201917	1	1	5	P24782	0	1407.7	High	0.0001666	1.37e-08	4.19
	FALSE	High	QLGFEAPTPIQQQAWPMAMSGR		5.71972e-07	0.000201917	1	1	2	P24782	0	2444.18	High	0.0001666	1.178e-07	3.67
	FALSE	High	QLGFEAPTPIQQQAWPMAMSGR	1xOxidation [M17]	9.68959e-06	0.000201917	1	1	1	P24782	0	2460.18	High	0.0001666	2.655e-06	2.83
	FALSE	High	QIVEVVDNADK		1.05994e-05	0.000201917	1	1	2	P24782	0	1229.64	High	0.0001666	2.946e-06	2.75
	FALSE	High	QIVEVVDNADKR		1.12512e-07	0.000201917	1	1	3	P24782	1	1385.74	High	0.0001666	1.967e-08	3.92
	FALSE	High	QTVMFSATWPK		4.45569e-05	0.000201917	1	1	1	P24782	0	1295.65	High	0.0001666	1.432e-05	3.38
	FALSE	High	RVADDITR		0.0422755	0.00345533	1	1	1	P24782	1	945.511	High	0.002259	0.02737	1.46
	FALSE	High	RVTYLVLDEADR		0.000165008	0.000201917	1	1	3	P24782	1	1449.77	High	0.0001666	6.047e-05	2.14
	FALSE	High	SDAEVTEYR		0.000440467	0.000201917	1	1	2	P24782	0	1069.48	High	0.0001666	0.0001782	3.07
	FALSE	High	SDAEVTEYRK		0.000637338	0.000201917	1	1	2	P24782	1	1197.57	High	0.0001666	0.0002679	3.14
	FALSE	High	SPIMVATDVASR		3.164e-06	0.000201917	1	1	2	P24782	0	1246.65	High	0.0001666	7.748e-07	3.36
	FALSE	High	SPIMVATDVASR	1xOxidation [M4]	0.000182417	0.000201917	1	1	1	P24782	0	1262.64	High	0.0001666	6.759e-05	1.95
	FALSE	High	TLSYCLPAIVHINAQPLLSPGDGPIVLVLAPTR	1xCarbamidomethyl [C5]	4.73119e-14	0.000201917	1	1	1	P24782	0	3495.94	High	0.0001666	1.871e-15	6.91
	FALSE	High	VLIFTGTK		0.0101247	0.000201917	1	1	3	P24782	0	878.535	High	0.0001666	0.005634	1.8
	FALSE	High	VTYLVLDEADR		2.30314e-05	0.000201917	1	1	2	P24782	0	1293.67	High	0.0001666	6.923e-06	2.79
FALSE	High	Master Protein	Q1MTR4	Putative histone deacetylase complex subunit cti6 OS=Schizosaccharomyces pombe (strain 972 / ATCC 24843) OX=284812 GN=cti6 PE=1 SV=1	0	246.004	58	23	62	23	424	46.9	5.06	170.18	23	1
	Checked	Confidence	Sequence	Modifications	Qvality PEP	Qvality q-value	# Protein Groups	# Proteins	# PSMs	Master Protein Accessions	# Missed Cleavages	Theo. MH+ [Da]	Confidence (by Search Engine): Sequest HT	Percolator q-Value (by Search Engine): Sequest HT	Percolator PEP (by Search Engine): Sequest HT	XCorr (by Search Engine): Sequest HT
	FALSE	High	ADLPAAVAPKPSK		0.0151429	0.000201917	1	1	1	Q1MTR4	0	1264.73	High	0.0001666	0.00878	1.08
	FALSE	High	DAALDYEEYLAIAK		1.21784e-07	0.000201917	1	1	9	Q1MTR4	0	1584.78	High	0.0001666	2.142e-08	3.02
	FALSE	High	DAALDYEEYLAIAKEK		0.00490449	0.000201917	1	1	1	Q1MTR4	1	1841.92	High	0.0001666	0.002529	2.14
	FALSE	High	DENEENKETSTTNVAETDAPEEETVDTVEEIADEEK		1.12098e-09	0.000201917	1	1	1	Q1MTR4	1	4039.73	High	0.0001666	1.232e-10	3.13
	FALSE	High	DLLHWEQR		0.00916496	0.000201917	1	1	4	Q1MTR4	0	1096.55	High	0.0001666	0.005055	2.42
	FALSE	High	EAAAEDKADLPAAVAPKPSK		8.83942e-10	0.000201917	1	1	2	Q1MTR4	1	1979.04	High	0.0001666	9.481e-11	2.4
	FALSE	High	EESGEASPQSSQQSTITSISTTTR		7.82245e-09	0.000201917	1	1	3	Q1MTR4	0	2512.16	High	0.0001666	1.042e-09	3.57
	FALSE	High	EGPEEEKETLR		0.000226497	0.000201917	1	1	2	Q1MTR4	1	1316.63	High	0.0001666	8.577e-05	2.48
	FALSE	High	ESKDENEENKETSTTNVAETDAPEEETVDTVEEIADEEK		1.36825e-14	0.000201917	1	1	4	Q1MTR4	2	4383.9	High	0.0001666	4.772e-16	8.48
	FALSE	High	HSVKEESGEASPQSSQQSTITSISTTTR		1.36716e-13	0.000201917	1	1	2	Q1MTR4	1	2963.42	High	0.0001666	6.019e-15	5.25
	FALSE	High	IEEENDEILEDSK		2.44672e-08	0.000201917	1	1	2	Q1MTR4	0	1562.71	High	0.0001666	3.67e-09	4.09
	FALSE	High	IPQLHPDGTFVETITKPK		1.66688e-10	0.000201917	1	1	7	Q1MTR4	0	2021.11	High	0.0001666	1.502e-11	4.43
	FALSE	High	ITMTEMR		0.0517703	0.00404891	1	1	1	Q1MTR4	0	881.422	High	0.002641	0.03426	1.81
	FALSE	High	ITMTEMR	1xOxidation [M6]	0.0240422	0.0014007	1	1	1	Q1MTR4	0	897.417	High	0.0009281	0.01467	1.56
	FALSE	High	MPSNSTPANEEKEEESEK	1xMet-loss [N-Term]	3.01812e-13	0.000201917	1	1	2	Q1MTR4	1	1904.84	High	0.0001666	1.439e-14	5.78
	FALSE	High	MPSNSTPANEEKEEESEK	1xMet-loss+Acetyl [N-Term]	8.11694e-09	0.000201917	1	1	1	Q1MTR4	1	1946.85	High	0.0001666	1.089e-09	3.65
	FALSE	High	MPSNSTPANEEKEEESEKIQK	1xMet-loss [N-Term]	0.000224118	0.000201917	1	1	2	Q1MTR4	2	2274.07	High	0.0001666	8.476e-05	1.61
	FALSE	High	MVDNLTR	1xOxidation [M1]	0.052825	0.00404891	1	1	1	Q1MTR4	0	864.424	High	0.002641	0.03504	1.44
	FALSE	High	QKIEEENDEILEDSK		4.55447e-06	0.000201917	1	1	4	Q1MTR4	1	1818.86	High	0.0001666	1.156e-06	3.9
	FALSE	High	REAAAEDKADLPAAVAPKPSK		0.000137897	0.000201917	1	1	2	Q1MTR4	2	2135.15	High	0.0001666	4.955e-05	3.37
	FALSE	High	RVASMLEYIGHIQVEMAAQSAGNQSSTK		8.6478e-09	0.000201917	1	1	1	Q1MTR4	1	3006.48	High	0.0001666	1.168e-09	4.46
	FALSE	High	SLSPPAPQDESQGTEINLK		1.17028e-10	0.000201917	1	1	6	Q1MTR4	0	2011	High	0.0001666	1.018e-11	3.83
	FALSE	High	SSKEGPEEEKETLR		6.0938e-07	0.000201917	1	1	1	Q1MTR4	2	1618.79	High	0.0001666	1.261e-07	3.7
	FALSE	High	TSSKSLSPPAPQDESQGTEINLK		6.66067e-06	0.000201917	1	1	1	Q1MTR4	1	2414.2	High	0.0001666	1.765e-06	2.82
	FALSE	High	VASMLEYIGHIQVEMAAQSAGNQSSTK	2xOxidation [M4; M15]	0.00627987	0.000201917	1	1	1	Q1MTR4	0	2882.37	High	0.0001666	0.003328	1.47
FALSE	High	Master Protein	Q10105	eIF-2-alpha kinase activator gcn1 OS=Schizosaccharomyces pombe (strain 972 / ATCC 24843) OX=284812 GN=gcn1 PE=3 SV=1	0	221.828	23	57	66	57	2670	297.2	5.83	98	57	1
	Checked	Confidence	Sequence	Modifications	Qvality PEP	Qvality q-value	# Protein Groups	# Proteins	# PSMs	Master Protein Accessions	# Missed Cleavages	Theo. MH+ [Da]	Confidence (by Search Engine): Sequest HT	Percolator q-Value (by Search Engine): Sequest HT	Percolator PEP (by Search Engine): Sequest HT	XCorr (by Search Engine): Sequest HT
	FALSE	High	AATALGTLITLQTR		0.0198482	0.00116516	1	1	1	Q10105	0	1429.84	High	0.0006409	0.01187	1.3
	FALSE	High	ALLADIPQSFGNAK		2.70055e-06	0.000201917	1	1	1	Q10105	0	1444.78	High	0.0001666	6.512e-07	3.26
	FALSE	High	ALLDIIGQER		2.90537e-05	0.000201917	1	1	2	Q10105	0	1127.64	High	0.0001666	8.934e-06	2.42
	FALSE	High	ALMDGDLEVR		0.0407961	0.00330573	1	1	1	Q10105	0	1118.55	High	0.002157	0.02623	1.07
	FALSE	High	ALSSLAQVAGVTLNK		2.77722e-08	0.000201917	1	1	1	Q10105	0	1471.85	High	0.0001666	4.211e-09	3.53
	FALSE	High	AIVVNTPR		0.0194402	0.000948785	1	1	1	Q10105	0	869.52	High	0.0006409	0.01157	1.78
	FALSE	High	AMLNALFAVVSK		0.00514234	0.000201917	1	1	1	Q10105	0	1263.71	High	0.0001666	0.00267	1.2
	FALSE	High	AVDDVLPQLLK		0.000326022	0.000201917	1	1	1	Q10105	0	1210.7	High	0.0001666	0.0001278	2.47
	FALSE	High	CLGDPSSEVIR	1xCarbamidomethyl [C1]	0.00109756	0.000201917	1	1	2	Q10105	0	1232.59	High	0.0001666	0.000488	2.01
	FALSE	High	DGKPSVADSAIK		0.000715805	0.000201917	1	1	2	Q10105	0	1187.63	High	0.0001666	0.0003043	1.75
	FALSE	High	DLSANASDNESLSR		6.52671e-07	0.000201917	1	1	1	Q10105	0	1478.67	High	0.0001666	1.366e-07	3.19
	FALSE	High	DQLDSLVSIAYHSLR		0.0255799	0.00157695	1	1	1	Q10105	0	1716.89	High	0.001044	0.01569	1.43
	FALSE	High	DTSLAFLGSK		0.000712038	0.000201917	1	1	1	Q10105	0	1038.55	High	0.0001666	0.0003023	1.7
	FALSE	High	EATVVLFGTVAQHLPSNDPR		2.44085e-05	0.000201917	1	1	1	Q10105	0	2151.12	High	0.0001666	7.371e-06	2.04
	FALSE	High	ESDFNSLASLIVK		1.98666e-05	0.000201917	1	1	1	Q10105	0	1422.75	High	0.0001666	5.868e-06	2.69
	FALSE	High	ESVAVSFFHISK		0.00787139	0.000201917	1	1	1	Q10105	0	1350.71	High	0.0001666	0.004262	1.36
	FALSE	High	EYYELLSNK		0.0040153	0.000201917	1	1	2	Q10105	0	1158.57	High	0.0001666	0.002039	1.06
	FALSE	High	FPVEVK		0.036094	0.00245199	1	1	1	Q10105	0	718.413	High	0.001606	0.02292	1.43
	FALSE	High	GLFDNAWR		0.0288001	0.00157695	1	1	1	Q10105	0	978.479	High	0.001044	0.01789	1.76
	FALSE	High	KALLDIIGQER		0.0247994	0.00157695	1	1	1	Q10105	1	1255.74	High	0.0009281	0.01512	2.2
	FALSE	High	KDQLDSLVSIAYHSLR		5.89428e-05	0.000201917	1	1	1	Q10105	1	1844.99	High	0.0001666	1.949e-05	2.7
	FALSE	High	KQIEITINHLVSR		3.21965e-08	0.000201917	1	1	2	Q10105	1	1550.9	High	0.0001666	4.964e-09	2.76
	FALSE	High	LALLIIR		0.0303202	0.00157695	1	1	1	Q10105	0	811.576	High	0.001044	0.01897	1.33
	FALSE	High	LLESENQSEQALSALR		1.04112e-09	0.000201917	1	1	1	Q10105	0	1787.91	High	0.0001666	1.131e-10	3.89
	FALSE	High	ILSTLYIVR		0.0119086	0.000201917	1	1	1	Q10105	0	1077.67	High	0.0001666	0.006749	1.47
	FALSE	High	LPSIVLPFLVR		9.64629e-07	0.000201917	1	1	1	Q10105	0	1253.8	High	0.0001666	2.102e-07	3.45
	FALSE	High	ISHTLELQDILVK		4.87803e-06	0.000201917	1	1	1	Q10105	0	1508.87	High	0.0001666	1.249e-06	2.12
	FALSE	High	LSSVQLVGDLVFK		0.000474249	0.000201917	1	1	1	Q10105	0	1404.81	High	0.0001666	0.0001935	2.62
	FALSE	High	ISTFLRPFLPQLQR		0.0391666	0.0031048	1	1	1	Q10105	0	1716	High	0.002028	0.02507	1.34
	FALSE	High	LSVWNSER		0.0234284	0.00116516	1	1	2	Q10105	0	990.5	High	0.0007787	0.01428	1.81
	FALSE	High	LWYFQGLCDFAK	1xCarbamidomethyl [C8]	0.00010046	0.000201917	1	1	1	Q10105	0	1547.74	High	0.0001666	3.503e-05	1.94
	FALSE	High	IYDFLSK		0.0479918	0.00364652	1	1	1	Q10105	0	885.472	High	0.00238	0.0315	1.23
	FALSE	High	LYGALFSHLPDAQAK		7.43551e-05	0.000201917	1	1	1	Q10105	0	1630.86	High	0.0001666	2.506e-05	2.3
	FALSE	High	LYLLPSIEK		0.0119711	0.000201917	1	1	1	Q10105	0	1075.64	High	0.0001666	0.006794	1.26
	FALSE	High	MLYAMLLSK		0.000327747	0.000201917	1	1	1	Q10105	0	1069.58	High	0.0001666	0.000129	1.44
	FALSE	High	MLYAMLLSK	1xOxidation [M1]	0.0401775	0.00330573	1	1	1	Q10105	0	1085.57	High	0.002157	0.02581	0.85
	FALSE	High	MSVEEPGIEAHGHKDR	1xMet-loss+Acetyl [N-Term]	2.23133e-05	0.000201917	1	1	1	Q10105	1	1702.81	High	0.0001666	6.663e-06	2.8
	FALSE	High	NEISQQAELFSK		6.90578e-05	0.000201917	1	1	1	Q10105	0	1393.7	High	0.0001666	2.321e-05	2.89
	FALSE	High	NLVEALK		0.0186488	0.000700957	1	1	2	Q10105	0	786.472	High	0.0004836	0.01108	1.89
	FALSE	High	NNDVFIFSSK		0.000251718	0.000201917	1	1	1	Q10105	0	1170.58	High	0.0001666	9.599e-05	1.75
	FALSE	High	NTSSPVPHIR		0.0111255	0.000201917	1	1	1	Q10105	0	1107.59	High	0.0001666	0.006265	1.86
	FALSE	High	QDIAAVVR		0.00661876	0.000201917	1	1	1	Q10105	0	871.5	High	0.0001666	0.003533	1.99
	FALSE	High	QGLESANSGDR		0.000221765	0.000201917	1	1	1	Q10105	0	1133.52	High	0.0001666	8.375e-05	3.04
	FALSE	High	QIEITINHLVSR		7.05316e-05	0.000201917	1	1	1	Q10105	0	1422.81	High	0.0001666	2.363e-05	2.56
	FALSE	High	QVALFAVEAFSR		0.00051062	0.000201917	1	1	1	Q10105	0	1337.72	High	0.0001666	0.0002093	2.51
	FALSE	High	SAILYRPHLR		0.0873044	0.00557116	1	1	1	Q10105	0	1225.72	High	0.003775	0.06121	1.45
	FALSE	High	SAVLQALQAFDLSR		0.000440467	0.000201917	1	1	1	Q10105	0	1518.83	High	0.0001666	0.000178	1.83
	FALSE	High	SSTIFPVLIPTLIK		7.5604e-06	0.000201917	1	1	1	Q10105	0	1528.93	High	0.0001666	2.029e-06	2.89
	FALSE	High	SVDLLLPELEK		0.0791295	0.00521065	1	1	1	Q10105	0	1255.71	High	0.00354	0.05485	1.29
	FALSE	High	TPEGVLWDNVLEK		3.60749e-05	0.000201917	1	1	1	Q10105	0	1499.77	High	0.0001666	1.134e-05	2.38
	FALSE	High	VASELITSLR		5.27574e-05	0.000201917	1	1	2	Q10105	0	1088.63	High	0.0001666	1.721e-05	3.29
	FALSE	High	VKLEEVEDLAEINAVGR		1.9045e-05	0.000201917	1	1	1	Q10105	1	1884.01	High	0.0001666	5.594e-06	1.23
	FALSE	High	VNIEAPPSTSQDSR		2.99888e-05	0.000201917	1	1	1	Q10105	0	1500.73	High	0.0001666	9.229e-06	2.38
	FALSE	High	VNLIALSLER		0.000829792	0.000201917	1	1	1	Q10105	0	1127.68	High	0.0001666	0.0003585	1.93
	FALSE	High	VSDNLLFSNFVER		8.50512e-08	0.000201917	1	1	1	Q10105	0	1539.78	High	0.0001666	1.442e-08	3.43
	FALSE	High	WEAEVR		0.0688821	0.00492982	1	1	1	Q10105	0	789.389	High	0.003351	0.04698	0.99
	FALSE	High	YTDDALEALLK		0.117291	0.00825134	1	1	1	Q10105	0	1251.65	High	0.005764	0.08503	0.85
	FALSE	High	YVGDWVR		0.0843577	0.00538565	1	1	1	Q10105	0	894.447	High	0.003652	0.05901	1.28
FALSE	High	Master Protein	O94707	Transcriptional regulatory protein rxt3 OS=Schizosaccharomyces pombe (strain 972 / ATCC 24843) OX=284812 GN=rxt3 PE=1 SV=1	0	221.378	74	22	73	22	351	39.4	6.01	186.6	22	1
	Checked	Confidence	Sequence	Modifications	Qvality PEP	Qvality q-value	# Protein Groups	# Proteins	# PSMs	Master Protein Accessions	# Missed Cleavages	Theo. MH+ [Da]	Confidence (by Search Engine): Sequest HT	Percolator q-Value (by Search Engine): Sequest HT	Percolator PEP (by Search Engine): Sequest HT	XCorr (by Search Engine): Sequest HT
	FALSE	High	DSMKIEETSTNGSSQPSQPSNIK	1xOxidation [M3]	5.16969e-06	0.000201917	1	1	1	O94707	1	2481.14	High	0.0001666	1.336e-06	2.26
	FALSE	High	EIWGTDVYTDDSDIATILAHCGCFSLLKPVR	2xCarbamidomethyl [C21; C23]	1.15041e-15	0.000201917	1	1	1	O94707	0	3552.71	High	0.0001666	3.11e-17	7.09
	FALSE	High	EVTWKPACASIFENSIHTLTLEER	1xCarbamidomethyl [C8]	4.52829e-12	0.000201917	1	1	1	O94707	0	2831.4	High	0.0001666	2.838e-13	5.54
	FALSE	High	GVSDQEENTSSVKR		3.05652e-09	0.000201917	1	1	2	O94707	1	1535.73	High	0.0001666	3.705e-10	4.49
	FALSE	High	KGVSDQEENTSSVK		9.44013e-13	0.000201917	1	1	2	O94707	1	1507.72	High	0.0001666	5.036e-14	5.8
	FALSE	High	KGVSDQEENTSSVKR		3.36391e-10	0.000201917	1	1	3	O94707	2	1663.82	High	0.0001666	3.265e-11	5.25
	FALSE	High	KIAVVDLYILPPLVHYK		1.18422e-05	0.000201917	1	1	1	O94707	1	1981.19	High	0.0001666	3.312e-06	3.19
	FALSE	High	IAVVDLYILPPLVHYK		0.00233348	0.000201917	1	1	2	O94707	0	1853.09	High	0.0001666	0.00112	1.68
	FALSE	High	IEETSTNGSSQPSQPSNIK		1.58953e-10	0.000201917	1	1	3	O94707	0	2003.95	High	0.0001666	1.426e-11	3.51
	FALSE	High	IKEVTWKPACASIFENSIHTLTLEER	1xCarbamidomethyl [C10]	2.74586e-07	0.000201917	1	1	3	O94707	1	3072.58	High	0.0001666	5.252e-08	5.46
	FALSE	High	MEEKTPENEQSK	1xAcetyl [N-Term]	0.0001758	0.000201917	1	1	1	O94707	1	1491.66	High	0.0001666	6.48e-05	2.55
	FALSE	High	MEEKTPENEQSKK	1xAcetyl [N-Term]	0.00137707	0.000201917	1	1	1	O94707	2	1619.76	High	0.0001666	0.0006259	2.48
	FALSE	High	QDGISLK		0.0104479	0.000201917	1	1	4	O94707	0	760.42	High	0.0001666	0.005833	2.11
	FALSE	High	QFVSPIISIDNSALEPFLNR		4.17685e-10	0.000201917	1	1	4	O94707	0	2260.2	High	0.0001666	4.135e-11	6.07
	FALSE	High	RQKTLPTQSSGEEEAK		0.000158185	0.000201917	1	1	2	O94707	2	1788.91	High	0.0001666	5.772e-05	1.73
	FALSE	High	TLPTQSSGEEEAK		0.00016853	0.000201917	1	1	4	O94707	0	1376.65	High	0.0001666	6.183e-05	2.31
	FALSE	High	TTSYPQFQVR		0.000221765	0.000201917	1	1	11	O94707	0	1226.62	High	0.0001666	8.378e-05	2.29
	FALSE	High	VTIDIKWLNAAINPR		6.34642e-05	0.000201917	1	1	1	O94707	1	1723.99	High	0.0001666	2.106e-05	2.31
	FALSE	High	WLNAAINPR		5.74073e-05	0.000201917	1	1	9	O94707	0	1054.58	High	0.0001666	1.888e-05	3.29
	FALSE	High	YPASESLFPVTEYEYTPWLEFPLLYSSIGK		5.28168e-13	0.000201917	1	1	1	O94707	0	3526.73	High	0.0001666	2.667e-14	7.11
	FALSE	High	YPNSVWER		0.00234582	0.000201917	1	1	11	O94707	0	1050.5	High	0.0001666	0.001126	1.82
	FALSE	High	YSHPGAPTATSADSISMESRPSNLSTSLSK		3.05503e-15	0.000201917	1	1	3	O94707	0	3079.46	High	0.0001666	9.136e-17	8.41
	FALSE	High	YSHPGAPTATSADSISMESRPSNLSTSLSK	1xOxidation [M17]	4.95349e-12	0.000201917	1	1	2	O94707	0	3095.46	High	0.0001666	3.125e-13	6.92
FALSE	High	Master Protein	Q10475	Eukaryotic translation initiation factor 4 gamma OS=Schizosaccharomyces pombe (strain 972 / ATCC 24843) OX=284812 GN=tif471 PE=1 SV=1	0	206.445	30	34	53	34	1403	153.9	9.23	95.73	34	1
	Checked	Confidence	Sequence	Modifications	Qvality PEP	Qvality q-value	# Protein Groups	# Proteins	# PSMs	Master Protein Accessions	# Missed Cleavages	Theo. MH+ [Da]	Confidence (by Search Engine): Sequest HT	Percolator q-Value (by Search Engine): Sequest HT	Percolator PEP (by Search Engine): Sequest HT	XCorr (by Search Engine): Sequest HT
	FALSE	High	AETPTAAPPQISEEEASQR		0.00104115	0.000201917	1	1	2	Q10475	0	2011.96	High	0.0001666	0.0004585	1.56
	FALSE	High	ATDEPNFSNMYAR		3.28574e-07	0.000201917	1	1	1	Q10475	0	1515.65	High	0.0001666	6.417e-08	2.92
	FALSE	High	CQEDFER	1xCarbamidomethyl [C1]	0.00634624	0.000201917	1	1	2	Q10475	0	983.389	High	0.0001666	0.003368	1.95
	FALSE	High	DLLSGLESLSLK		4.9559e-06	0.000201917	1	1	1	Q10475	0	1274.72	High	0.0001666	1.273e-06	3.02
	FALSE	High	DNAAPVENVNEK		0.000409092	0.000201917	1	1	1	Q10475	0	1299.62	High	0.0001666	0.0001644	2.13
	FALSE	High	ETVASAFSDK		0.0029426	0.000201917	1	1	2	Q10475	0	1054.51	High	0.0001666	0.001442	1.98
	FALSE	High	FIGELFK		0.0127462	0.000201917	1	1	2	Q10475	0	853.482	High	0.0001666	0.007286	1.48
	FALSE	High	FMLMDVMDSR		0.000332979	0.000201917	1	1	1	Q10475	0	1244.55	High	0.0001666	0.0001309	2.16
	FALSE	High	GEDEEALLPPEVVQR		0.00842718	0.000201917	1	1	1	Q10475	0	1680.84	High	0.0001666	0.004614	1.28
	FALSE	High	GFSSSGAGFGSGSNYK		2.66024e-07	0.000201917	1	1	1	Q10475	0	1509.66	High	0.0001666	5.083e-08	2.98
	FALSE	High	GHAAMDVYVLR		0.052825	0.00404891	1	1	1	Q10475	0	1231.63	High	0.002641	0.03499	1.79
	FALSE	High	GSNPPFSSSDWSNNK		1.66156e-06	0.000201917	1	1	1	Q10475	0	1623.7	High	0.0001666	3.812e-07	2.99
	FALSE	High	KLTEKPAETKGEDEEALLPPEVVQR		3.21451e-06	0.000201917	1	1	3	Q10475	2	2806.48	High	0.0001666	7.905e-07	2.48
	FALSE	High	LLGNVTDPEEEEIESLCR	1xCarbamidomethyl [C17]	9.56787e-10	0.000201917	1	1	2	Q10475	0	2102.99	High	0.0001666	1.034e-10	4.87
	FALSE	High	IPNLPSR		0.00976002	0.000201917	1	1	1	Q10475	0	796.468	High	0.0001666	0.005408	1.79
	FALSE	High	ISDQILEIAMQSR		0.002202	0.000201917	1	1	1	Q10475	0	1503.78	High	0.0001666	0.001047	1.7
	FALSE	High	LSMLSEK		0.0144483	0.000201917	1	1	1	Q10475	0	807.428	High	0.0001666	0.008333	1.78
	FALSE	High	LTEKPAETKGEDEEALLPPEVVQR		0.00211104	0.000201917	1	1	2	Q10475	1	2678.39	High	0.0001666	0.0009985	1.15
	FALSE	High	IVNPVTHTEVVVPQK		1.09581e-07	0.000201917	1	1	3	Q10475	0	1659.94	High	0.0001666	1.915e-08	3.68
	FALSE	High	MKETVASAFSDK		5.44552e-05	0.000201917	1	1	2	Q10475	1	1313.64	High	0.0001666	1.781e-05	2.78
	FALSE	High	NGFAPIVK		0.0276376	0.00157695	1	1	2	Q10475	0	845.488	High	0.001044	0.01709	1.83
	FALSE	High	QAVKPSGVEPTNTSR		4.41599e-07	0.000201917	1	1	3	Q10475	0	1570.82	High	0.0001666	8.869e-08	2.89
	FALSE	High	QTNATEPEVVDK		8.91186e-07	0.000201917	1	1	1	Q10475	0	1330.65	High	0.0001666	1.917e-07	3.34
	FALSE	High	QVIQLTFEK		9.73283e-05	0.000201917	1	1	1	Q10475	0	1105.63	High	0.0001666	3.378e-05	3.13
	FALSE	High	RDLLSGLESLSLK		0.108109	0.00734189	1	1	1	Q10475	1	1430.82	High	0.005067	0.07764	1.05
	FALSE	High	SGSNTHSHAGPGFGGPSER		5.48051e-13	0.000201917	1	1	2	Q10475	0	1838.82	High	0.0001666	2.775e-14	5.87
	FALSE	High	SGSQVSDQVVESPNSSTLSPR		1.06164e-07	0.000201917	1	1	2	Q10475	0	2161.04	High	0.0001666	1.85e-08	3.56
	FALSE	High	SGTQGSHGPTSLSSMLK		0.0011269	0.000201917	1	1	1	Q10475	0	1674.81	High	0.0001666	0.0005007	1.69
	FALSE	High	SQSVNSSVTSNPPHTEEPVAAKPEASSTATK		1.04965e-06	0.000201917	1	1	2	Q10475	0	3138.52	High	0.0001666	2.303e-07	2.92
	FALSE	High	SSAPLASSEANVDTSK		1.2771e-07	0.000201917	1	1	2	Q10475	0	1563.75	High	0.0001666	2.262e-08	2.96
	FALSE	High	STSQETAPPVSTVPIQFGSITR		1.97051e-08	0.000201917	1	1	1	Q10475	0	2303.19	High	0.0001666	2.891e-09	3.7
	FALSE	High	TIAEIHEEAER		9.13538e-05	0.000201917	1	1	2	Q10475	0	1297.64	High	0.0001666	3.148e-05	2.35
	FALSE	High	TIAEIHEEAERK		0.000349179	0.000201917	1	1	1	Q10475	1	1425.73	High	0.0001666	0.0001378	2.08
	FALSE	High	YSHYQHGFNYNNSGNNR		0.00234582	0.000201917	1	1	1	Q10475	0	2071.88	High	0.0001666	0.001123	1.55
FALSE	High	Master Protein	Q09794	Protein ura1 OS=Schizosaccharomyces pombe (strain 972 / ATCC 24843) OX=284812 GN=ura1 PE=1 SV=1	0	198.841	27	54	63	54	2244	248.2	5.91	101.9	54	1
	Checked	Confidence	Sequence	Modifications	Qvality PEP	Qvality q-value	# Protein Groups	# Proteins	# PSMs	Master Protein Accessions	# Missed Cleavages	Theo. MH+ [Da]	Confidence (by Search Engine): Sequest HT	Percolator q-Value (by Search Engine): Sequest HT	Percolator PEP (by Search Engine): Sequest HT	XCorr (by Search Engine): Sequest HT
	FALSE	High	AELLPYVK		0.0213433	0.00116516	1	1	1	Q09794	0	932.545	High	0.0007787	0.01283	1.88
	FALSE	High	AIDYSNTGFNVK		0.000257089	0.000201917	1	1	1	Q09794	0	1328.65	High	0.0001666	9.845e-05	3.06
	FALSE	High	AMDEINEK		0.00829556	0.000201917	1	1	1	Q09794	0	949.43	High	0.0001666	0.004529	1.86
	FALSE	High	ATGYPLAFTAAK		6.21381e-05	0.000201917	1	1	1	Q09794	0	1210.65	High	0.0001666	2.056e-05	2.48
	FALSE	High	DALMSIDTELQTPSDQR		0.0753157	0.00521065	1	1	1	Q09794	0	1919.9	High	0.00354	0.05193	1.22
	FALSE	High	DDLNLIVLAK		0.000620739	0.000201917	1	1	1	Q09794	0	1113.65	High	0.0001666	0.0002597	1.61
	FALSE	High	DESPINPSSITGLGK		0.0301648	0.00157695	1	1	1	Q09794	0	1514.77	High	0.001044	0.01878	1.47
	FALSE	High	DISFPVIVR		0.00458016	0.000201917	1	1	1	Q09794	0	1045.6	High	0.0001666	0.00235	1.76
	FALSE	High	DYSSASLADK		0.0552736	0.00423632	1	1	1	Q09794	0	1056.48	High	0.002762	0.03686	0.7
	FALSE	High	EAIPLLLTAVNEGR		5.80639e-06	0.000201917	1	1	3	Q09794	0	1495.85	High	0.0001666	1.517e-06	3.15
	FALSE	High	ECIASGFTMAR	1xCarbamidomethyl [C2]	0.000266767	0.000201917	1	1	1	Q09794	0	1242.56	High	0.0001666	0.0001024	2.01
	FALSE	High	EHPTQAFLDLYTIR		0.000139361	0.000201917	1	1	1	Q09794	0	1703.88	High	0.0001666	5.021e-05	2.91
	FALSE	High	EIELDAVAR		0.0037299	0.000201917	1	1	1	Q09794	0	1015.54	High	0.0001666	0.001874	1.88
	FALSE	High	EIEYEVVR		0.0307913	0.00157695	1	1	1	Q09794	0	1036.53	High	0.001044	0.01923	1.64
	FALSE	High	EISEEVDFDQR		0.00109756	0.000201917	1	1	1	Q09794	0	1366.61	High	0.0001666	0.0004885	1.46
	FALSE	High	EVVAQSDVLYCTR	1xCarbamidomethyl [C11]	6.66067e-06	0.000201917	1	1	2	Q09794	0	1539.75	High	0.0001666	1.757e-06	3.46
	FALSE	High	EYCIIEVNAR	1xCarbamidomethyl [C3]	0.0132904	0.000201917	1	1	1	Q09794	0	1266.61	High	0.0001666	0.007595	1.9
	FALSE	High	FASVDEYEK		0.000561511	0.000201917	1	1	2	Q09794	0	1087.49	High	0.0001666	0.0002332	2.3
	FALSE	High	FLPFSTSSTLADKDSLSAVK		0.000907674	0.000201917	1	1	1	Q09794	1	2114.1	High	0.0001666	0.0003951	1.4
	FALSE	High	FVGNTAFTGFGVR		0.000240038	0.000201917	1	1	1	Q09794	0	1372.7	High	0.0001666	9.141e-05	2.09
	FALSE	High	GESLADTIR		0.0117232	0.000201917	1	1	1	Q09794	0	961.495	High	0.0001666	0.006624	1.8
	FALSE	High	GHNIPCTCMISGR	2xCarbamidomethyl [C6; C8]	0.0186488	0.000700957	1	1	1	Q09794	0	1502.67	High	0.0004836	0.01105	1.79
	FALSE	High	HDISSLPISLLK		7.83859e-05	0.000201917	1	1	2	Q09794	0	1322.77	High	0.0001666	2.669e-05	2.36
	FALSE	High	HLGVVGECNIQYALNPFTK	1xCarbamidomethyl [C8]	4.10138e-07	0.000201917	1	1	1	Q09794	0	2160.09	High	0.0001666	8.189e-08	3.67
	FALSE	High	HIISVHQVTR		0.000375961	0.000201917	1	1	1	Q09794	0	1189.68	High	0.0001666	0.0001498	3.2
	FALSE	High	KNILISIGSYK		0.0103391	0.000201917	1	1	2	Q09794	1	1235.74	High	0.0001666	0.005772	1.25
	FALSE	High	LAIDYSVPLVTNVK		0.000272459	0.000201917	1	1	1	Q09794	0	1531.87	High	0.0001666	0.0001051	1.77
	FALSE	High	IDKWFLEK		0.0247994	0.00157695	1	1	1	Q09794	1	1078.59	High	0.0009281	0.01516	1.14
	FALSE	High	LGLNIPLNEVK		0.00791282	0.000201917	1	1	1	Q09794	0	1209.72	High	0.0001666	0.00429	1.32
	FALSE	High	LHDQDDSGVQLEVDR		0.000481818	0.000201917	1	1	1	Q09794	0	1725.8	High	0.0001666	0.0001966	2.19
	FALSE	High	IHITNVSSK		0.0472685	0.00345533	1	1	1	Q09794	0	998.563	High	0.002259	0.03094	1.73
	FALSE	High	LLCTMFFEPSTR	1xCarbamidomethyl [C3]	7.92179e-05	0.000201917	1	1	1	Q09794	0	1501.72	High	0.0001666	2.698e-05	2.7
	FALSE	High	ILDEISGLPK		0.000154064	0.000201917	1	1	2	Q09794	0	1084.62	High	0.0001666	5.591e-05	2.1
	FALSE	High	ILGTSPEMIDGAENR		1.3513e-05	0.000201917	1	1	1	Q09794	0	1602.78	High	0.0001666	3.832e-06	2.6
	FALSE	High	ILVIDVGMK		0.00291175	0.000201917	1	1	1	Q09794	0	987.591	High	0.0001666	0.001426	1.13
	FALSE	High	LPGGTIEENR		3.78303e-05	0.000201917	1	1	1	Q09794	0	1085.56	High	0.0001666	1.196e-05	3.01
	FALSE	High	LSYIDCFSIGSIPSR	1xCarbamidomethyl [C6]	1.14125e-05	0.000201917	1	1	1	Q09794	0	1714.85	High	0.0001666	3.186e-06	2.38
	FALSE	High	LYEPHPTTAIK		0.0010087	0.000201917	1	1	1	Q09794	0	1269.68	High	0.0001666	0.0004451	1.81
	FALSE	High	NILISIGSYK		0.00315125	0.000201917	1	1	1	Q09794	0	1107.64	High	0.0001666	0.001558	1.11
	FALSE	High	NPNTENLTSQVSIKEPK		1.07945e-08	0.000201917	1	1	1	Q09794	1	1898.98	High	0.0001666	1.486e-09	3.08
	FALSE	High	QGVIDLCYGK	1xCarbamidomethyl [C7]	9.78435e-05	0.000201917	1	1	1	Q09794	0	1152.57	High	0.0001666	3.397e-05	1.6
	FALSE	High	RIHITNVSSK		0.00216744	0.000201917	1	1	1	Q09794	1	1154.66	High	0.0001666	0.00103	2.15
	FALSE	High	SFPFVSK		0.0658632	0.00492982	1	2	3	Q09794	0	811.435	High	0.003232	0.04484	0.96
	FALSE	High	SHCIVMHPLPR	1xCarbamidomethyl [C3]	3.78303e-05	0.000201917	1	1	1	Q09794	0	1346.68	High	0.0001666	1.19e-05	2.41
	FALSE	High	STTLASLLLLASLHNR		0.0114205	0.000201917	1	1	1	Q09794	0	1709.99	High	0.0001666	0.006433	1.26
	FALSE	High	SVGEVMSIGR		0.0027333	0.000201917	1	1	1	Q09794	0	1034.53	High	0.0001666	0.001334	2.07
	FALSE	High	TLGCYGDAIVLR	1xCarbamidomethyl [C4]	9.63857e-06	0.000201917	1	1	1	Q09794	0	1337.69	High	0.0001666	2.643e-06	2.86
	FALSE	High	VLGTPIDTIITTEDRELFAR		0.0230676	0.00116516	1	1	1	Q09794	1	2260.22	High	0.0007787	0.01402	1.76
	FALSE	High	VPQFSFSR		0.00251222	0.000201917	1	1	1	Q09794	0	967.5	High	0.0001666	0.001214	2.02
	FALSE	High	VSTQLSSAMK		0.00201319	0.000201917	1	1	1	Q09794	0	1051.55	High	0.0001666	0.0009505	2.31
	FALSE	High	VVAVTASASSVNK		2.45377e-05	0.000201917	1	1	1	Q09794	0	1232.68	High	0.0001666	7.425e-06	3.08
	FALSE	High	VVAVTASASSVNKGESLADTIR		0.00011403	0.000201917	1	1	1	Q09794	1	2175.16	High	0.0001666	4.032e-05	3.15
	FALSE	High	VYFLPVNADFVR		0.000762603	0.000201917	1	1	1	Q09794	0	1439.77	High	0.0001666	0.0003254	2.55
	FALSE	High	YGLYIR		0.0438064	0.00345533	1	1	1	Q09794	0	784.435	High	0.002259	0.02838	1.32
FALSE	High	Master Protein	Q9UTB6	Transcriptional regulatory protein sds3 OS=Schizosaccharomyces pombe (strain 972 / ATCC 24843) OX=284812 GN=sds3 PE=1 SV=1	0	196.94	67	21	55	21	267	30.7	5.55	127.72	21	1
	Checked	Confidence	Sequence	Modifications	Qvality PEP	Qvality q-value	# Protein Groups	# Proteins	# PSMs	Master Protein Accessions	# Missed Cleavages	Theo. MH+ [Da]	Confidence (by Search Engine): Sequest HT	Percolator q-Value (by Search Engine): Sequest HT	Percolator PEP (by Search Engine): Sequest HT	XCorr (by Search Engine): Sequest HT
	FALSE	High	AELEAELESIR		3.90794e-06	0.000201917	1	1	4	Q9UTB6	0	1259.65	High	0.0001666	9.783e-07	3.15
	FALSE	High	AQEEYEVEMK		0.000312541	0.000201917	1	1	2	Q9UTB6	0	1255.55	High	0.0001666	0.000122	2.32
	FALSE	High	AQEEYEVEMK	1xOxidation [M9]	0.000293357	0.000201917	1	1	4	Q9UTB6	0	1271.55	High	0.0001666	0.0001136	2.62
	FALSE	High	DEELEIAER		0.0418476	0.00345533	1	1	1	Q9UTB6	0	1103.52	High	0.002259	0.02711	1.4
	FALSE	High	DMFDIGSESSTLLLHDASSQFIDR		1.64594e-14	0.000201917	1	1	1	Q9UTB6	0	2684.25	High	0.0001666	5.847e-16	6.43
	FALSE	High	DMFDIGSESSTLLLHDASSQFIDR	1xOxidation [M2]	1.06674e-13	0.000201917	1	1	2	Q9UTB6	0	2700.25	High	0.0001666	4.562e-15	5.55
	FALSE	High	DMFDIGSESSTLLLHDASSQFIDRR		4.99409e-09	0.000201917	1	1	1	Q9UTB6	1	2840.35	High	0.0001666	6.384e-10	4.27
	FALSE	High	DMFDIGSESSTLLLHDASSQFIDRR	1xOxidation [M2]	4.43582e-06	0.000201917	1	1	2	Q9UTB6	1	2856.35	High	0.0001666	1.124e-06	3.51
	FALSE	High	EELDPLLNNPLTASEFR		1.43439e-07	0.000201917	1	1	1	Q9UTB6	0	1957.99	High	0.0001666	2.564e-08	2.51
	FALSE	High	EEYEYR		0.0742056	0.00521065	1	1	1	Q9UTB6	0	888.373	High	0.00354	0.05108	1.21
	FALSE	High	EMVLSHLNEK		0.000754596	0.000201917	1	1	1	Q9UTB6	0	1199.61	High	0.0001666	0.000322	2.73
	FALSE	High	EMVLSHLNEK	1xOxidation [M2]	0.000341884	0.000201917	1	1	1	Q9UTB6	0	1215.6	High	0.0001666	0.000135	2.78
	FALSE	High	GLSGATEEDIQSDLQLLK		2.16522e-07	0.000201917	1	1	3	Q9UTB6	0	1916.98	High	0.0001666	4.036e-08	2.58
	FALSE	High	GLSGATEEDIQSDLQLLKK		7.71184e-11	0.000201917	1	1	2	Q9UTB6	1	2045.08	High	0.0001666	6.437e-12	4.86
	FALSE	High	KAELEAELESIR		6.97025e-10	0.000201917	1	1	3	Q9UTB6	1	1387.74	High	0.0001666	7.269e-11	4.51
	FALSE	High	MDVLSR	1xAcetyl [N-Term]	0.0182651	0.000700957	1	1	2	Q9UTB6	0	762.381	High	0.0004836	0.01082	1.53
	FALSE	High	NAGNQQNTQQLPSLNFFDDYLLFPTDETAVIPQSVK		2.69924e-12	0.000201917	1	1	1	Q9UTB6	0	4052.99	High	0.0001666	1.61e-13	5.32
	FALSE	High	RNAGNQQNTQQLPSLNFFDDYLLFPTDETAVIPQSVK		3.03168e-12	0.000201917	1	1	1	Q9UTB6	1	4209.09	High	0.0001666	1.825e-13	7.85
	FALSE	High	RSRDEELEIAER		0.0119086	0.000201917	1	1	1	Q9UTB6	2	1502.76	High	0.0001666	0.006757	1.71
	FALSE	High	SRDEELEIAER		2.49494e-06	0.000201917	1	1	4	Q9UTB6	1	1346.65	High	0.0001666	5.976e-07	3.79
	FALSE	High	TFLVNR		0.0953247	0.00628794	1	1	3	Q9UTB6	0	749.43	High	0.004246	0.0675	1.85
	FALSE	High	TLKEMVLSHLNEK	1xOxidation [M5]	0.0279239	0.00157695	1	1	1	Q9UTB6	1	1557.83	High	0.001044	0.01728	1.31
	FALSE	High	TLLDLADELR		4.18217e-05	0.000201917	1	1	3	Q9UTB6	0	1158.64	High	0.0001666	1.334e-05	2.7
	FALSE	High	TLLDLADELRR		2.22136e-06	0.000201917	1	1	8	Q9UTB6	1	1314.74	High	0.0001666	5.24e-07	2.92
	FALSE	High	VFDNEKEELDPLLNNPLTASEFR		1.20987e-12	0.000201917	1	1	2	Q9UTB6	1	2690.33	High	0.0001666	6.642e-14	6.17
FALSE	High	Master Protein	Q10369	Uncharacterized protein C22E12.19 OS=Schizosaccharomyces pombe (strain 972 / ATCC 24843) OX=284812 GN=SPAC22E12.19 PE=3 SV=2	0	193.092	43	25	54	25	661	75.1	5.88	120.6	25	1
	Checked	Confidence	Sequence	Modifications	Qvality PEP	Qvality q-value	# Protein Groups	# Proteins	# PSMs	Master Protein Accessions	# Missed Cleavages	Theo. MH+ [Da]	Confidence (by Search Engine): Sequest HT	Percolator q-Value (by Search Engine): Sequest HT	Percolator PEP (by Search Engine): Sequest HT	XCorr (by Search Engine): Sequest HT
	FALSE	High	ASDCITPSISK	1xCarbamidomethyl [C4]	0.000481818	0.000201917	1	1	1	Q10369	0	1178.57	High	0.0001666	0.0001972	2.71
	FALSE	High	ASIHTLAALGEDIVER		7.88655e-06	0.000201917	1	1	4	Q10369	0	1694.91	High	0.0001666	2.124e-06	2.7
	FALSE	High	DKQTIVGVMR		0.0146763	0.000201917	1	1	2	Q10369	1	1146.63	High	0.0001666	0.008478	1.18
	FALSE	High	ECVLHYYLTK	1xCarbamidomethyl [C2]	0.000172126	0.000201917	1	1	3	Q10369	0	1325.66	High	0.0001666	6.339e-05	1.76
	FALSE	High	GAQEPDPMSIDMTDK		6.83883e-06	0.000201917	1	1	1	Q10369	0	1634.7	High	0.0001666	1.815e-06	2.51
	FALSE	High	GAQEPDPMSIDMTDK	1xOxidation [M8]	0.00274774	0.000201917	1	1	1	Q10369	0	1650.7	High	0.0001666	0.001338	1.63
	FALSE	High	HDVDVYDTAENEGNNTLLQIK		9.79551e-13	0.000201917	1	1	3	Q10369	0	2388.13	High	0.0001666	5.262e-14	4.84
	FALSE	High	KEEDAASALANLSAVGR		9.84737e-13	0.000201917	1	1	5	Q10369	1	1701.88	High	0.0001666	5.273e-14	5.58
	FALSE	High	KLLPSQR		0.0925787	0.00628794	1	1	1	Q10369	1	841.525	High	0.004246	0.06523	1.95
	FALSE	High	KVMSNFTAGDIVR		1.25502e-05	0.000201917	1	1	2	Q10369	1	1437.75	High	0.0001666	3.533e-06	2.29
	FALSE	High	KVMSNFTAGDIVR	1xOxidation [M3]	0.132691	0.00947395	1	1	1	Q10369	1	1453.75	High	0.00668	0.0975	1
	FALSE	High	IAEAVPGK		0.00439128	0.000201917	1	1	1	Q10369	0	784.456	High	0.0001666	0.002239	2.15
	FALSE	High	IATIPPMILSEEEVK		1.86231e-10	0.000201917	1	1	4	Q10369	0	1669.91	High	0.0001666	1.698e-11	4
	FALSE	High	IDELSVEDQEHTTHSSHTTSDINAFPNSQSFPR		8.46034e-08	0.000201917	1	1	1	Q10369	0	3726.69	High	0.0001666	1.436e-08	3.94
	FALSE	High	LTDILQESQDTK		2.29285e-06	0.000201917	1	1	2	Q10369	0	1390.71	High	0.0001666	5.432e-07	3.19
	FALSE	High	MDLTTPEVAEHPDVLR	1xAcetyl [N-Term]	1.8662e-06	0.000201917	1	1	2	Q10369	0	1864.91	High	0.0001666	4.336e-07	2.58
	FALSE	High	NSISTRKEEDAASALANLSAVGR		0.0377925	0.00266697	1	1	1	Q10369	2	2360.22	High	0.001745	0.02423	1.67
	FALSE	High	NVEDYSFYNLNR		5.16969e-06	0.000201917	1	1	2	Q10369	0	1533.7	High	0.0001666	1.329e-06	3.22
	FALSE	High	QTIVGVMR		0.0322476	0.00179701	1	1	1	Q10369	0	903.508	High	0.001185	0.02022	2.05
	FALSE	High	RASDCITPSISK	1xCarbamidomethyl [C5]	0.000941829	0.000201917	1	1	2	Q10369	1	1334.67	High	0.0001666	0.0004121	2.36
	FALSE	High	SEEEFLEILAK		2.09436e-05	0.000201917	1	1	1	Q10369	0	1307.67	High	0.0001666	6.235e-06	3.03
	FALSE	High	SETVSGFKHDVDVYDTAENEGNNTLLQIK		4.6065e-07	0.000201917	1	1	2	Q10369	1	3223.54	High	0.0001666	9.286e-08	4.74
	FALSE	High	SLVEGNSAYEIEK		4.7761e-06	0.000201917	1	1	4	Q10369	0	1438.71	High	0.0001666	1.218e-06	3.55
	FALSE	High	SQYFNDQSR		0.00357599	0.000201917	1	1	2	Q10369	0	1144.5	High	0.0001666	0.001785	1.75
	FALSE	High	VMSNFTAGDIVR		2.79996e-05	0.000201917	1	1	1	Q10369	0	1309.66	High	0.0001666	8.584e-06	3.05
	FALSE	High	VMSNFTAGDIVR	1xOxidation [M2]	2.642e-05	0.000201917	1	1	1	Q10369	0	1325.65	High	0.0001666	8.043e-06	2.63
	FALSE	High	WEENIAR		0.0174298	0.000454977	1	1	2	Q10369	0	917.448	High	0.0003263	0.0103	2.36
	FALSE	High	YLQNIYALTQNQLFK		0.0001557	0.000201917	1	1	1	Q10369	0	1856.99	High	0.0001666	5.654e-05	1.73
FALSE	High	Master Protein	O74845	Set3 complex subunit hif2 OS=Schizosaccharomyces pombe (strain 972 / ATCC 24843) OX=284812 GN=hif2 PE=1 SV=1	0	182.956	55	23	51	23	564	62.7	5.16	128.22	23	1
	Checked	Confidence	Sequence	Modifications	Qvality PEP	Qvality q-value	# Protein Groups	# Proteins	# PSMs	Master Protein Accessions	# Missed Cleavages	Theo. MH+ [Da]	Confidence (by Search Engine): Sequest HT	Percolator q-Value (by Search Engine): Sequest HT	Percolator PEP (by Search Engine): Sequest HT	XCorr (by Search Engine): Sequest HT
	FALSE	High	ADSTNGFCEHNNSNDHQLK	1xCarbamidomethyl [C8]	3.53779e-07	0.000201917	1	1	3	O74845	0	2187.91	High	0.0001666	6.948e-08	3.67
	FALSE	High	APVSTVSHAHDNSIVALR		7.48932e-14	0.000201917	1	1	3	O74845	0	1873.99	High	0.0001666	3.095e-15	3.87
	FALSE	High	DIDITMADESNVEK	1xOxidation [M6]	0.00145166	0.000201917	1	1	1	O74845	0	1595.71	High	0.0001666	0.0006614	1.95
	FALSE	High	DIDITMADESNVEKDPARPIAVYNSSPVTEITEIK	1xOxidation [M6]	1.41705e-05	0.000201917	1	1	1	O74845	1	3876.91	High	0.0001666	4.056e-06	4.01
	FALSE	High	ELGSDNSELIAVTNVLPEEQVNFLR		7.35987e-12	0.000201917	1	1	1	O74845	0	2786.42	High	0.0001666	4.85e-13	6.64
	FALSE	High	EIICCCDFLHDSL	3xCarbamidomethyl [C4; C5; C6]	0.000343693	0.000201917	1	1	1	O74845	0	1681.7	High	0.0001666	0.0001359	2.25
	FALSE	High	ETGIQNLDK		0.000607772	0.000201917	1	1	1	O74845	0	1017.52	High	0.0001666	0.0002547	2.32
	FALSE	High	GDAGAFECLHVFSFSSPVNCIDWNLR	2xCarbamidomethyl [C8; C20]	8.01496e-13	0.000201917	1	1	1	O74845	0	2998.36	High	0.0001666	4.226e-14	6.74
	FALSE	High	GLQYVELEK		0.00436822	0.000201917	1	1	2	O74845	0	1078.58	High	0.0001666	0.002231	2.42
	FALSE	High	GPVLSLK		0.0285051	0.00157695	1	1	1	O74845	0	713.456	High	0.001044	0.01772	2.03
	FALSE	High	GSGSPSSPVMPFK		0.000847494	0.000201917	1	1	1	O74845	0	1277.62	High	0.0001666	0.0003655	2.87
	FALSE	High	HTAPVSALSFSHNGR		2.94328e-08	0.000201917	1	1	2	O74845	0	1580.79	High	0.0001666	4.487e-09	2.69
	FALSE	High	HYVDNHSSNEEASK		1.61698e-05	0.000201917	1	1	1	O74845	0	1616.69	High	0.0001666	4.684e-06	2.58
	FALSE	High	KEIICCCDFLHDSL	3xCarbamidomethyl [C5; C6; C7]	0.0590024	0.00461354	1	1	1	O74845	1	1809.8	High	0.003009	0.03955	2.24
	FALSE	High	LPFYLTVPHICETTLTK	1xCarbamidomethyl [C11]	2.25573e-12	0.000201917	1	1	6	O74845	0	2033.08	High	0.0001666	1.32e-13	5.02
	FALSE	High	ISLLLTASSDTTVK		2.90537e-05	0.000201917	1	1	9	O74845	0	1448.82	High	0.0001666	8.93e-06	2.54
	FALSE	High	QVTFTGGEDIK		7.92179e-05	0.000201917	1	1	4	O74845	0	1194.6	High	0.0001666	2.691e-05	2.72
	FALSE	High	QVTFTGGEDIKSDFFK		2.60674e-08	0.000201917	1	1	1	O74845	1	1818.89	High	0.0001666	3.931e-09	4.62
	FALSE	High	QWGSTCQVGALVEILQK	1xCarbamidomethyl [C6]	9.27696e-11	0.000201917	1	1	1	O74845	0	1916.99	High	0.0001666	7.89e-12	5.13
	FALSE	High	TSIDGESLVNENPCK	1xCarbamidomethyl [C14]	1.89053e-09	0.000201917	1	1	2	O74845	0	1662.76	High	0.0001666	2.19e-10	4.29
	FALSE	High	WSFDDK		0.0626558	0.00492982	1	1	1	O74845	0	797.346	High	0.003232	0.04238	0.74
	FALSE	High	WSFDDKDLLIGK		7.5604e-06	0.000201917	1	1	3	O74845	1	1436.74	High	0.0001666	2.028e-06	2.52
	FALSE	High	YLATGDTSGGVCIWSCK	2xCarbamidomethyl [C12; C16]	1.00866e-09	0.000201917	1	1	4	O74845	0	1874.84	High	0.0001666	1.094e-10	3.43
FALSE	High	Master Protein	Q10134	Iron-sensing transcriptional repressor OS=Schizosaccharomyces pombe (strain 972 / ATCC 24843) OX=284812 GN=fep1 PE=1 SV=1	0	179.921	63	24	41	24	564	60.6	8.6	101.02	24	1
	Checked	Confidence	Sequence	Modifications	Qvality PEP	Qvality q-value	# Protein Groups	# Proteins	# PSMs	Master Protein Accessions	# Missed Cleavages	Theo. MH+ [Da]	Confidence (by Search Engine): Sequest HT	Percolator q-Value (by Search Engine): Sequest HT	Percolator PEP (by Search Engine): Sequest HT	XCorr (by Search Engine): Sequest HT
	FALSE	High	ANQVVYPGQLVAVGNDSSK		1.00624e-06	0.000201917	1	1	2	Q10134	0	1946	High	0.0001666	2.198e-07	2.84
	FALSE	High	ASPTPLESKPQIVSDTTTETSNGTSR		2.19521e-11	0.000201917	1	1	1	Q10134	0	2704.33	High	0.0001666	1.617e-12	3.75
	FALSE	High	DESGNPICNACGLYYK	2xCarbamidomethyl [C8; C11]	4.32026e-06	0.000201917	1	1	1	Q10134	0	1860.79	High	0.0001666	1.096e-06	2.66
	FALSE	High	DISPLIQQVCK	1xCarbamidomethyl [C10]	0.000180502	0.000201917	1	1	2	Q10134	0	1300.69	High	0.0001666	6.674e-05	2.13
	FALSE	High	FHLPPILPVGESVCLPPR	1xCarbamidomethyl [C14]	9.72062e-10	0.000201917	1	1	5	Q10134	0	2028.11	High	0.0001666	1.052e-10	4.87
	FALSE	High	GPDNSLLCNACGLYQK	2xCarbamidomethyl [C8; C11]	3.12824e-05	0.000201917	1	1	1	Q10134	0	1809.83	High	0.0001666	9.65e-06	2.3
	FALSE	High	KSLSPNPSSVPSSTETK		0.0601971	0.00480208	1	1	1	Q10134	1	1745.89	High	0.003135	0.04055	1.43
	FALSE	High	IAEGIASLLNPEEPPSNSDK		1.47937e-06	0.000201917	1	1	2	Q10134	0	2081.04	High	0.0001666	3.352e-07	3.61
	FALSE	High	IHGVHRPVTMK		0.00263428	0.000201917	1	1	1	Q10134	0	1274.72	High	0.0001666	0.001281	1.48
	FALSE	High	LVFNGNANESQHNLK		8.77183e-07	0.000201917	1	1	2	Q10134	0	1684.84	High	0.0001666	1.886e-07	2.7
	FALSE	High	LVFNGNANESQHNLKR		0.00167386	0.000201917	1	1	1	Q10134	1	1840.94	High	0.0001666	0.0007738	2.02
	FALSE	High	MAAKPAPFGQSCSNCHK	2xCarbamidomethyl [C12; C15]; 1xMet-loss [N-Term]	2.43189e-07	0.000201917	1	1	1	Q10134	0	1759.8	High	0.0001666	4.604e-08	2.91
	FALSE	High	NYALNVLSQLR		1.42455e-05	0.000201917	1	1	4	Q10134	0	1290.72	High	0.0001666	4.067e-06	2.84
	FALSE	High	QLSESTTSNTDNNGVATANQSNPLGMK		8.67275e-06	0.000201917	1	1	1	Q10134	0	2779.28	High	0.0001666	2.359e-06	2.44
	FALSE	High	RDESGNPICNACGLYYK	2xCarbamidomethyl [C9; C12]	6.03944e-09	0.000201917	1	1	2	Q10134	1	2016.89	High	0.0001666	7.866e-10	4.79
	FALSE	High	RGPDNSLLCNACGLYQK	2xCarbamidomethyl [C9; C12]	5.6002e-07	0.000201917	1	1	2	Q10134	1	1965.93	High	0.0001666	1.149e-07	2.84
	FALSE	High	SEDLKDISPLIQQVCK	1xCarbamidomethyl [C15]	1.04579e-08	0.000201917	1	1	1	Q10134	1	1872.97	High	0.0001666	1.438e-09	4.01
	FALSE	High	SEVSPSQSQQAPLIQSSTSPVSLQFPPEVQGSNVDKR		2.39942e-10	0.000201917	1	1	1	Q10134	1	3938.97	High	0.0001666	2.245e-11	4.63
	FALSE	High	SLSPNPSSVPSSTETK		0.00320146	0.000201917	1	1	1	Q10134	0	1617.8	High	0.0001666	0.001582	1.43
	FALSE	High	SSDNENMASEHIK		1.50298e-06	0.000201917	1	1	2	Q10134	0	1461.63	High	0.0001666	3.427e-07	1.93
	FALSE	High	SSDNENMASEHIK	1xOxidation [M7]	0.000326022	0.000201917	1	1	1	Q10134	0	1477.62	High	0.0001666	0.0001282	2.58
	FALSE	High	SSHNQHEDSSPPHEPSVTFCQNCATTNTPLWR	2xCarbamidomethyl [C20; C23]	4.88193e-07	0.000201917	1	1	1	Q10134	0	3721.61	High	0.0001666	9.928e-08	3.67
	FALSE	High	SSTPAVVASGALQT		0.000664824	0.000201917	1	1	2	Q10134	0	1288.67	High	0.0001666	0.0002803	2.71
	FALSE	High	TTTSLWR		0.125969	0.0087575	1	1	1	Q10134	0	864.457	High	0.005969	0.09203	1.01
	FALSE	High	VYYSYGPTQEQSILPLPENK		8.72564e-07	0.000201917	1	1	2	Q10134	0	2326.16	High	0.0001666	1.878e-07	2.6
FALSE	High	Master Protein	Q10368	Uncharacterized protein C22E12.18 OS=Schizosaccharomyces pombe (strain 972 / ATCC 24843) OX=284812 GN=SPAC22E12.18 PE=1 SV=1	0	170.932	72	21	63	21	336	38.4	4.7	137.03	21	1
	Checked	Confidence	Sequence	Modifications	Qvality PEP	Qvality q-value	# Protein Groups	# Proteins	# PSMs	Master Protein Accessions	# Missed Cleavages	Theo. MH+ [Da]	Confidence (by Search Engine): Sequest HT	Percolator q-Value (by Search Engine): Sequest HT	Percolator PEP (by Search Engine): Sequest HT	XCorr (by Search Engine): Sequest HT
	FALSE	High	CLDDMKPIELPSELVESPLSMLK	1xCarbamidomethyl [C1]; 1xOxidation [M5]	0.000459465	0.000201917	1	1	3	Q10368	0	2660.32	High	0.0001666	0.0001865	1.77
	FALSE	High	DVATLIHQYTTK		2.07402e-06	0.000201917	1	1	6	Q10368	0	1389.74	High	0.0001666	4.864e-07	2.81
	FALSE	High	EAHSEEVFR		0.0515097	0.00385729	1	1	1	Q10368	0	1103.51	High	0.002515	0.03406	2.08
	FALSE	High	KCLDDMKPIELPSELVESPLSMLK	1xCarbamidomethyl [C2]	8.8974e-05	0.000201917	1	1	1	Q10368	1	2772.42	High	0.0001666	3.053e-05	2.89
	FALSE	High	KCLDDMKPIELPSELVESPLSMLK	1xCarbamidomethyl [C2]; 1xOxidation [M]	1.68727e-12	0.000201917	1	1	4	Q10368	1	2788.42	High	0.0001666	9.577e-14	4.18
	FALSE	High	KCLDDMKPIELPSELVESPLSMLK	1xCarbamidomethyl [C2]; 2xOxidation [M6; M22]	0.0444787	0.00345533	1	1	1	Q10368	1	2804.41	High	0.002259	0.02887	1.57
	FALSE	High	ICISSAQEDSFTPWFSK	1xCarbamidomethyl [C2]	2.79415e-09	0.000201917	1	1	3	Q10368	0	2002.92	High	0.0001666	3.363e-10	4.94
	FALSE	High	IKNEYPNTFLGELFNAAK		9.68489e-12	0.000201917	1	1	3	Q10368	1	2069.07	High	0.0001666	6.574e-13	3.9
	FALSE	High	LIDTGILWESCEK	1xCarbamidomethyl [C11]	5.65965e-07	0.000201917	1	1	4	Q10368	0	1563.77	High	0.0001666	1.167e-07	3.66
	FALSE	High	ILFLSIK		0.00665363	0.000201917	1	1	5	Q10368	0	833.549	High	0.0001666	0.003556	1.76
	FALSE	High	ILFLSIKK		0.0572526	0.00441281	1	1	1	Q10368	1	961.644	High	0.00288	0.03824	1.05
	FALSE	High	LSVAAKPPITR		2.65812e-06	0.000201917	1	1	4	Q10368	0	1152.71	High	0.0001666	6.396e-07	2.9
	FALSE	High	NQAEEDEIVK		0.0001557	0.000201917	1	1	2	Q10368	0	1174.56	High	0.0001666	5.663e-05	2.92
	FALSE	High	QTSDSIDDIVAQIQEDDENFENELDNFHR		4.62863e-13	0.000201917	1	1	2	Q10368	0	3436.5	High	0.0001666	2.306e-14	6.68
	FALSE	High	SDLEDYK		0.0213433	0.00116516	1	1	1	Q10368	0	869.389	High	0.0007787	0.01282	1.52
	FALSE	High	SDLEDYKEGDDSNWDDFGSESEDDSK		2.79996e-05	0.000201917	1	1	1	Q10368	1	2984.13	High	0.0001666	8.583e-06	2.36
	FALSE	High	SDLEDYKEGDDSNWDDFGSESEDDSKEAHSEEVFR		7.26514e-09	0.000201917	1	1	1	Q10368	2	4068.63	High	0.0001666	9.627e-10	5.11
	FALSE	High	SEEQIQLANSLLQK		3.46663e-08	0.000201917	1	1	7	Q10368	0	1600.85	High	0.0001666	5.389e-09	2.95
	FALSE	High	SLNNVLK		0.035003	0.00245199	1	1	1	Q10368	0	787.467	High	0.001606	0.02225	1.76
	FALSE	High	SVSPKPLGYISEDWK		0.00110337	0.000201917	1	1	1	Q10368	0	1705.88	High	0.0001666	0.0004887	1.68
	FALSE	High	VLFGIEALLR		0.000125397	0.000201917	1	1	4	Q10368	0	1130.69	High	0.0001666	4.477e-05	2.35
	FALSE	High	WLENWEIVSQK		1.53629e-07	0.000201917	1	1	4	Q10368	0	1431.73	High	0.0001666	2.768e-08	3.04
	FALSE	High	YGEIIQNR		0.00533524	0.000201917	1	1	3	Q10368	0	992.516	High	0.0001666	0.002786	2.46
FALSE	High	Master Protein	Q10362	SET domain-containing protein 3 OS=Schizosaccharomyces pombe (strain 972 / ATCC 24843) OX=284812 GN=set3 PE=1 SV=1	0	170.097	47	28	39	28	859	94.8	9.25	75.21	28	1
	Checked	Confidence	Sequence	Modifications	Qvality PEP	Qvality q-value	# Protein Groups	# Proteins	# PSMs	Master Protein Accessions	# Missed Cleavages	Theo. MH+ [Da]	Confidence (by Search Engine): Sequest HT	Percolator q-Value (by Search Engine): Sequest HT	Percolator PEP (by Search Engine): Sequest HT	XCorr (by Search Engine): Sequest HT
	FALSE	High	AKEPEESSITPTTPPSFNVGESLSR		3.68566e-12	0.000201917	1	1	1	Q10362	1	2660.3	High	0.0001666	2.264e-13	4.38
	FALSE	High	ANNGDDISNALNTSR		1.53506e-06	0.000201917	1	1	1	Q10362	0	1561.72	High	0.0001666	3.488e-07	3.01
	FALSE	High	DLQSPLPSVEEDSSNR		2.36854e-07	0.000201917	1	1	2	Q10362	0	1772.83	High	0.0001666	4.458e-08	3.33
	FALSE	High	DLQSPLPSVEEDSSNRDK		2.44281e-06	0.000201917	1	1	1	Q10362	1	2015.95	High	0.0001666	5.83e-07	2.75
	FALSE	High	DNQAHGDTARPHTVPAATVSNPSFTR		3.82318e-05	0.000201917	1	1	1	Q10362	0	2747.32	High	0.0001666	1.206e-05	3.61
	FALSE	High	EFWLDKYR		0.00103022	0.000201917	1	1	2	Q10362	1	1156.58	High	0.0001666	0.0004534	1.78
	FALSE	High	FGLVSTCEIPPNTPIMEVK	1xCarbamidomethyl [C7]	5.09253e-07	0.000201917	1	1	3	Q10362	0	2132.08	High	0.0001666	1.039e-07	2.61
	FALSE	High	GLGTITTVHK		0.000464341	0.000201917	1	1	1	Q10362	0	1026.59	High	0.0001666	0.0001894	2.17
	FALSE	High	HALVNNQFPTNNPNILDHK		6.08893e-06	0.000201917	1	1	2	Q10362	0	2186.11	High	0.0001666	1.598e-06	2.75
	FALSE	High	HGSVDHLPSVK		0.00976002	0.000201917	1	1	1	Q10362	0	1175.62	High	0.0001666	0.005401	2.04
	FALSE	High	KGCQSNSVVSSVYMNGSNSVPR	1xCarbamidomethyl [C3]	3.038e-08	0.000201917	1	1	1	Q10362	1	2357.1	High	0.0001666	4.641e-09	2.88
	FALSE	High	KLSLSEYR		0.0207971	0.00116516	1	1	1	Q10362	1	995.552	High	0.0007787	0.01249	2.31
	FALSE	High	LKLEPSSK		0.0107814	0.000201917	1	1	1	Q10362	1	901.535	High	0.0001666	0.006057	1.89
	FALSE	High	LSLTPSSTPSTPSPAESLPQPSNPTSVYAK		4.36259e-05	0.000201917	1	1	1	Q10362	0	3041.53	High	0.0001666	1.397e-05	3.32
	FALSE	High	NCVFSR	1xCarbamidomethyl [C2]	0.0465557	0.00345533	1	1	1	Q10362	0	782.361	High	0.002259	0.03038	1.4
	FALSE	High	NLDESEVLMDGCQVVPISSSK	1xCarbamidomethyl [C12]	7.8287e-10	0.000201917	1	1	1	Q10362	0	2307.08	High	0.0001666	8.292e-11	3.91
	FALSE	High	RQQNILHQQSK		0.137133	0.00960036	1	1	1	Q10362	1	1379.75	High	0.006769	0.1016	1.28
	FALSE	High	SENKPNSNLVQGSVVKPSNTSASALPTSAPK		3.30049e-06	0.000201917	1	1	1	Q10362	0	3109.61	High	0.0001666	8.12e-07	2.5
	FALSE	High	SGSMFFNTLR		0.00470229	0.000201917	1	1	1	Q10362	0	1159.56	High	0.0001666	0.002422	1.55
	FALSE	High	SIANDFHGKPDYNK		0.00112097	0.000201917	1	1	2	Q10362	0	1605.77	High	0.0001666	0.0004988	1.69
	FALSE	High	SIANDFHGKPDYNKR		2.26044e-08	0.000201917	1	1	3	Q10362	1	1761.87	High	0.0001666	3.365e-09	4.26
	FALSE	High	SLPTESVGIDVVMEPK		1.55831e-05	0.000201917	1	1	2	Q10362	0	1700.88	High	0.0001666	4.489e-06	2.67
	FALSE	High	SLPTESVGIDVVMEPK	1xOxidation [M13]	8.90473e-06	0.000201917	1	1	1	Q10362	0	1716.87	High	0.0001666	2.424e-06	1.82
	FALSE	High	SPVTTPPLPTAPAPVITSR		9.63061e-05	0.000201917	1	1	2	Q10362	0	1902.07	High	0.0001666	3.339e-05	2.38
	FALSE	High	SSDVNFSR		0.00423239	0.000201917	1	1	1	Q10362	0	911.422	High	0.0001666	0.002153	1.44
	FALSE	High	TDIADLHTDSK		0.0171598	0.000454977	1	1	1	Q10362	0	1215.59	High	0.0003263	0.01008	1.6
	FALSE	High	VGIADVLSPISPDAALQSDGPLK		0.000474249	0.000201917	1	1	1	Q10362	0	2263.22	High	0.0001666	0.0001927	1.75
	FALSE	High	VGIADVLSPISPDAALQSDGPLKK		6.50792e-10	0.000201917	1	1	1	Q10362	1	2391.31	High	0.0001666	6.75e-11	3.64
	FALSE	High	YFCEQCQPRPIDADK	2xCarbamidomethyl [C3; C6]	2.51016e-07	0.000201917	1	1	1	Q10362	0	1926.85	High	0.0001666	4.771e-08	2.97
FALSE	High	Master Protein	Q9C1W3	Squalene epoxidase erg1 OS=Schizosaccharomyces pombe (strain 972 / ATCC 24843) OX=284812 GN=erg1 PE=2 SV=1	0	168.901	52	22	44	22	457	50.3	8.37	98.81	22	1
	Checked	Confidence	Sequence	Modifications	Qvality PEP	Qvality q-value	# Protein Groups	# Proteins	# PSMs	Master Protein Accessions	# Missed Cleavages	Theo. MH+ [Da]	Confidence (by Search Engine): Sequest HT	Percolator q-Value (by Search Engine): Sequest HT	Percolator PEP (by Search Engine): Sequest HT	XCorr (by Search Engine): Sequest HT
	FALSE	High	ALESGCIDYFK	1xCarbamidomethyl [C6]	9.13538e-05	0.000201917	1	1	2	Q9C1W3	0	1302.6	High	0.0001666	3.145e-05	1.95
	FALSE	High	ALESGCIDYFKR	1xCarbamidomethyl [C6]	2.15037e-05	0.000201917	1	1	1	Q9C1W3	1	1458.7	High	0.0001666	6.413e-06	1.47
	FALSE	High	ALTSTPNVTVTEATVNELLRDETGEVITGVVTSSK		2.00998e-13	0.000201917	1	1	2	Q9C1W3	1	3631.89	High	0.0001666	9.206e-15	6.58
	FALSE	High	APLTIVCDGCFSK	2xCarbamidomethyl [C7; C10]	6.81371e-08	0.000201917	1	1	2	Q9C1W3	0	1467.7	High	0.0001666	1.133e-08	3.76
	FALSE	High	DETGEVITGVVTSSK		4.12309e-07	0.000201917	1	1	3	Q9C1W3	0	1521.76	High	0.0001666	8.22e-08	3.14
	FALSE	High	FISPSAVPDLLDYER		0.0494703	0.00364652	1	1	1	Q9C1W3	0	1721.87	High	0.00238	0.03259	1.33
	FALSE	High	FVMNLR		0.059299	0.00480208	1	1	1	Q9C1W3	0	779.423	High	0.003135	0.03989	1.68
	FALSE	High	FVMNLR	1xOxidation [M3]	0.0604994	0.00480208	1	1	1	Q9C1W3	0	795.418	High	0.003135	0.04076	1.49
	FALSE	High	GGNCVEGPIR	1xCarbamidomethyl [C4]	0.000476759	0.000201917	1	1	1	Q9C1W3	0	1058.5	High	0.0001666	0.0001942	2.67
	FALSE	High	GMILVGDSNNMR		0.00120691	0.000201917	1	1	1	Q9C1W3	0	1306.62	High	0.0001666	0.0005413	2.25
	FALSE	High	GMILVGDSNNMR	1xOxidation [M2]	0.00182125	0.000201917	1	1	1	Q9C1W3	0	1322.62	High	0.0001666	0.0008522	1.69
	FALSE	High	HPLTGGGMTVCFHDAYLLSR	1xCarbamidomethyl [C11]	7.25354e-07	0.000201917	1	1	2	Q9C1W3	0	2232.07	High	0.0001666	1.529e-07	2.73
	FALSE	High	KALTSTPNVTVTEATVNELLR		8.85055e-05	0.000201917	1	1	1	Q9C1W3	1	2257.24	High	0.0001666	3.042e-05	2.57
	FALSE	High	KALTSTPNVTVTEATVNELLRDETGEVITGVVTSSK		6.46219e-21	0.000201917	1	1	1	Q9C1W3	2	3759.99	High	0.0001666	5.134e-23	6.35
	FALSE	High	KSESPVEYK		3.07909e-05	0.000201917	1	1	2	Q9C1W3	1	1066.54	High	0.0001666	9.533e-06	3.19
	FALSE	High	ILINYPGK		0.0344696	0.00245199	1	1	2	Q9C1W3	0	917.545	High	0.001606	0.02179	1.16
	FALSE	High	IVGELLQPGGIEALEK		4.41247e-06	0.000201917	1	1	3	Q9C1W3	0	1665.94	High	0.0001666	1.119e-06	3.01
	FALSE	High	MATQDADIIIIGAGITGCALGAALGR	1xCarbamidomethyl [C18]; 1xMet-loss+Acetyl [N-Term]	8.11299e-15	0.000201917	1	1	1	Q9C1W3	0	2440.29	High	0.0001666	2.674e-16	6.39
	FALSE	High	NLPPMETLK		0.0584136	0.00461354	1	1	1	Q9C1W3	0	1042.56	High	0.003009	0.03907	1.28
	FALSE	High	RGGNCVEGPIR	1xCarbamidomethyl [C5]	0.0851901	0.00538565	1	1	1	Q9C1W3	1	1214.61	High	0.003652	0.0597	1.75
	FALSE	High	SMPNQFLPPTVNR		2.46676e-05	0.000201917	1	1	4	Q9C1W3	0	1500.76	High	0.0001666	7.456e-06	2.04
	FALSE	High	SMPNQFLPPTVNR	1xOxidation [M2]	0.000917304	0.000201917	1	1	2	Q9C1W3	0	1516.76	High	0.0001666	0.0004008	2.03
	FALSE	High	VAPMVLYPISSTEAR		2.1329e-08	0.000201917	1	1	1	Q9C1W3	0	1633.86	High	0.0001666	3.151e-09	3.89
	FALSE	High	VAPMVLYPISSTEAR	1xOxidation [M4]	6.34642e-05	0.000201917	1	1	3	Q9C1W3	0	1649.86	High	0.0001666	2.105e-05	1.93
	FALSE	High	VLVLER		0.137778	0.00960036	1	1	1	Q9C1W3	0	728.466	High	0.006769	0.1019	1.48
	FALSE	High	YVLESCVPNMPEK	1xCarbamidomethyl [C6]	1.36564e-05	0.000201917	1	1	2	Q9C1W3	0	1565.73	High	0.0001666	3.886e-06	2.78
	FALSE	High	YVLESCVPNMPEK	1xCarbamidomethyl [C6]; 1xOxidation [M10]	1.69566e-05	0.000201917	1	1	1	Q9C1W3	0	1581.73	High	0.0001666	4.917e-06	2.58
FALSE	High	Master Protein	Q9C117	Uncharacterized protein C16E8.12c OS=Schizosaccharomyces pombe (strain 972 / ATCC 24843) OX=284812 GN=SPAC16E8.12c PE=4 SV=2	0	162.904	61	13	32	13	211	24.1	6.39	90.71	13	1
	Checked	Confidence	Sequence	Modifications	Qvality PEP	Qvality q-value	# Protein Groups	# Proteins	# PSMs	Master Protein Accessions	# Missed Cleavages	Theo. MH+ [Da]	Confidence (by Search Engine): Sequest HT	Percolator q-Value (by Search Engine): Sequest HT	Percolator PEP (by Search Engine): Sequest HT	XCorr (by Search Engine): Sequest HT
	FALSE	High	AKELLAAENASEEGDKK		3.8998e-10	0.000201917	1	1	2	Q9C117	2	1802.91	High	0.0001666	3.837e-11	2.55
	FALSE	High	DVYSQALSSIDDLLNR		3.4357e-10	0.000201917	1	1	3	Q9C117	0	1808.9	High	0.0001666	3.349e-11	5.32
	FALSE	High	ELLAAENASEEGDK		8.58166e-06	0.000201917	1	1	1	Q9C117	0	1475.69	High	0.0001666	2.324e-06	3.43
	FALSE	High	ELLAAENASEEGDKK		2.41909e-07	0.000201917	1	1	2	Q9C117	1	1603.78	High	0.0001666	4.565e-08	2.9
	FALSE	High	FLEAELK		0.0170707	0.000454977	1	1	4	Q9C117	0	849.472	High	0.0003263	0.01001	1.36
	FALSE	High	LPETEELTETTNEDLDIK		2.06045e-11	0.000201917	1	1	3	Q9C117	0	2090	High	0.0001666	1.502e-12	4.21
	FALSE	High	LPNFFIPFTPEVIK		1.05774e-09	0.000201917	1	1	3	Q9C117	0	1661.93	High	0.0001666	1.15e-10	4.19
	FALSE	High	NFTEVR		0.137133	0.00960036	1	1	1	Q9C117	0	765.389	High	0.006769	0.1014	1.39
	FALSE	High	NLSLLLK		0.0116012	0.000201917	1	1	2	Q9C117	0	800.524	High	0.0001666	0.006547	2.04
	FALSE	High	QFSPYSSESSANVSSYNK		8.16642e-10	0.000201917	1	1	4	Q9C117	0	1981.88	High	0.0001666	8.671e-11	3.33
	FALSE	High	QFSPYSSESSANVSSYNKS		7.98302e-08	0.000201917	1	1	1	Q9C117	1	2068.91	High	0.0001666	1.345e-08	2.29
	FALSE	High	QIITDSGKLPETEELTETTNEDLDIK		1.79618e-11	0.000201917	1	1	2	Q9C117	1	2932.45	High	0.0001666	1.292e-12	4.98
	FALSE	High	SHIAMYAEAITHSNVLR		6.88818e-15	0.000201917	1	1	2	Q9C117	0	1912.97	High	0.0001666	2.231e-16	6.04
	FALSE	High	SHIAMYAEAITHSNVLR	1xOxidation [M5]	6.74964e-16	0.000201917	1	1	2	Q9C117	0	1928.96	High	0.0001666	1.732e-17	5.93
FALSE	High	Master Protein	Q10284	Ribosome-associated molecular chaperone sks2 OS=Schizosaccharomyces pombe (strain 972 / ATCC 24843) OX=284812 GN=sks2 PE=1 SV=2	0	152.014	41	23	41	23	613	67.2	6.09	78.87	23	1
	Checked	Confidence	Sequence	Modifications	Qvality PEP	Qvality q-value	# Protein Groups	# Proteins	# PSMs	Master Protein Accessions	# Missed Cleavages	Theo. MH+ [Da]	Confidence (by Search Engine): Sequest HT	Percolator q-Value (by Search Engine): Sequest HT	Percolator PEP (by Search Engine): Sequest HT	XCorr (by Search Engine): Sequest HT
	FALSE	High	ARFEDINATTFK		0.00565304	0.000201917	1	1	1	Q10284	1	1412.72	High	0.0001666	0.002958	1.72
	FALSE	High	ATIDPVAK		0.0106691	0.000201917	1	1	1	Q10284	0	814.467	High	0.0001666	0.005987	1.79
	FALSE	High	AVITVPAYFSDSQR		1.06555e-05	0.000201917	1	1	2	Q10284	0	1553.8	High	0.0001666	2.953e-06	1.67
	FALSE	High	DAGAIAGLNVLR		1.45495e-05	0.000201917	1	1	1	Q10284	0	1169.66	High	0.0001666	4.174e-06	2.8
	FALSE	High	FEDINATTFK		0.000309259	0.000201917	1	1	2	Q10284	0	1185.58	High	0.0001666	0.0001208	2.93
	FALSE	High	IDISDDPR		0.0981455	0.00644633	1	1	1	Q10284	0	930.453	High	0.004347	0.06981	1.3
	FALSE	High	IEAQLAECMSQLELEDTNTDALRK	1xCarbamidomethyl [C8]	0.00583425	0.000201917	1	1	1	Q10284	1	2778.33	High	0.0001666	0.003077	0.99
	FALSE	High	IINEPTAAAIAYGLDAK		2.0664e-08	0.000201917	1	1	3	Q10284	0	1730.93	High	0.0001666	3.036e-09	5.27
	FALSE	High	IQEMIENADK		0.000398436	0.000201917	1	1	1	Q10284	0	1190.57	High	0.0001666	0.0001596	2.18
	FALSE	High	IQEMIENADK	1xOxidation [M4]	0.000420032	0.000201917	1	1	1	Q10284	0	1206.57	High	0.0001666	0.0001688	1.82
	FALSE	High	IQEMIENADKFK		0.00011708	0.000201917	1	1	2	Q10284	1	1465.74	High	0.0001666	4.152e-05	2.05
	FALSE	High	LVSDFFDGR		0.00147482	0.000201917	1	1	2	Q10284	0	1055.52	High	0.0001666	0.0006741	2.19
	FALSE	High	NTPIPTIK		0.119551	0.00842477	1	1	2	Q10284	0	883.525	High	0.005872	0.08707	1.16
	FALSE	High	NTVFDAK		0.115621	0.00808022	1	1	1	Q10284	0	794.404	High	0.005653	0.08376	1.39
	FALSE	High	QFTAQEISAMVLTK		3.8496e-07	0.000201917	1	1	2	Q10284	0	1566.82	High	0.0001666	7.624e-08	3.16
	FALSE	High	QKIDISDDPR		0.117852	0.00825134	1	1	1	Q10284	1	1186.61	High	0.005764	0.0855	1.17
	FALSE	High	RTFTTVADNQTTVTFPVYQGER		4.89987e-05	0.000201917	1	1	1	Q10284	1	2531.25	High	0.0001666	1.587e-05	3.01
	FALSE	High	RYEDPETQKDIK		0.000241309	0.000201917	1	1	1	Q10284	2	1521.75	High	0.0001666	9.177e-05	2.68
	FALSE	High	SAHIEITNSVGHLSSTK		1.41863e-13	0.000201917	1	1	2	Q10284	0	1780.92	High	0.0001666	6.263e-15	4.52
	FALSE	High	TFTTVADNQTTVTFPVYQGER		2.54492e-11	0.000201917	1	1	4	Q10284	0	2375.15	High	0.0001666	1.898e-12	4.22
	FALSE	High	TTPSFVAFTETER		1.29645e-06	0.000201917	1	1	3	Q10284	0	1485.72	High	0.0001666	2.908e-07	3.19
	FALSE	High	VIDNNGIPTIEVNYLGEK		4.1416e-06	0.000201917	1	1	3	Q10284	0	1988.03	High	0.0001666	1.044e-06	4
	FALSE	High	VNCAENEPLGEFQLTGIPPMPR	1xCarbamidomethyl [C3]	1.28181e-05	0.000201917	1	1	2	Q10284	0	2469.19	High	0.0001666	3.629e-06	0.85
	FALSE	High	YEDPETQK		0.0335979	0.00179701	1	1	1	Q10284	0	1009.45	High	0.001185	0.02119	1.41
FALSE	High	Master Protein	Q9P7I7	Uncharacterized protein C24B10.19c OS=Schizosaccharomyces pombe (strain 972 / ATCC 24843) OX=284812 GN=SPCC24B10.19c PE=1 SV=2	0	150.957	52	23	55	23	493	56.1	6.05	104.4	23	1
	Checked	Confidence	Sequence	Modifications	Qvality PEP	Qvality q-value	# Protein Groups	# Proteins	# PSMs	Master Protein Accessions	# Missed Cleavages	Theo. MH+ [Da]	Confidence (by Search Engine): Sequest HT	Percolator q-Value (by Search Engine): Sequest HT	Percolator PEP (by Search Engine): Sequest HT	XCorr (by Search Engine): Sequest HT
	FALSE	High	ATAATEEMLR	1xOxidation [M8]	0.000212594	0.000201917	1	1	1	Q9P7I7	0	1108.53	High	0.0001666	7.975e-05	2.88
	FALSE	High	DQIPEENIVPR		0.0018798	0.000201917	1	1	1	Q9P7I7	0	1309.67	High	0.0001666	0.0008825	1.82
	FALSE	High	DSAVASISTSK		0.000474249	0.000201917	1	1	1	Q9P7I7	0	1065.54	High	0.0001666	0.0001933	2.31
	FALSE	High	EHPPEDTPEKR		0.000386015	0.000201917	1	1	1	Q9P7I7	1	1334.63	High	0.0001666	0.0001545	1.84
	FALSE	High	ELNDIQENK		0.000250392	0.000201917	1	1	1	Q9P7I7	0	1102.54	High	0.0001666	9.586e-05	2.5
	FALSE	High	FANKEENICR	1xCarbamidomethyl [C9]	0.0274955	0.00157695	1	1	1	Q9P7I7	1	1280.61	High	0.001044	0.01703	2.36
	FALSE	High	GHHKPVEGTTATSEK		1.26874e-12	0.000201917	1	1	3	Q9P7I7	0	1578.79	High	0.0001666	7.006e-14	5.61
	FALSE	High	INYDIRPQR		0.00350143	0.000201917	1	1	3	Q9P7I7	0	1174.63	High	0.0001666	0.001752	1.91
	FALSE	High	LPIDAEDLSSR		3.53496e-06	0.000201917	1	1	4	Q9P7I7	0	1215.62	High	0.0001666	8.771e-07	3.22
	FALSE	High	LPIDAEDLSSRK		3.57248e-06	0.000201917	1	1	1	Q9P7I7	1	1343.72	High	0.0001666	8.855e-07	2.86
	FALSE	High	ISYLTSTTTSTK		0.00125232	0.000201917	1	1	1	Q9P7I7	0	1302.68	High	0.0001666	0.0005629	1.29
	FALSE	High	LTPNSAFVPVR		0.00201319	0.000201917	1	1	4	Q9P7I7	0	1200.67	High	0.0001666	0.0009512	2.09
	FALSE	High	LYNCLLTLVPYER	1xCarbamidomethyl [C4]	0.0011817	0.000201917	1	1	2	Q9P7I7	0	1653.87	High	0.0001666	0.0005296	2.12
	FALSE	High	NAYELWSNPSVLLAFLK		1.62216e-09	0.000201917	1	1	1	Q9P7I7	0	1965.05	High	0.0001666	1.848e-10	5.04
	FALSE	High	NIFEYDDR		0.00384965	0.000201917	1	1	3	Q9P7I7	0	1071.47	High	0.0001666	0.001937	2.15
	FALSE	High	QQIAAVVEK		0.00441446	0.000201917	1	1	1	Q9P7I7	0	985.568	High	0.0001666	0.00226	1.24
	FALSE	High	REHPPEDTPEKR		0.0040153	0.000201917	1	1	2	Q9P7I7	2	1490.73	High	0.0001666	0.002034	1.58
	FALSE	High	SSPVPESTTTNTTEVLK		0.000693494	0.000201917	1	1	2	Q9P7I7	0	1790.9	High	0.0001666	0.0002943	1.84
	FALSE	High	STQGTPMSFPNLALESADNVENVSKPINPR		6.39743e-15	0.000201917	1	1	4	Q9P7I7	0	3213.58	High	0.0001666	2.057e-16	4.34
	FALSE	High	STQGTPMSFPNLALESADNVENVSKPINPR	1xOxidation [M7]	3.7266e-06	0.000201917	1	1	2	Q9P7I7	0	3229.58	High	0.0001666	9.28e-07	1.7
	FALSE	High	TYARPVLIR		0.00878839	0.000201917	1	1	1	Q9P7I7	0	1088.66	High	0.0001666	0.004825	1.45
	FALSE	High	VLVVSDIFTSSTLR		3.32327e-08	0.000201917	1	1	9	Q9P7I7	0	1536.86	High	0.0001666	5.139e-09	3.87
	FALSE	High	VQDFNSYATLTEAQK		4.0583e-07	0.000201917	1	1	4	Q9P7I7	0	1714.83	High	0.0001666	8.067e-08	3.04
	FALSE	High	VQDFNSYATLTEAQKK		1.24941e-06	0.000201917	1	1	2	Q9P7I7	1	1842.92	High	0.0001666	2.782e-07	2.49
FALSE	High	Master Protein	O13370	ATP-dependent RNA helicase ded1 OS=Schizosaccharomyces pombe (strain 972 / ATCC 24843) OX=284812 GN=ded1 PE=1 SV=1	0	150.767	56	28	45	27	636	69.7	8.5	81.09	28	1
	Checked	Confidence	Sequence	Modifications	Qvality PEP	Qvality q-value	# Protein Groups	# Proteins	# PSMs	Master Protein Accessions	# Missed Cleavages	Theo. MH+ [Da]	Confidence (by Search Engine): Sequest HT	Percolator q-Value (by Search Engine): Sequest HT	Percolator PEP (by Search Engine): Sequest HT	XCorr (by Search Engine): Sequest HT
	FALSE	High	AGNTGQAVAFFNR		2.29101e-05	0.000201917	1	1	1	O13370	0	1352.67	High	0.0001666	6.88e-06	3.2
	FALSE	High	AYPTTLILAPTR		0.00240848	0.000201917	1	1	1	O13370	0	1316.76	High	0.0001666	0.001155	2.35
	FALSE	High	DKPSAGAAPAVGDDESVSSR		3.93805e-09	0.000201917	1	1	1	O13370	0	1915.9	High	0.0001666	4.892e-10	3.19
	FALSE	High	DLMACAQTGSGK	1xCarbamidomethyl [C5]; 1xOxidation [M3]	1.42455e-05	0.000201917	1	1	1	O13370	0	1254.55	High	0.0001666	4.079e-06	2.94
	FALSE	High	DIQLLAR		0.0623433	0.00492982	1	1	1	O13370	0	828.494	High	0.003232	0.04216	1.67
	FALSE	High	DYVFLSVGR		0.00264821	0.000201917	1	1	2	O13370	0	1055.55	High	0.0001666	0.001286	1.72
	FALSE	High	ELVCQIHEESR	1xCarbamidomethyl [C4]	8.81121e-06	0.000201917	1	1	2	O13370	0	1399.66	High	0.0001666	2.392e-06	3.11
	FALSE	High	ELVCQIHEESRK	1xCarbamidomethyl [C4]	0.00348304	0.000201917	1	1	1	O13370	1	1527.76	High	0.0001666	0.001734	2.58
	FALSE	High	FLVLDEADR		0.00439128	0.000201917	1	1	4	O13370	0	1077.56	High	0.0001666	0.002248	2.43
	FALSE	High	GLDIPNVTHVINYDLPTDIDDYVHR		0.00416607	0.000201917	1	1	1	O13370	0	2894.43	High	0.0001666	0.002113	2.4
	FALSE	High	GPAAVPVDQDAGMGYRPR	1xOxidation [M13]	0.000120212	0.000201917	1	1	1	O13370	0	1872.9	High	0.0001666	4.262e-05	3.07
	FALSE	High	HIVEGADMTSVEER		3.13327e-07	0.000201917	1	1	2	O13370	0	1572.73	High	0.0001666	6.089e-08	2.61
	FALSE	High	HIVEGADMTSVEER	1xOxidation [M8]	0.12185	0.00857435	1	1	1	O13370	0	1588.73	High	0.005872	0.08881	1.15
	FALSE	High	KAYPTTLILAPTR		9.84427e-06	0.000201917	1	1	1	O13370	1	1444.85	High	0.0001666	2.709e-06	2.34
	FALSE	High	KYIPPFAR		0.108631	0.00734189	1	1	1	O13370	1	991.572	High	0.005174	0.07803	1.87
	FALSE	High	ISLANIK		0.0366518	0.00245199	1	1	1	O13370	0	758.477	High	0.001606	0.02329	2.25
	FALSE	High	LVDLIDR		0.0312695	0.00157695	1	1	1	O13370	0	843.493	High	0.001044	0.01956	1.58
	FALSE	High	MADTLTDYLLNSNFPATSIHGDR		1.42386e-11	0.000201917	1	1	1	O13370	0	2552.21	High	0.0001666	1.004e-12	3.78
	FALSE	High	MADTLTDYLLNSNFPATSIHGDR	1xOxidation [M1]	5.77581e-06	0.000201917	1	1	1	O13370	0	2568.2	High	0.0001666	1.505e-06	2.75
	FALSE	High	MLDMGFEPQIR		0.0015303	0.000201917	2	2	1	P24782; O13370	0	1336.64	High	0.0001666	0.0007031	2.56
	FALSE	High	MLDMGFEPQIR	1xOxidation [M]	0.00135545	0.000201917	2	2	2	P24782; O13370	0	1352.63	High	0.0001666	0.0006133	1.87
	FALSE	High	MLDMGFEPQIR	2xOxidation [M1; M4]	0.000312541	0.000201917	2	2	1	P24782; O13370	0	1368.63	High	0.0001666	0.000122	1.76
	FALSE	High	MSDNVQQQVDSVGSVTEK	1xMet-loss+Acetyl [N-Term]	5.65512e-06	0.000201917	1	1	2	O13370	0	1861.88	High	0.0001666	1.471e-06	2.4
	FALSE	High	NSIPIVTSGR		0.0113609	0.000201917	1	1	2	O13370	0	1043.58	High	0.0001666	0.006394	2.08
	FALSE	High	QIDQGCDLLSATPGR	1xCarbamidomethyl [C6]	0.0807051	0.00521065	1	1	1	O13370	0	1630.79	High	0.00354	0.05595	1.25
	FALSE	High	QTLMFSATFPR		0.000205966	0.000201917	1	1	1	O13370	0	1298.66	High	0.0001666	7.72e-05	2.07
	FALSE	High	SQTPSEFSSNYGGR		2.642e-05	0.000201917	1	1	1	O13370	0	1516.67	High	0.0001666	8.023e-06	2.38
	FALSE	High	SWVRPCAVYGGADIR	1xCarbamidomethyl [C6]	0.000404796	0.000201917	1	1	2	O13370	0	1706.84	High	0.0001666	0.0001624	2.03
	FALSE	High	TSIMVATAVASR		7.5604e-06	0.000201917	1	1	3	O13370	0	1206.65	High	0.0001666	2.031e-06	2.78
	FALSE	High	TSIMVATAVASR	1xOxidation [M4]	0.00690291	0.000201917	1	1	1	O13370	0	1222.65	High	0.0001666	0.003705	1.72
	FALSE	High	VGSTSENITQK		2.30314e-05	0.000201917	1	1	1	O13370	0	1163.59	High	0.0001666	6.893e-06	3.36
	FALSE	High	VSTGINFEK		0.00255227	0.000201917	1	1	1	O13370	0	994.52	High	0.0001666	0.001237	1.87
	FALSE	High	YDDIPVEVSGGDIEPVNEFTSPPLNSHLLQNIK		4.36961e-07	0.000201917	1	1	1	O13370	0	3636.81	High	0.0001666	8.752e-08	1.91
FALSE	High	Master Protein	Q09864	Heat shock protein 60, mitochondrial OS=Schizosaccharomyces pombe (strain 972 / ATCC 24843) OX=284812 GN=hsp60 PE=1 SV=1	0	144.174	55	29	44	29	582	62.1	5.99	85	29	1
	Checked	Confidence	Sequence	Modifications	Qvality PEP	Qvality q-value	# Protein Groups	# Proteins	# PSMs	Master Protein Accessions	# Missed Cleavages	Theo. MH+ [Da]	Confidence (by Search Engine): Sequest HT	Percolator q-Value (by Search Engine): Sequest HT	Percolator PEP (by Search Engine): Sequest HT	XCorr (by Search Engine): Sequest HT
	FALSE	High	AAVSEGVLPGAGTSFVK		0.0011269	0.000201917	1	1	2	Q09864	0	1589.85	High	0.0001666	0.0005005	1.52
	FALSE	High	AIFSETVR		0.0803085	0.00521065	1	1	2	Q09864	0	922.499	High	0.00354	0.05591	0.72
	FALSE	High	AITRPAQTILENAGLEGNLIVGK		0.0042772	0.000201917	1	1	1	Q09864	0	2378.34	High	0.0001666	0.002175	1.3
	FALSE	High	APGFGDNR		0.00140644	0.000201917	1	1	1	Q09864	0	833.39	High	0.0001666	0.0006417	2.24
	FALSE	High	ASLLTGVDTLAR		0.000782994	0.000201917	1	1	4	Q09864	0	1216.69	High	0.0001666	0.0003354	2.32
	FALSE	High	AVSVTLGPK		0.000870153	0.000201917	1	1	1	Q09864	0	871.525	High	0.0001666	0.0003782	2.44
	FALSE	High	DKFENLGAR		0.0280681	0.00157695	1	1	2	Q09864	1	1049.54	High	0.001044	0.01735	2.32
	FALSE	High	EFNIGYDIAK		0.000276808	0.000201917	1	1	1	Q09864	0	1169.58	High	0.0001666	0.0001069	1.86
	FALSE	High	EGVITVK		0.0171598	0.000454977	1	1	1	Q09864	0	745.445	High	0.0003263	0.01011	1.42
	FALSE	High	FENLGAR		0.0652095	0.00492982	1	1	1	Q09864	0	806.416	High	0.003232	0.0442	1.78
	FALSE	High	FVDLNEIGVLDPLK		3.23928e-09	0.000201917	1	1	1	Q09864	0	1571.87	High	0.0001666	3.953e-10	3.84
	FALSE	High	GIQLAVDNVVEFLQANK		8.11694e-09	0.000201917	1	1	1	Q09864	0	1858.01	High	0.0001666	1.089e-09	5.06
	FALSE	High	GQLQVVAIK		0.00305318	0.000201917	1	1	1	Q09864	0	955.593	High	0.0001666	0.001505	1.72
	FALSE	High	GVMADPNLTEYEK		0.00371031	0.000201917	1	1	1	Q09864	0	1466.68	High	0.0001666	0.001868	0.93
	FALSE	High	GVMADPNLTEYEKEK		2.085e-06	0.000201917	1	1	2	Q09864	1	1723.82	High	0.0001666	4.894e-07	3.28
	FALSE	High	GVMADPNLTEYEKEK	1xOxidation [M3]	0.0555523	0.00441281	1	1	1	Q09864	1	1739.82	High	0.002762	0.03695	0.77
	FALSE	High	GYISPYFITDVK		0.000116464	0.000201917	1	1	1	Q09864	0	1402.73	High	0.0001666	4.116e-05	3.32
	FALSE	High	KVSAVQDILPSLELAAQQR		6.10354e-09	0.000201917	1	1	2	Q09864	1	2066.16	High	0.0001666	7.923e-10	5.53
	FALSE	High	LGVEIVR		0.00921314	0.000201917	1	1	1	Q09864	0	785.488	High	0.0001666	0.005067	1.93
	FALSE	High	LKELYGK		0.0658632	0.00492982	1	1	1	Q09864	1	850.503	High	0.003232	0.04469	1.22
	FALSE	High	ITKDGVTVAR		0.00637968	0.000201917	1	1	1	Q09864	1	1059.62	High	0.0001666	0.003393	2.03
	FALSE	High	IVDALNAVK		0.000420032	0.000201917	1	1	3	Q09864	0	942.562	High	0.0001666	0.0001688	2.27
	FALSE	High	NVLIDQPFGSPK		0.00016853	0.000201917	1	1	1	Q09864	0	1314.71	High	0.0001666	6.177e-05	2.08
	FALSE	High	SQKVEFENPLILLSEK		7.80372e-06	0.000201917	1	1	1	Q09864	1	1874.03	High	0.0001666	2.094e-06	4.47
	FALSE	High	TGLVDASGVASLMGTTECAIVDAPEESK	1xCarbamidomethyl [C18]	7.96372e-05	0.000201917	1	1	1	Q09864	0	2808.33	High	0.0001666	2.714e-05	2.93
	FALSE	High	TISDELEVTEGMK		0.00565304	0.000201917	1	1	1	Q09864	0	1451.69	High	0.0001666	0.002957	1.6
	FALSE	High	TNEVAGDGTTTATVLTR		4.70857e-08	0.000201917	1	1	3	Q09864	0	1706.86	High	0.0001666	7.516e-09	3.01
	FALSE	High	VEFENPLILLSEKK		0.000799698	0.000201917	1	1	1	Q09864	1	1658.94	High	0.0001666	0.0003431	1.6
	FALSE	High	VGGSSEVEVNEKK		6.6309e-07	0.000201917	1	1	1	Q09864	1	1361.69	High	0.0001666	1.391e-07	4.39
	FALSE	High	VSAVQDILPSLELAAQQR		5.84646e-08	0.000201917	1	1	3	Q09864	0	1938.07	High	0.0001666	9.568e-09	6.16
FALSE	High	Master Protein	Q10265	Probable heat shock protein ssa1 OS=Schizosaccharomyces pombe (strain 972 / ATCC 24843) OX=284812 GN=ssa1 PE=1 SV=2	0	141.015	32	19	50	1	644	70.1	5.25	115.1	19	1
	Checked	Confidence	Sequence	Modifications	Qvality PEP	Qvality q-value	# Protein Groups	# Proteins	# PSMs	Master Protein Accessions	# Missed Cleavages	Theo. MH+ [Da]	Confidence (by Search Engine): Sequest HT	Percolator q-Value (by Search Engine): Sequest HT	Percolator PEP (by Search Engine): Sequest HT	XCorr (by Search Engine): Sequest HT
	FALSE	High	ARFEELCADLFR	1xCarbamidomethyl [C7]	0.00011343	0.000201917	2	2	4	Q10265; O59855	1	1526.74	High	0.0001666	3.999e-05	3.31
	FALSE	High	ATAGDTHLGGEDFDSR		1.40891e-11	0.000201917	2	2	3	Q10265; O59855	0	1648.72	High	0.0001666	9.897e-13	4.47
	FALSE	High	DAGLIAGLNVLR		0.000262575	0.000201917	2	2	2	Q10265; O59855	0	1211.71	High	0.0001666	0.0001008	2.79
	FALSE	High	DCNLLGK	1xCarbamidomethyl [C2]	0.042061	0.00345533	2	2	1	Q10265; O59855	0	819.403	High	0.002259	0.02728	1.85
	FALSE	High	FEELCADLFR	1xCarbamidomethyl [C5]	0.000136449	0.000201917	2	2	2	Q10265; O59855	0	1299.6	High	0.0001666	4.9e-05	3.3
	FALSE	High	FELSGIPPAPR		4.20431e-05	0.000201917	2	2	10	Q10265; O59855	0	1183.65	High	0.0001666	1.344e-05	3.03
	FALSE	High	IINEPTAAAIAYGLDR		7.26514e-09	0.000201917	2	2	4	Q10265; O59855	0	1687.9	High	0.0001666	9.609e-10	3.75
	FALSE	High	LSKEEIDR		0.000977268	0.000201917	2	2	1	Q10265; O59855	1	989.526	High	0.0001666	0.0004283	2.38
	FALSE	High	LVSDFFNGK		0.0272136	0.00157695	2	2	1	Q10265; O59855	0	1026.53	High	0.001044	0.01677	1.07
	FALSE	High	LVSDFFNGKEPCK	1xCarbamidomethyl [C12]	4.4593e-06	0.000201917	2	2	2	Q10265; O59855	1	1540.75	High	0.0001666	1.131e-06	3.69
	FALSE	High	NHLESYAYSLR		0.000233786	0.000201917	2	2	3	Q10265; O59855	0	1352.66	High	0.0001666	8.86e-05	3.07
	FALSE	High	NQVAMNPHNTIFDAK		5.86802e-06	0.000201917	2	2	1	Q10265; O59855	0	1699.82	High	0.0001666	1.536e-06	2.3
	FALSE	High	NQVAMNPHNTIFDAK	1xOxidation [M5]	8.98771e-11	0.000201917	2	2	2	Q10265; O59855	0	1715.82	High	0.0001666	7.621e-12	3.46
	FALSE	High	NSLDDPNLK		0.000400545	0.000201917	2	2	1	Q10265; O59855	0	1015.51	High	0.0001666	0.00016	2.76
	FALSE	High	NSLDDPNLKDK		7.97664e-07	0.000201917	2	2	1	Q10265; O59855	1	1258.63	High	0.0001666	1.698e-07	3.01
	FALSE	High	SIGIDLGTTYSCVGHFSNNR	1xCarbamidomethyl [C12]	1.77448e-09	0.000201917	2	2	2	Q10265; O59855	0	2198.03	High	0.0001666	2.04e-10	5.25
	FALSE	High	SSVNEIVLVGGSTR		0.000130118	0.000201917	1	1	1	Q10265	0	1417.76	High	0.0001666	4.65e-05	1.99
	FALSE	High	TTPSYVAFTDTER		2.62808e-05	0.000201917	2	2	1	Q10265; O59855	0	1487.7	High	0.0001666	8e-06	2.64
	FALSE	High	VEIIANDQGNR		0.000116464	0.000201917	3	3	3	Q10265; O59855; P36604	0	1228.63	High	0.0001666	4.126e-05	2.32
	FALSE	High	VTDAVVTVPAYFNDSQR		1.57738e-07	0.000201917	2	2	5	Q10265; O59855	0	1881.93	High	0.0001666	2.851e-08	4.47
FALSE	High	Master Protein	P10989	Actin OS=Schizosaccharomyces pombe (strain 972 / ATCC 24843) OX=284812 GN=act1 PE=1 SV=1	0	140.577	66	18	39	18	375	41.7	5.48	83.88	18	1
	Checked	Confidence	Sequence	Modifications	Qvality PEP	Qvality q-value	# Protein Groups	# Proteins	# PSMs	Master Protein Accessions	# Missed Cleavages	Theo. MH+ [Da]	Confidence (by Search Engine): Sequest HT	Percolator q-Value (by Search Engine): Sequest HT	Percolator PEP (by Search Engine): Sequest HT	XCorr (by Search Engine): Sequest HT
	FALSE	High	AGFAGDDAPR		7.09049e-05	0.000201917	1	1	3	P10989	0	976.448	High	0.0001666	2.379e-05	2.7
	FALSE	High	AVFPSIVGRPR		2.96977e-06	0.000201917	1	1	2	P10989	0	1198.71	High	0.0001666	7.219e-07	2.32
	FALSE	High	CDVDIR	1xCarbamidomethyl [C1]	0.0623433	0.00492982	1	1	1	P10989	0	777.356	High	0.003232	0.04216	2.1
	FALSE	High	DLTDYLMK		0.00874241	0.000201917	1	1	3	P10989	0	998.486	High	0.0001666	0.004788	1.68
	FALSE	High	DLYGNVVMSGGTTMYPGIADR		2.23848e-09	0.000201917	1	1	1	P10989	0	2217.03	High	0.0001666	2.633e-10	3.38
	FALSE	High	DLYGNVVMSGGTTMYPGIADR	2xOxidation [M8; M14]	0.0399734	0.00330573	1	1	1	P10989	0	2249.02	High	0.002157	0.02569	1.47
	FALSE	High	DSYVGDEAQSK		0.000133598	0.000201917	1	1	1	P10989	0	1198.52	High	0.0001666	4.793e-05	2.02
	FALSE	High	DSYVGDEAQSKR		0.000217131	0.000201917	1	1	1	P10989	1	1354.62	High	0.0001666	8.175e-05	1.72
	FALSE	High	EIQALAPSSMK		0.0276376	0.00157695	1	1	1	P10989	0	1174.61	High	0.001044	0.01712	1.49
	FALSE	High	EIQALAPSSMK	1xOxidation [M10]	0.00565304	0.000201917	1	1	1	P10989	0	1190.61	High	0.0001666	0.00297	1.93
	FALSE	High	FRAPEALFQPSALGLENAGIHEATYNSIMK		2.68932e-14	0.000201917	1	1	1	P10989	1	3275.65	High	0.0001666	9.997e-16	5.77
	FALSE	High	GYTFSTTAER		0.000861017	0.000201917	1	1	3	P10989	0	1132.53	High	0.0001666	0.0003732	2.03
	FALSE	High	HHGIMVGMGQK		0.00328692	0.000201917	1	1	2	P10989	0	1194.59	High	0.0001666	0.001635	2.77
	FALSE	High	IVAPPER		0.120122	0.00842477	1	1	2	P10989	0	781.457	High	0.005872	0.08722	1.77
	FALSE	High	MEEEIAALVIDNGSGMCK	1xAcetyl [N-Term]; 1xCarbamidomethyl [C17]	7.87014e-10	0.000201917	1	1	1	P10989	0	2008.9	High	0.0001666	8.297e-11	5.3
	FALSE	High	QEYDESGPGIVYR		9.5955e-07	0.000201917	1	1	3	P10989	0	1512.7	High	0.0001666	2.08e-07	3.43
	FALSE	High	SYELPDGQVITIGNER		2.15382e-07	0.000201917	1	1	3	P10989	0	1790.89	High	0.0001666	4.027e-08	3.09
	FALSE	High	TTGIVLDSGDGVTHTVPIYEGYALPHAIMR		3.59426e-07	0.000201917	1	1	2	P10989	0	3183.61	High	0.0001666	7.058e-08	2.91
	FALSE	High	TTGIVLDSGDGVTHTVPIYEGYALPHAIMR	1xOxidation [M29]	7.05893e-06	0.000201917	1	1	1	P10989	0	3199.61	High	0.0001666	1.875e-06	3.9
	FALSE	High	VAPEEHPCLLTEAPLNPK	1xCarbamidomethyl [C8]	5.28425e-07	0.000201917	1	1	2	P10989	0	2015.03	High	0.0001666	1.08e-07	3.43
	FALSE	High	YPIEHGIVNNWDDMEK		3.04286e-10	0.000201917	1	1	3	P10989	0	1959.89	High	0.0001666	2.918e-11	2.86
	FALSE	High	YPIEHGIVNNWDDMEK	1xOxidation [M14]	4.69724e-05	0.000201917	1	1	1	P10989	0	1975.89	High	0.0001666	1.516e-05	2.09
FALSE	High	Master Protein	O13719	SWIRM domain-containing protein laf1 OS=Schizosaccharomyces pombe (strain 972 / ATCC 24843) OX=284812 GN=laf1 PE=1 SV=1	0	130.597	68	21	51	21	297	33.9	9.69	96.14	21	1
	Checked	Confidence	Sequence	Modifications	Qvality PEP	Qvality q-value	# Protein Groups	# Proteins	# PSMs	Master Protein Accessions	# Missed Cleavages	Theo. MH+ [Da]	Confidence (by Search Engine): Sequest HT	Percolator q-Value (by Search Engine): Sequest HT	Percolator PEP (by Search Engine): Sequest HT	XCorr (by Search Engine): Sequest HT
	FALSE	High	AFHDEGFFDD		0.064885	0.00492982	1	1	1	O13719	0	1199.46	High	0.003232	0.04393	1.31
	FALSE	High	CSTIPESPK	1xCarbamidomethyl [C1]	0.00276226	0.000201917	1	1	1	O13719	0	1018.49	High	0.0001666	0.001345	2.58
	FALSE	High	DSIVEPKPTATPVAQLHSK		7.65288e-08	0.000201917	1	1	2	O13719	0	2018.09	High	0.0001666	1.284e-08	2.89
	FALSE	High	EFSSNTQAIDVANTPYELLPDYSPDMSVLDK	1xOxidation [M26]	0.00208889	0.000201917	1	1	1	O13719	0	3475.61	High	0.0001666	0.0009905	1.68
	FALSE	High	EFSSNTQAIDVANTPYELLPDYSPDMSVLDKR		1.70518e-12	0.000201917	1	1	1	O13719	1	3615.72	High	0.0001666	9.691e-14	5.14
	FALSE	High	FSTPAAK		0.0295507	0.00157695	1	1	1	O13719	0	721.388	High	0.001044	0.01844	1.38
	FALSE	High	GDVHPGMPQHNTR		0.0052517	0.000201917	1	1	1	O13719	0	1445.67	High	0.0001666	0.002733	1.85
	FALSE	High	GPPLDLSNDENR		2.60466e-07	0.000201917	1	1	5	O13719	0	1326.63	High	0.0001666	4.97e-08	3.66
	FALSE	High	GSPDTPDSGHSTPHSK		1.2771e-07	0.000201917	1	1	2	O13719	0	1606.71	High	0.0001666	2.263e-08	4.08
	FALSE	High	HLLHPAELQLAATLR		6.17819e-11	0.000201917	1	1	9	O13719	0	1682.97	High	0.0001666	5.033e-12	5.17
	FALSE	High	IFAEWHNR		1.34418e-05	0.000201917	1	1	3	O13719	0	1072.53	High	0.0001666	3.822e-06	2.48
	FALSE	High	LPCLVYLDNK	1xCarbamidomethyl [C3]	3.42474e-06	0.000201917	1	1	5	O13719	0	1234.65	High	0.0001666	8.48e-07	3.48
	FALSE	High	LPCLVYLDNKR	1xCarbamidomethyl [C3]	6.67666e-09	0.000201917	1	1	4	O13719	1	1390.75	High	0.0001666	8.752e-10	3.92
	FALSE	High	QPSSFLDVHASNTR		2.78522e-05	0.000201917	1	1	2	O13719	0	1558.76	High	0.0001666	8.506e-06	1.85
	FALSE	High	RGSPDTPDSGHSTPHSK		0.0572526	0.00441281	1	1	1	O13719	1	1762.81	High	0.00288	0.03827	1.14
	FALSE	High	RIFAEWHNR		0.0070495	0.000201917	1	1	1	O13719	1	1228.63	High	0.0001666	0.003787	2.98
	FALSE	High	RQPSSFLDVHASNTR		6.0938e-07	0.000201917	1	1	4	O13719	1	1714.86	High	0.0001666	1.262e-07	3.42
	FALSE	High	SSQTLVYSIPR		8.39544e-05	0.000201917	1	1	3	O13719	0	1250.67	High	0.0001666	2.868e-05	2.51
	FALSE	High	TQGLSFR		0.0368396	0.00245199	1	1	1	O13719	0	808.431	High	0.001606	0.02354	2.32
	FALSE	High	VASTVDVPK		0.0204759	0.00116516	1	1	1	O13719	0	915.515	High	0.0007787	0.01226	1.41
	FALSE	High	VYDLYR		0.0688821	0.00492982	1	1	2	O13719	0	828.425	High	0.003351	0.04693	1.42
FALSE	High	Master Protein	O60081	Uncharacterized protein C1494.07 OS=Schizosaccharomyces pombe (strain 972 / ATCC 24843) OX=284812 GN=SPCC1494.07 PE=3 SV=1	0	128.137	28	40	46	40	1502	171.1	6.54	54.81	40	1
	Checked	Confidence	Sequence	Modifications	Qvality PEP	Qvality q-value	# Protein Groups	# Proteins	# PSMs	Master Protein Accessions	# Missed Cleavages	Theo. MH+ [Da]	Confidence (by Search Engine): Sequest HT	Percolator q-Value (by Search Engine): Sequest HT	Percolator PEP (by Search Engine): Sequest HT	XCorr (by Search Engine): Sequest HT
	FALSE	High	AASLDLESLPSQPTVSSFQQLR		1.60847e-05	0.000201917	1	1	1	O60081	0	2374.22	High	0.0001666	4.664e-06	2.8
	FALSE	High	ALALSLLSDSLNSTSYR		2.53477e-06	0.000201917	1	1	1	O60081	0	1810.95	High	0.0001666	6.066e-07	2.65
	FALSE	High	ASETIWGLIK		0.00921314	0.000201917	1	1	1	O60081	0	1117.63	High	0.0001666	0.005072	1.38
	FALSE	High	AVLSCFFSK	1xCarbamidomethyl [C5]	0.00323538	0.000201917	1	1	1	O60081	0	1058.53	High	0.0001666	0.001602	1.18
	FALSE	High	DAACLYALK	1xCarbamidomethyl [C4]	0.00251222	0.000201917	1	1	1	O60081	0	1024.51	High	0.0001666	0.001215	1.67
	FALSE	High	DYSYAQAISSTILTVLTLR		7.52661e-07	0.000201917	1	1	1	O60081	0	2115.13	High	0.0001666	1.591e-07	3.95
	FALSE	High	EAQHDFPFSMVIIDR		0.000693494	0.000201917	1	1	1	O60081	0	1804.87	High	0.0001666	0.000294	2
	FALSE	High	EQLIEQTVISLISIAK		2.00197e-08	0.000201917	1	1	1	O60081	0	1785.04	High	0.0001666	2.937e-09	3.06
	FALSE	High	ETFIQSK		0.0699171	0.0050866	1	1	1	O60081	0	852.446	High	0.00346	0.04776	1.76
	FALSE	High	ETSSLLTVLLTK		0.0126798	0.000201917	1	1	1	O60081	0	1304.77	High	0.0001666	0.007214	1.33
	FALSE	High	FEDVSR		0.044705	0.00345533	1	1	1	O60081	0	752.357	High	0.002259	0.02914	1.07
	FALSE	High	FPTLHDYLLR		7.39636e-05	0.000201917	1	1	1	O60081	0	1274.69	High	0.0001666	2.495e-05	1.9
	FALSE	High	FWTNLFSLPANK		2.58679e-05	0.000201917	1	1	1	O60081	0	1437.75	High	0.0001666	7.835e-06	2.45
	FALSE	High	GVAGLQQNEIHGK		2.79192e-08	0.000201917	1	1	2	O60081	0	1350.71	High	0.0001666	4.231e-09	3.98
	FALSE	High	KIIVNNPEILQALIK		0.0216777	0.00116516	1	1	1	O60081	1	1706.06	High	0.0007787	0.01305	1.34
	FALSE	High	IDGHPSFCQ	1xCarbamidomethyl [C8]	0.101043	0.00660925	1	1	1	O60081	0	1060.45	High	0.004347	0.07199	1.28
	FALSE	High	LKDPYDDIR		0.00363295	0.000201917	1	1	1	O60081	1	1134.58	High	0.0001666	0.001816	2.01
	FALSE	High	LKDWATDGINAILSR		4.47928e-05	0.000201917	1	1	1	O60081	1	1672.9	High	0.0001666	1.434e-05	2.52
	FALSE	High	ILLSYK		0.0393668	0.0031048	1	1	1	O60081	0	736.46	High	0.002028	0.02532	1.66
	FALSE	High	IIVNNPEILQALIK		3.94622e-05	0.000201917	1	1	1	O60081	0	1577.96	High	0.0001666	1.249e-05	2.1
	FALSE	High	IQLACFR	1xCarbamidomethyl [C5]	0.0145999	0.000201917	1	1	1	O60081	0	907.482	High	0.0001666	0.00846	1.8
	FALSE	High	LQNYPNVSK		0.00136262	0.000201917	1	1	2	O60081	0	1062.56	High	0.0001666	0.0006166	1.75
	FALSE	High	ISIPGLTGVQVAVK		0.000351027	0.000201917	1	1	2	O60081	0	1381.84	High	0.0001666	0.0001391	2.24
	FALSE	High	MTTFIVSQLK		0.00508851	0.000201917	1	1	1	O60081	0	1167.64	High	0.0001666	0.00264	1.7
	FALSE	High	NCSVMLFTALINR	1xCarbamidomethyl [C2]	0.00485314	0.000201917	1	1	1	O60081	0	1538.78	High	0.0001666	0.002503	1.58
	FALSE	High	NDFLLDSLK		0.0547203	0.00423632	1	1	1	O60081	0	1064.56	High	0.002762	0.03642	1.15
	FALSE	High	NGLFFR		0.0366518	0.00245199	1	1	2	O60081	0	753.404	High	0.001606	0.02335	1.9
	FALSE	High	NIVMELIK		0.00991467	0.000201917	1	1	1	O60081	0	959.559	High	0.0001666	0.005516	1.52
	FALSE	High	QNLYYSDNQK		0.000951821	0.000201917	1	1	1	O60081	0	1272.59	High	0.0001666	0.000416	2.3
	FALSE	High	QNLYYSDNQKLEDLLFYASYPNEK		0.0460862	0.00345533	1	1	1	O60081	1	2955.4	High	0.002259	0.03008	1.31
	FALSE	High	SEDWYLK		0.0161203	0.000454977	1	1	1	O60081	0	940.441	High	0.0003263	0.009405	0.88
	FALSE	High	SLSEETEDREEVETK		0.000338294	0.000201917	1	1	1	O60081	1	1780.81	High	0.0001666	0.0001332	1.3
	FALSE	High	SIVDSPR		0.0465557	0.00345533	1	1	1	O60081	0	773.415	High	0.002259	0.03038	1.65
	FALSE	High	SMQDFFIR		0.0257123	0.00157695	1	1	1	O60081	0	1043.5	High	0.001044	0.0158	1.03
	FALSE	High	SMQDFFIR	1xOxidation [M2]	0.0967257	0.00644633	1	1	1	O60081	0	1059.49	High	0.004347	0.06862	0.95
	FALSE	High	TENFLEYK		0.0126798	0.000201917	1	1	1	O60081	0	1043.5	High	0.0001666	0.007232	1.7
	FALSE	High	TIFTEHR		0.0749439	0.00521065	1	1	1	O60081	0	903.468	High	0.00354	0.05179	1.83
	FALSE	High	TIYLCNHFMEK	1xCarbamidomethyl [C5]	0.0225949	0.00116516	1	1	1	O60081	0	1455.68	High	0.0007787	0.01366	1.04
	FALSE	High	VALSGLLDR		0.000742743	0.000201917	1	1	1	O60081	0	943.557	High	0.0001666	0.0003164	1.51
	FALSE	High	YVWDTMELK		0.0642405	0.00492982	1	1	1	O60081	0	1184.57	High	0.003232	0.0436	1.1
	FALSE	High	YVWDTMELK	1xOxidation [M6]	0.141705	0.00996538	1	1	1	O60081	0	1200.56	High	0.007005	0.1049	1.06
	FALSE	High	YYSFLK		0.0314305	0.00157695	1	1	1	O60081	0	820.424	High	0.001044	0.01965	1.14
FALSE	High	Master Protein	P36581	Calnexin homolog OS=Schizosaccharomyces pombe (strain 972 / ATCC 24843) OX=284812 GN=cal1 PE=1 SV=1	0	127.019	38	18	33	18	560	63.4	4.5	61.18	18	1
	Checked	Confidence	Sequence	Modifications	Qvality PEP	Qvality q-value	# Protein Groups	# Proteins	# PSMs	Master Protein Accessions	# Missed Cleavages	Theo. MH+ [Da]	Confidence (by Search Engine): Sequest HT	Percolator q-Value (by Search Engine): Sequest HT	Percolator PEP (by Search Engine): Sequest HT	XCorr (by Search Engine): Sequest HT
	FALSE	High	AKLPPNVAEK		0.0334262	0.00179701	1	1	1	P36581	1	1066.63	High	0.001185	0.02106	0.98
	FALSE	High	APLVEQFQGAWSER		1.16318e-09	0.000201917	1	1	2	P36581	0	1617.8	High	0.0001666	1.277e-10	4.36
	FALSE	High	CIEGAGCGEWKPPMIR	2xCarbamidomethyl [C1; C7]	0.000170319	0.000201917	1	1	2	P36581	0	1860.86	High	0.0001666	6.255e-05	2.13
	FALSE	High	DEAAHHAISYEFDEPINEPEK		2.39368e-07	0.000201917	1	1	2	P36581	0	2441.09	High	0.0001666	4.517e-08	3.85
	FALSE	High	DEAAHHAISYEFDEPINEPEKDLVVQYEVNPEEGLNCGGAYLK	1xCarbamidomethyl [C37]	1.62554e-05	0.000201917	1	1	1	P36581	1	4889.25	High	0.0001666	4.716e-06	2.86
	FALSE	High	FKQETETEKIDVSYAPETESPTAK		2.71266e-05	0.000201917	1	1	1	P36581	2	2728.32	High	0.0001666	8.287e-06	2.61
	FALSE	High	FLDVYDIIK		0.000727229	0.000201917	1	1	1	P36581	0	1125.62	High	0.0001666	0.000309	2.18
	FALSE	High	FSNIYVGHSIEDAER		8.89331e-11	0.000201917	1	1	2	P36581	0	1736.82	High	0.0001666	7.519e-12	5
	FALSE	High	GPWSPPMIPNPEFIGEWYPR		1.47393e-08	0.000201917	1	1	2	P36581	0	2370.14	High	0.0001666	2.093e-09	3.28
	FALSE	High	GPWSPPMIPNPEFIGEWYPR	1xOxidation [M7]	3.51916e-07	0.000201917	1	1	1	P36581	0	2386.13	High	0.0001666	6.901e-08	2.66
	FALSE	High	HKNPLTGEYSEK		0.000237518	0.000201917	1	1	2	P36581	1	1402.7	High	0.0001666	9.046e-05	1.89
	FALSE	High	IDVSYAPETESPTAK		5.77111e-05	0.000201917	1	1	2	P36581	0	1607.78	High	0.0001666	1.901e-05	2.23
	FALSE	High	LLAEPTHGEMSNSIDYR		0.00197117	0.000201917	1	1	1	P36581	0	1932.91	High	0.0001666	0.0009304	2.2
	FALSE	High	LLAEPTHGEMSNSIDYR	1xOxidation [M10]	0.00690291	0.000201917	1	1	2	P36581	0	1948.91	High	0.0001666	0.003686	1.72
	FALSE	High	IMFGPDK		0.0274955	0.00157695	1	1	2	P36581	0	807.407	High	0.001044	0.017	2.3
	FALSE	High	INGDVVR		0.026658	0.00157695	1	1	1	P36581	0	772.431	High	0.001044	0.01639	1.86
	FALSE	High	LPPNVAEK		0.0295507	0.00157695	1	1	2	P36581	0	867.493	High	0.001044	0.01845	1.62
	FALSE	High	QETETEKIDVSYAPETESPTAK		0.00389042	0.000201917	1	1	1	P36581	1	2453.16	High	0.0001666	0.001963	1.21
	FALSE	High	QSMHVDEESNQILEK		2.95413e-06	0.000201917	1	1	1	P36581	0	1786.83	High	0.0001666	7.186e-07	2.26
	FALSE	High	QSMHVDEESNQILEK	1xOxidation [M3]	0.000420032	0.000201917	1	1	2	P36581	0	1802.82	High	0.0001666	0.0001695	1.72
	FALSE	High	VHFIFK		0.00829556	0.000201917	1	1	2	P36581	0	790.461	High	0.0001666	0.004528	1.91
FALSE	High	Master Protein	Q9P3A7	Cell division cycle protein 48 OS=Schizosaccharomyces pombe (strain 972 / ATCC 24843) OX=284812 GN=cdc48 PE=1 SV=2	0	125.702	44	30	35	30	815	90.1	5	62.47	30	1
	Checked	Confidence	Sequence	Modifications	Qvality PEP	Qvality q-value	# Protein Groups	# Proteins	# PSMs	Master Protein Accessions	# Missed Cleavages	Theo. MH+ [Da]	Confidence (by Search Engine): Sequest HT	Percolator q-Value (by Search Engine): Sequest HT	Percolator PEP (by Search Engine): Sequest HT	XCorr (by Search Engine): Sequest HT
	FALSE	High	AAAPCVVFLDELDSIAK	1xCarbamidomethyl [C5]	3.55651e-07	0.000201917	1	1	1	Q9P3A7	0	1818.93	High	0.0001666	6.984e-08	3.81
	FALSE	High	AIANECSANFISVK	1xCarbamidomethyl [C6]	6.19108e-07	0.000201917	1	1	1	Q9P3A7	0	1523.75	High	0.0001666	1.29e-07	3.83
	FALSE	High	ATHGFSGADLEFVVQR		5.03904e-07	0.000201917	1	1	3	Q9P3A7	0	1733.86	High	0.0001666	1.028e-07	2.14
	FALSE	High	DTYSAEDTATAILR		0.0314305	0.00157695	1	1	1	Q9P3A7	0	1526.73	High	0.001044	0.01976	1.05
	FALSE	High	EDEESSLAEVGYDDIGGCR	1xCarbamidomethyl [C18]	3.21708e-07	0.000201917	1	1	1	Q9P3A7	0	2100.87	High	0.0001666	6.252e-08	2.81
	FALSE	High	ENETGEAPADDVVMDEDASVSQVQR	1xOxidation [M14]	0.0201597	0.00116516	1	1	1	Q9P3A7	0	2707.16	High	0.0007787	0.01208	1.37
	FALSE	High	ETVVEVPNVR		0.00183088	0.000201917	1	1	1	Q9P3A7	0	1141.62	High	0.0001666	0.0008559	2.48
	FALSE	High	EVDVGIPDPTGR		0.0200553	0.00116516	1	1	1	Q9P3A7	0	1254.63	High	0.0007787	0.01197	2.03
	FALSE	High	FALGSSNPSALR		0.0134299	0.000201917	1	1	1	Q9P3A7	0	1219.64	High	0.0001666	0.007706	1.87
	FALSE	High	FGVTPSK		0.0431438	0.00345533	1	1	1	Q9P3A7	0	735.404	High	0.002259	0.02794	1.66
	FALSE	High	FSILQTQLR		0.000438149	0.000201917	1	1	1	Q9P3A7	0	1105.64	High	0.0001666	0.0001776	2.11
	FALSE	High	GDLFVVR		0.064562	0.00492982	1	1	1	Q9P3A7	0	805.457	High	0.003232	0.04368	1.5
	FALSE	High	GPELLSMWFGESESNVR		4.29751e-06	0.000201917	1	1	1	Q9P3A7	0	1937.91	High	0.0001666	1.089e-06	2.63
	FALSE	High	GVLFFGPPGTGK		0.00183088	0.000201917	1	1	1	Q9P3A7	0	1176.64	High	0.0001666	0.0008569	2.15
	FALSE	High	HPQLFK		0.0220173	0.00116516	1	1	1	Q9P3A7	0	769.436	High	0.0007787	0.01327	2.59
	FALSE	High	HTPVAEDVDLR		0.000617472	0.000201917	1	1	1	Q9P3A7	0	1251.63	High	0.0001666	0.000259	2.63
	FALSE	High	KGDLFVVR		0.00115703	0.000201917	1	1	1	Q9P3A7	1	933.552	High	0.0001666	0.0005168	1.5
	FALSE	High	KPEVEHLQGENPPKDTYSAEDTATAILR		2.47071e-07	0.000201917	1	1	1	Q9P3A7	1	3109.54	High	0.0001666	4.667e-08	4.01
	FALSE	High	LAIKDSIEEDIKR		0.00249902	0.000201917	1	1	2	Q9P3A7	2	1529.85	High	0.0001666	0.001206	2.35
	FALSE	High	LDQLIYVPLPDEEAR		3.57248e-06	0.000201917	1	1	1	Q9P3A7	0	1770.93	High	0.0001666	8.879e-07	2.5
	FALSE	High	MAGESESNLR		0.00114488	0.000201917	1	1	2	Q9P3A7	0	1093.49	High	0.0001666	0.0005112	2.53
	FALSE	High	NSPAIIFIDEIDSIAPK		4.17018e-08	0.000201917	1	1	1	Q9P3A7	0	1842.98	High	0.0001666	6.575e-09	4.03
	FALSE	High	NVFVIGATNRPDQIDPALMRPGR		7.92179e-05	0.000201917	1	1	1	Q9P3A7	0	2537.34	High	0.0001666	2.7e-05	2.29
	FALSE	High	RYEAYAHQLLTSR		0.00838307	0.000201917	1	1	1	Q9P3A7	1	1607.83	High	0.0001666	0.004586	0.74
	FALSE	High	SNVVVMAATNRPNSIDPALR		1.03779e-05	0.000201917	1	1	2	Q9P3A7	0	2125.12	High	0.0001666	2.865e-06	3.04
	FALSE	High	SNVVVMAATNRPNSIDPALRR		0.0267959	0.00157695	1	1	1	Q9P3A7	1	2281.22	High	0.001044	0.01653	2.03
	FALSE	High	VVNQLLTEMDGVNSK		0.00825214	0.000201917	1	1	1	Q9P3A7	0	1646.84	High	0.0001666	0.00451	1.82
	FALSE	High	WEDIGGLEEVK		0.00829556	0.000201917	1	1	1	Q9P3A7	0	1274.63	High	0.0001666	0.004517	2.08
	FALSE	High	WEDIGGLEEVKR		0.00188974	0.000201917	1	1	1	Q9P3A7	1	1430.73	High	0.0001666	0.0008866	1.85
	FALSE	High	YEAYAHQLLTSR		1.11152e-05	0.000201917	1	1	1	Q9P3A7	0	1451.73	High	0.0001666	3.102e-06	1.95
FALSE	High	Master Protein	O74341	T-complex protein 1 subunit gamma OS=Schizosaccharomyces pombe (strain 972 / ATCC 24843) OX=284812 GN=cct3 PE=1 SV=1	0	120.506	58	29	36	29	528	58.4	7.25	65.77	29	1
	Checked	Confidence	Sequence	Modifications	Qvality PEP	Qvality q-value	# Protein Groups	# Proteins	# PSMs	Master Protein Accessions	# Missed Cleavages	Theo. MH+ [Da]	Confidence (by Search Engine): Sequest HT	Percolator q-Value (by Search Engine): Sequest HT	Percolator PEP (by Search Engine): Sequest HT	XCorr (by Search Engine): Sequest HT
	FALSE	High	ACGANIVNR	1xCarbamidomethyl [C2]	0.00186991	0.000201917	1	1	1	O74341	0	974.484	High	0.0001666	0.0008783	2.24
	FALSE	High	ANITALR		0.0246716	0.0014007	1	1	1	O74341	0	758.452	High	0.0009281	0.01505	1.54
	FALSE	High	AQMSNIQAAK		0.00222534	0.000201917	1	1	1	O74341	0	1061.54	High	0.0001666	0.001058	1.84
	FALSE	High	AVADAIEIIPR		1.58319e-05	0.000201917	1	1	1	O74341	0	1167.67	High	0.0001666	4.57e-06	3.45
	FALSE	High	DIINEVER		0.103017	0.00660925	1	1	1	O74341	0	987.511	High	0.004578	0.07355	1.09
	FALSE	High	DVGTGCGLFYIDK	1xCarbamidomethyl [C6]	3.35318e-06	0.000201917	1	1	1	O74341	0	1444.68	High	0.0001666	8.27e-07	2.83
	FALSE	High	EKDVGTGCGLFYIDK	1xCarbamidomethyl [C8]	0.00359488	0.000201917	1	1	1	O74341	1	1701.82	High	0.0001666	0.001799	1.33
	FALSE	High	EIEVAHPAAK		0.00332174	0.000201917	1	1	1	O74341	0	1064.57	High	0.0001666	0.001648	0.69
	FALSE	High	GESQTNIEISK		6.34642e-05	0.000201917	1	1	1	O74341	0	1205.6	High	0.0001666	2.105e-05	2.29
	FALSE	High	GPSKDIINEVER		0.0189418	0.000700957	1	1	1	O74341	1	1356.71	High	0.0004836	0.01128	1.43
	FALSE	High	GVSDLAQHYLLK		1.46265e-05	0.000201917	1	1	1	O74341	0	1343.73	High	0.0001666	4.188e-06	2.85
	FALSE	High	HAEGQHSFGIDGETGR		4.52682e-05	0.000201917	1	1	1	O74341	0	1697.76	High	0.0001666	1.454e-05	3.27
	FALSE	High	KGESQTNIEISK		1.18516e-06	0.000201917	1	1	2	O74341	1	1333.7	High	0.0001666	2.63e-07	3.11
	FALSE	High	KIHPVVMIR		0.00874241	0.000201917	1	1	1	O74341	1	1092.67	High	0.0001666	0.004794	2.08
	FALSE	High	LGDEYYTFLTGCK	1xCarbamidomethyl [C12]	8.01886e-07	0.000201917	1	1	2	O74341	0	1566.71	High	0.0001666	1.71e-07	3.19
	FALSE	High	ILEIEEEQVK		0.000464341	0.000201917	1	1	1	O74341	0	1229.66	High	0.0001666	0.0001886	2.25
	FALSE	High	ILEIEEEQVKR		0.0873044	0.00557116	1	1	1	O74341	1	1385.76	High	0.003775	0.06122	0.9
	FALSE	High	LSPGGGATEMAVSVR		2.55962e-05	0.000201917	1	1	1	O74341	0	1431.73	High	0.0001666	7.778e-06	1.79
	FALSE	High	IVLLDCPLEYR	1xCarbamidomethyl [C6]	1.07119e-05	0.000201917	1	1	2	O74341	0	1390.74	High	0.0001666	2.967e-06	3.59
	FALSE	High	MCDYIIAVKPDLVITEK	1xCarbamidomethyl [C2]	6.45816e-07	0.000201917	1	1	1	O74341	0	2008.05	High	0.0001666	1.349e-07	2.54
	FALSE	High	MLLDPVGSVLLTNDGHAILR		1.31021e-06	0.000201917	1	1	1	O74341	0	2134.17	High	0.0001666	2.936e-07	2.29
	FALSE	High	NLQDAMAVAR		0.000825424	0.000201917	1	1	1	O74341	0	1088.55	High	0.0001666	0.0003549	2.34
	FALSE	High	SIEGVAQWPYR		2.32759e-05	0.000201917	1	1	3	O74341	0	1305.66	High	0.0001666	6.979e-06	3.13
	FALSE	High	SMIELAR		0.0530918	0.00404891	1	1	1	O74341	0	819.439	High	0.002641	0.03522	1.54
	FALSE	High	TAIESACLLLR	1xCarbamidomethyl [C7]	0.000263965	0.000201917	1	1	1	O74341	0	1246.68	High	0.0001666	0.0001015	2.41
	FALSE	High	VDDIVSGVR		0.00188974	0.000201917	1	1	2	O74341	0	959.516	High	0.0001666	0.000884	2.65
	FALSE	High	VPGGEIESSCVLDGVMLNK	1xCarbamidomethyl [C10]	3.76615e-06	0.000201917	1	1	1	O74341	0	2003.98	High	0.0001666	9.381e-07	2.42
	FALSE	High	VVDMHEYGVWEPEAVK		0.00758736	0.000201917	1	1	2	O74341	0	1887.89	High	0.0001666	0.004097	2.01
	FALSE	High	WSDLMCHLALR	1xCarbamidomethyl [C6]	2.23133e-05	0.000201917	1	1	1	O74341	0	1401.68	High	0.0001666	6.69e-06	2.41
FALSE	High	Master Protein	O13298	Histone deacetylase phd1 OS=Schizosaccharomyces pombe (strain 972 / ATCC 24843) OX=284812 GN=phd1 PE=1 SV=1	0	114.072	48	15	29	15	434	49.4	5.76	56.85	15	1
	Checked	Confidence	Sequence	Modifications	Qvality PEP	Qvality q-value	# Protein Groups	# Proteins	# PSMs	Master Protein Accessions	# Missed Cleavages	Theo. MH+ [Da]	Confidence (by Search Engine): Sequest HT	Percolator q-Value (by Search Engine): Sequest HT	Percolator PEP (by Search Engine): Sequest HT	XCorr (by Search Engine): Sequest HT
	FALSE	High	ALEQLR		0.118416	0.00842477	1	2	1	O13298	0	729.425	High	0.005872	0.08604	1.51
	FALSE	High	EDYLDFLK		0.00221364	0.000201917	1	1	2	O13298	0	1042.51	High	0.0001666	0.001057	1.93
	FALSE	High	EDYLDFLKR		0.00206698	0.000201917	1	1	1	O13298	1	1198.61	High	0.0001666	0.0009804	2.2
	FALSE	High	ETLYYEFFAPDYTLHPR		1.34741e-08	0.000201917	1	1	3	O13298	0	2162.02	High	0.0001666	1.905e-09	2.55
	FALSE	High	FQQFNIGDDCPVFDGTYEFSQR	1xCarbamidomethyl [C10]	1.50418e-07	0.000201917	1	1	2	O13298	0	2670.16	High	0.0001666	2.707e-08	2.79
	FALSE	High	GSFFSFRPQK		0.0052794	0.000201917	1	1	1	O13298	0	1200.62	High	0.0001666	0.002746	1.23
	FALSE	High	LGVFNLSIHAHGECVR	1xCarbamidomethyl [C14]	8.27031e-06	0.000201917	1	1	4	O13298	0	1808.92	High	0.0001666	2.231e-06	2.13
	FALSE	High	ITITNHLVMGYGLHNK		0.000309259	0.000201917	1	1	1	O13298	0	1810.96	High	0.0001666	0.0001204	3.08
	FALSE	High	ITITNHLVMGYGLHNK	1xOxidation [M9]	0.12185	0.00857435	1	1	1	O13298	0	1826.96	High	0.005872	0.08877	1.66
	FALSE	High	MATFGEMSEFHR		4.55447e-06	0.000201917	1	1	1	O13298	0	1442.62	High	0.0001666	1.157e-06	2.58
	FALSE	High	MATFGEMSEFHR	1xOxidation [M7]	0.0569658	0.00441281	1	1	1	O13298	0	1458.61	High	0.00288	0.03801	0.92
	FALSE	High	MSVFSPR		0.01393	0.000201917	1	1	1	O13298	0	823.413	High	0.0001666	0.008	2.05
	FALSE	High	MSVFSPR	1xOxidation [M1]	0.0298562	0.00157695	1	1	1	O13298	0	839.408	High	0.001044	0.01857	2.23
	FALSE	High	SAGASLDASR		8.30726e-05	0.000201917	1	1	1	O13298	0	934.459	High	0.0001666	2.834e-05	2.68
	FALSE	High	SFNIPMLVVGGGGYTLR	1xOxidation [M6]	0.00407924	0.000201917	1	1	1	O13298	0	1796.94	High	0.0001666	0.002073	1.53
	FALSE	High	SIIEPTINTFQPSAIVLQCGADSLGYDR	1xCarbamidomethyl [C19]	4.99808e-10	0.000201917	1	1	3	O13298	0	3065.52	High	0.0001666	5.057e-11	5.54
	FALSE	High	VTYHLDEQVGNYHYGDK		5.89428e-05	0.000201917	1	1	2	O13298	0	2037.93	High	0.0001666	1.95e-05	2.36
	FALSE	High	YFALNVPLEDGIGDEQYTSLFK		2.51216e-08	0.000201917	1	1	2	O13298	0	2519.23	High	0.0001666	3.774e-09	5.53
FALSE	High	Master Protein	O94267	FACT complex subunit spt16 OS=Schizosaccharomyces pombe (strain 972 / ATCC 24843) OX=284812 GN=spt16 PE=1 SV=1	0	110.281	30	28	33	28	1019	116.4	5.26	51.4	28	1
	Checked	Confidence	Sequence	Modifications	Qvality PEP	Qvality q-value	# Protein Groups	# Proteins	# PSMs	Master Protein Accessions	# Missed Cleavages	Theo. MH+ [Da]	Confidence (by Search Engine): Sequest HT	Percolator q-Value (by Search Engine): Sequest HT	Percolator PEP (by Search Engine): Sequest HT	XCorr (by Search Engine): Sequest HT
	FALSE	High	CLAIKDEQELANIK	1xCarbamidomethyl [C1]	5.71515e-06	0.000201917	1	1	3	O94267	1	1644.86	High	0.0001666	1.487e-06	2.99
	FALSE	High	DGAVIGDIYTK		0.00134831	0.000201917	1	1	1	O94267	0	1151.59	High	0.0001666	0.0006115	2.01
	FALSE	High	ESSLLVNAK		0.00191988	0.000201917	1	1	1	O94267	0	960.536	High	0.0001666	0.000901	1.62
	FALSE	High	FAQGSVPSSGIEKPTVK		3.4583e-05	0.000201917	1	1	1	O94267	0	1731.93	High	0.0001666	1.081e-05	2.97
	FALSE	High	FINEWDSIFEPVK		9.49471e-07	0.000201917	1	1	1	O94267	0	1623.81	High	0.0001666	2.057e-07	2.45
	FALSE	High	GAAADVNILK		0.00770782	0.000201917	1	1	1	O94267	0	971.552	High	0.0001666	0.004163	2.57
	FALSE	High	IELDIPFR		0.000693494	0.000201917	1	1	1	O94267	0	1002.56	High	0.0001666	0.0002942	2.27
	FALSE	High	LFEYCR	1xCarbamidomethyl [C5]	0.109681	0.00734189	1	1	1	O94267	0	887.408	High	0.005174	0.07884	0.87
	FALSE	High	LGILLTSWK		0.000762603	0.000201917	1	1	1	O94267	0	1030.63	High	0.0001666	0.0003266	1.55
	FALSE	High	IIEYIR		0.0925787	0.00628794	1	1	1	O94267	0	806.477	High	0.004246	0.06553	1.57
	FALSE	High	ILVDYR		0.0912332	0.00593316	1	1	1	O94267	0	778.446	High	0.00401	0.06441	1.58
	FALSE	High	LNFVSPGQIGGK		0.000209254	0.000201917	1	1	1	O94267	0	1216.67	High	0.0001666	7.862e-05	2.27
	FALSE	High	LPGFIEIHQNGIR		1.50178e-05	0.000201917	1	1	1	O94267	0	1493.82	High	0.0001666	4.319e-06	2.06
	FALSE	High	ITILTSVNK		0.00104115	0.000201917	1	1	1	O94267	0	988.604	High	0.0001666	0.0004584	1.41
	FALSE	High	MAEYEIDEITFHK	1xMet-loss+Acetyl [N-Term]	6.69593e-06	0.000201917	1	1	2	O94267	0	1536.72	High	0.0001666	1.768e-06	3.8
	FALSE	High	NLHGDVVLCSLGFR	1xCarbamidomethyl [C9]	0.00271893	0.000201917	1	1	1	O94267	0	1586.81	High	0.0001666	0.001322	2.01
	FALSE	High	NYSFLVALQK		0.000368106	0.000201917	1	1	2	O94267	0	1182.65	High	0.0001666	0.000146	1.3
	FALSE	High	RPAHINDVYVRPAIDGK		2.85972e-05	0.000201917	1	1	1	O94267	0	1921.04	High	0.0001666	8.791e-06	1.85
	FALSE	High	RPDLEPNFVR		0.0807051	0.00521065	1	1	1	O94267	0	1242.66	High	0.00354	0.05596	1.52
	FALSE	High	RPPIHINTIPMEQLDNVK		8.19e-07	0.000201917	1	1	1	O94267	0	2115.14	High	0.0001666	1.756e-07	2.08
	FALSE	High	SDPIVFTDSPK		0.000201663	0.000201917	1	1	1	O94267	0	1205.6	High	0.0001666	7.52e-05	1.74
	FALSE	High	SDSHIDLLFSNMK		0.00249902	0.000201917	1	1	2	O94267	0	1506.73	High	0.0001666	0.001204	1.94
	FALSE	High	SEFNLVDASLGLAK		7.17736e-07	0.000201917	1	1	1	O94267	0	1463.77	High	0.0001666	1.514e-07	2.46
	FALSE	High	SYCSNVGR	1xCarbamidomethyl [C3]	0.0387691	0.0031048	1	1	1	O94267	0	942.41	High	0.002028	0.02479	1.44
	FALSE	High	TQDVQFYR		0.00124573	0.000201917	1	1	1	O94267	0	1056.51	High	0.0001666	0.0005595	2.1
	FALSE	High	VSVAVMSK		0.00270463	0.000201917	1	1	1	O94267	0	820.46	High	0.0001666	0.001318	2.2
	FALSE	High	YFVDELSTYIDQGK		2.42995e-06	0.000201917	1	1	1	O94267	0	1677.8	High	0.0001666	5.793e-07	2.69
	FALSE	High	YFVDELSTYIDQGKK		0.0122241	0.000201917	1	1	1	O94267	1	1805.9	High	0.0001666	0.006933	2.17
FALSE	High	Master Protein	O59838	Heat shock protein homolog pss1 OS=Schizosaccharomyces pombe (strain 972 / ATCC 24843) OX=284812 GN=pss1 PE=1 SV=2	0	109.918	35	25	29	25	720	80.3	5.07	47.1	25	1
	Checked	Confidence	Sequence	Modifications	Qvality PEP	Qvality q-value	# Protein Groups	# Proteins	# PSMs	Master Protein Accessions	# Missed Cleavages	Theo. MH+ [Da]	Confidence (by Search Engine): Sequest HT	Percolator q-Value (by Search Engine): Sequest HT	Percolator PEP (by Search Engine): Sequest HT	XCorr (by Search Engine): Sequest HT
	FALSE	High	AEDWLYEEGEDTTK		2.10544e-05	0.000201917	1	1	1	O59838	0	1685.72	High	0.0001666	6.264e-06	2.53
	FALSE	High	AKLDDIYAPFTNEEESSK		0.000946812	0.000201917	1	1	1	O59838	1	2056.97	High	0.0001666	0.0004143	2.21
	FALSE	High	ALELAGIK		0.00539167	0.000201917	1	1	1	O59838	0	814.503	High	0.0001666	0.002816	2.27
	FALSE	High	ALELAGIKK		0.0229485	0.00116516	1	1	1	O59838	1	942.598	High	0.0007787	0.01391	1.37
	FALSE	High	ALIDYFAAEFK		0.000296471	0.000201917	1	1	1	O59838	0	1287.66	High	0.0001666	0.000115	2.16
	FALSE	High	ALLEAANIAGLNPLR		6.85525e-09	0.000201917	1	1	1	O59838	0	1535.89	High	0.0001666	9.031e-10	4.15
	FALSE	High	APPPPPAEEVAPENEEVETMEIDEQKE		7.68109e-06	0.000201917	1	1	1	O59838	1	3004.36	High	0.0001666	2.064e-06	2.91
	FALSE	High	DIESNFISAK		0.0012656	0.000201917	1	1	1	O59838	0	1123.56	High	0.0001666	0.0005687	1.79
	FALSE	High	EAEHQMIATDK		7.02738e-07	0.000201917	1	1	2	O59838	0	1272.59	High	0.0001666	1.477e-07	2.57
	FALSE	High	EAQLPGSIK		0.0106691	0.000201917	1	1	1	O59838	0	942.525	High	0.0001666	0.005965	1.33
	FALSE	High	EDLYSIEMVGGCTR	1xCarbamidomethyl [C12]	8.61999e-05	0.000201917	1	1	1	O59838	0	1629.72	High	0.0001666	2.948e-05	1.68
	FALSE	High	GCALSCAILSPVFR	2xCarbamidomethyl [C2; C6]	3.8496e-07	0.000201917	1	1	1	O59838	0	1550.78	High	0.0001666	7.603e-08	3.53
	FALSE	High	GLSFTLNQDEAVAR		6.83883e-06	0.000201917	1	1	1	O59838	0	1520.77	High	0.0001666	1.812e-06	2.58
	FALSE	High	KEDLYSIEMVGGCTR	1xCarbamidomethyl [C13]	3.22892e-05	0.000201917	1	1	1	O59838	1	1757.82	High	0.0001666	1.002e-05	2.33
	FALSE	High	IDVLSNPK		0.0118465	0.000201917	1	1	1	O59838	0	885.504	High	0.0001666	0.006714	1.54
	FALSE	High	LLAAYSK		0.0346465	0.00245199	1	1	1	O59838	0	765.451	High	0.001606	0.02201	1.3
	FALSE	High	LMNDNAAAALTYGITK		3.37632e-08	0.000201917	1	1	2	O59838	0	1666.85	High	0.0001666	5.233e-09	3.51
	FALSE	High	LTEVDGFVGAK		0.00137707	0.000201917	1	1	1	O59838	0	1135.6	High	0.0001666	0.0006261	1.41
	FALSE	High	LVAETVDRK		0.0201597	0.00116516	1	1	1	O59838	1	1030.59	High	0.0007787	0.01208	1.84
	FALSE	High	RSDFEELIKPLLER		0.0129477	0.000201917	1	1	1	O59838	1	1744.96	High	0.0001666	0.0074	2.09
	FALSE	High	SDFEELIKPLLER		0.0083392	0.000201917	1	1	1	O59838	0	1588.86	High	0.0001666	0.004546	1.17
	FALSE	High	TYDDPEIKDIESNFISAK		7.85758e-08	0.000201917	1	1	1	O59838	1	2085	High	0.0001666	1.323e-08	2.56
	FALSE	High	YKIDVLSNPK		0.00129943	0.000201917	1	1	3	O59838	1	1176.66	High	0.0001666	0.0005876	1.76
	FALSE	High	YLDAEEAK		0.0787402	0.00521065	1	1	1	O59838	0	938.447	High	0.00354	0.05447	1.06
	FALSE	High	YLDAEEAKR		6.313e-05	0.000201917	1	1	1	O59838	1	1094.55	High	0.0001666	2.093e-05	2.74
FALSE	High	Master Protein	P01129	Start control protein cdc10 OS=Schizosaccharomyces pombe (strain 972 / ATCC 24843) OX=284812 GN=cdc10 PE=1 SV=1	0	107.137	35	22	29	22	767	85.5	6.39	49.57	22	1
	Checked	Confidence	Sequence	Modifications	Qvality PEP	Qvality q-value	# Protein Groups	# Proteins	# PSMs	Master Protein Accessions	# Missed Cleavages	Theo. MH+ [Da]	Confidence (by Search Engine): Sequest HT	Percolator q-Value (by Search Engine): Sequest HT	Percolator PEP (by Search Engine): Sequest HT	XCorr (by Search Engine): Sequest HT
	FALSE	High	DFINYLNHQDK		0.000338294	0.000201917	1	1	2	P01129	0	1406.67	High	0.0001666	0.0001333	1.93
	FALSE	High	DGRPVELYAVECSGMK	1xCarbamidomethyl [C12]	1.14729e-05	0.000201917	1	1	1	P01129	0	1810.85	High	0.0001666	3.214e-06	3.73
	FALSE	High	DGRPVELYAVECSGMK	1xCarbamidomethyl [C12]; 1xOxidation [M15]	0.0569658	0.00441281	1	1	1	P01129	0	1826.84	High	0.00288	0.03803	1.24
	FALSE	High	EQLHVSETQR		0.00357599	0.000201917	1	1	1	P01129	0	1226.61	High	0.0001666	0.001786	2.57
	FALSE	High	FQVAAYER		0.0295507	0.00157695	1	1	1	P01129	0	983.495	High	0.001044	0.01844	0.74
	FALSE	High	IDVSDEDLHPSSQLNDNEASSLFPDTPR		6.97908e-05	0.000201917	1	1	1	P01129	0	3098.42	High	0.0001666	2.336e-05	2.24
	FALSE	High	IFINSQVLR		0.00213342	0.000201917	1	1	2	P01129	0	1089.64	High	0.0001666	0.001014	1.64
	FALSE	High	MPLLQALIHK		8.22001e-05	0.000201917	1	1	2	P01129	0	1163.7	High	0.0001666	2.805e-05	2.5
	FALSE	High	NGDTALNIAAR		0.0249279	0.00157695	1	1	1	P01129	0	1115.58	High	0.001044	0.01522	1.46
	FALSE	High	NLSIAELK		0.0267959	0.00157695	1	1	1	P01129	0	887.52	High	0.001044	0.01653	1.09
	FALSE	High	NIVEVLMQAGASAYIPNR	1xOxidation [M7]	0.000265362	0.000201917	1	1	1	P01129	0	1962.01	High	0.0001666	0.0001018	1.67
	FALSE	High	QFELGNDSFSYQK		2.02905e-05	0.000201917	1	1	1	P01129	0	1562.71	High	0.0001666	5.994e-06	2.63
	FALSE	High	QSMIDSAYTQLR	1xOxidation [M3]	0.000693494	0.000201917	1	1	1	P01129	0	1428.68	High	0.0001666	0.0002946	1.08
	FALSE	High	RPEDEPSQPLSNR		0.000148475	0.000201917	1	1	2	P01129	0	1524.74	High	0.0001666	5.379e-05	3.17
	FALSE	High	RSNNYLSTSPPILEQR		3.24863e-06	0.000201917	1	1	1	P01129	1	1874.97	High	0.0001666	7.992e-07	3.33
	FALSE	High	RVVSLCTGVDESR	1xCarbamidomethyl [C6]	1.38124e-06	0.000201917	1	1	1	P01129	1	1477.74	High	0.0001666	3.108e-07	2.32
	FALSE	High	SNNYLSTSPPILEQR		9.00646e-07	0.000201917	1	1	1	P01129	0	1718.87	High	0.0001666	1.941e-07	3.83
	FALSE	High	TVVHHICLTAGIK	1xCarbamidomethyl [C7]	2.5773e-07	0.000201917	1	1	1	P01129	0	1448.8	High	0.0001666	4.892e-08	2.65
	FALSE	High	VDSLLESLLQAVESDGQQGEVDMGR		7.29776e-08	0.000201917	1	1	1	P01129	0	2675.28	High	0.0001666	1.223e-08	4.93
	FALSE	High	VSLMSENLSSK		9.99315e-05	0.000201917	1	1	1	P01129	0	1194.6	High	0.0001666	3.478e-05	2.88
	FALSE	High	VSLMSENLSSK	1xOxidation [M4]	0.000727229	0.000201917	1	1	1	P01129	0	1210.6	High	0.0001666	0.0003095	1.16
	FALSE	High	VVSLCTGVDESR	1xCarbamidomethyl [C5]	8.95187e-06	0.000201917	1	1	2	P01129	0	1321.64	High	0.0001666	2.444e-06	2.93
	FALSE	High	YMELSCGDNVALR	1xCarbamidomethyl [C6]	0.000922157	0.000201917	1	1	1	P01129	0	1527.69	High	0.0001666	0.0004019	2.27
	FALSE	High	YYLETLLNWAK		6.6256e-06	0.000201917	1	1	1	P01129	0	1413.74	High	0.0001666	1.756e-06	3.2
FALSE	High	Master Protein	Q9UTE0	Protein sey1 OS=Schizosaccharomyces pombe (strain 972 / ATCC 24843) OX=284812 GN=sey1 PE=1 SV=1	0	104.383	36	26	28	26	762	87.5	5.17	50.41	26	1
	Checked	Confidence	Sequence	Modifications	Qvality PEP	Qvality q-value	# Protein Groups	# Proteins	# PSMs	Master Protein Accessions	# Missed Cleavages	Theo. MH+ [Da]	Confidence (by Search Engine): Sequest HT	Percolator q-Value (by Search Engine): Sequest HT	Percolator PEP (by Search Engine): Sequest HT	XCorr (by Search Engine): Sequest HT
	FALSE	High	ANNSPILVMDVEGTDGR		7.59419e-05	0.000201917	1	1	1	Q9UTE0	0	1787.86	High	0.0001666	2.576e-05	2
	FALSE	High	ATNNLVDLATDR		2.78522e-05	0.000201917	1	1	1	Q9UTE0	0	1302.66	High	0.0001666	8.538e-06	3.81
	FALSE	High	CLLQFVIR	1xCarbamidomethyl [C1]	0.00232121	0.000201917	1	1	1	Q9UTE0	0	1048.6	High	0.0001666	0.001115	2
	FALSE	High	EFLPGNLCK	1xCarbamidomethyl [C8]	0.0105028	0.000201917	1	1	1	Q9UTE0	0	1077.54	High	0.0001666	0.005879	1.22
	FALSE	High	EIWDTIENNK		0.000774773	0.000201917	1	1	1	Q9UTE0	0	1261.61	High	0.0001666	0.0003311	2.05
	FALSE	High	ERGEDQDFER		0.000816758	0.000201917	1	1	2	Q9UTE0	1	1280.55	High	0.0001666	0.000351	1.98
	FALSE	High	FSNTYQEQVQQR		4.11979e-06	0.000201917	1	1	1	Q9UTE0	0	1527.72	High	0.0001666	1.035e-06	2.4
	FALSE	High	FVDNNNSDYIFNVSYHK		0.00242121	0.000201917	1	1	1	Q9UTE0	0	2075.95	High	0.0001666	0.001162	1.09
	FALSE	High	GEDQDFER		0.018456	0.000700957	1	1	1	Q9UTE0	0	995.406	High	0.0004836	0.01093	2.08
	FALSE	High	KIPADGFSLYTR		0.0595969	0.00480208	1	1	1	Q9UTE0	1	1367.73	High	0.003135	0.04007	1.43
	FALSE	High	ILCSDAFSEAVDSLR	1xCarbamidomethyl [C3]	1.04965e-06	0.000201917	1	1	1	Q9UTE0	0	1682.81	High	0.0001666	2.301e-07	2.95
	FALSE	High	IPADGFSLYTR		0.025057	0.00157695	1	1	1	Q9UTE0	0	1239.64	High	0.001044	0.01535	1.46
	FALSE	High	LSEELTQNSETLCK	1xCarbamidomethyl [C13]	5.96646e-07	0.000201917	1	1	1	Q9UTE0	0	1651.78	High	0.0001666	1.238e-07	3.42
	FALSE	High	RVSDISVNFK		0.00465305	0.000201917	1	1	1	Q9UTE0	1	1164.64	High	0.0001666	0.002396	2.55
	FALSE	High	SFFDASNEFPSDTPFK		1.70737e-07	0.000201917	1	1	1	Q9UTE0	0	1835.81	High	0.0001666	3.12e-08	3.23
	FALSE	High	SGSPVASADDAEAEK		0.0122882	0.000201917	1	1	1	Q9UTE0	0	1433.64	High	0.0001666	0.006996	1.28
	FALSE	High	SGTIDRDYR		0.0544456	0.00423632	1	1	1	Q9UTE0	1	1082.52	High	0.002762	0.0363	2.08
	FALSE	High	TLDLINVLASIK		1.50298e-06	0.000201917	1	1	1	Q9UTE0	0	1299.79	High	0.0001666	3.417e-07	3.19
	FALSE	High	TLEPEYTSPASFFTILNR		3.11926e-08	0.000201917	1	1	1	Q9UTE0	0	2086.05	High	0.0001666	4.791e-09	3.71
	FALSE	High	TTEEYIINFK		8.13368e-05	0.000201917	1	1	1	Q9UTE0	0	1257.64	High	0.0001666	2.771e-05	3.09
	FALSE	High	VSDGNYPDLNVDIK		1.2288e-05	0.000201917	1	1	1	Q9UTE0	0	1548.75	High	0.0001666	3.465e-06	2.15
	FALSE	High	VSDISVNFK		0.000466798	0.000201917	1	1	1	Q9UTE0	0	1008.54	High	0.0001666	0.0001897	1.9
	FALSE	High	VSTQIVDEHK		0.00170056	0.000201917	1	1	2	Q9UTE0	0	1155.6	High	0.0001666	0.0007878	1.65
	FALSE	High	VYFEELFR		0.0957896	0.00628794	1	1	1	Q9UTE0	0	1102.56	High	0.004246	0.06797	1.03
	FALSE	High	YDSDGMPK		0.0186488	0.000700957	1	1	1	Q9UTE0	0	912.377	High	0.0004836	0.01105	1.68
	FALSE	High	YNVHIYQK		0.0189418	0.000700957	1	1	1	Q9UTE0	0	1064.55	High	0.0004836	0.01126	1.22
FALSE	High	Master Protein	O42931	26S proteasome regulatory subunit 7 homolog OS=Schizosaccharomyces pombe (strain 972 / ATCC 24843) OX=284812 GN=rpt1 PE=1 SV=2	0	102.475	56	23	33	23	438	48.9	5.36	47.07	23	1
	Checked	Confidence	Sequence	Modifications	Qvality PEP	Qvality q-value	# Protein Groups	# Proteins	# PSMs	Master Protein Accessions	# Missed Cleavages	Theo. MH+ [Da]	Confidence (by Search Engine): Sequest HT	Percolator q-Value (by Search Engine): Sequest HT	Percolator PEP (by Search Engine): Sequest HT	XCorr (by Search Engine): Sequest HT
	FALSE	High	EDTEAVLKR		0.00342842	0.000201917	1	1	2	O42931	1	1060.56	High	0.0001666	0.001708	1.38
	FALSE	High	ELAAIKEDTEAVLK		0.0011817	0.000201917	1	1	1	O42931	1	1529.84	High	0.0001666	0.0005271	1.55
	FALSE	High	ELAAIKEDTEAVLKR		0.0024598	0.000201917	1	1	1	O42931	2	1685.94	High	0.0001666	0.001183	1.57
	FALSE	High	ELFEMAR		0.0569658	0.00441281	1	1	1	O42931	0	895.434	High	0.00288	0.03817	1.25
	FALSE	High	ESDTGLAPISFWDVAADR		8.87202e-08	0.000201917	1	1	1	O42931	0	1949.92	High	0.0001666	1.513e-08	2.87
	FALSE	High	EVVELPLLSPER		1.34418e-05	0.000201917	1	1	2	O42931	0	1380.77	High	0.0001666	3.809e-06	2.85
	FALSE	High	FDDGAGGDNEVQR		1.66902e-05	0.000201917	1	1	1	O42931	0	1379.58	High	0.0001666	4.836e-06	2.67
	FALSE	High	FVVSLGER		0.00264821	0.000201917	1	1	1	O42931	0	906.504	High	0.0001666	0.001283	2.32
	FALSE	High	GIMLYGPPGTGK		2.90537e-05	0.000201917	1	1	1	O42931	0	1190.62	High	0.0001666	8.946e-06	2.7
	FALSE	High	KVEFGLPDLEGR		0.00103567	0.000201917	1	1	4	O42931	1	1359.73	High	0.0001666	0.0004581	2.33
	FALSE	High	LCPSQTGAELR	1xCarbamidomethyl [C2]	0.0150641	0.000201917	1	1	1	O42931	0	1231.61	High	0.0001666	0.008756	2.02
	FALSE	High	IDPSVTMMQVEEKPDVTYGDVGGCK	1xCarbamidomethyl [C24]	0.00021372	0.000201917	1	1	1	O42931	0	2755.26	High	0.0001666	8.026e-05	2.4
	FALSE	High	LGIDPPK		0.0539002	0.00423632	1	1	1	O42931	0	739.435	High	0.002762	0.03579	1.2
	FALSE	High	MSEEQPLQVAR	1xOxidation [M1]	3.86689e-06	0.000201917	1	1	1	O42931	0	1303.63	High	0.0001666	9.685e-07	3.39
	FALSE	High	NAYVINLK		0.0224782	0.00116516	1	1	1	O42931	0	934.536	High	0.0007787	0.01363	1.77
	FALSE	High	RVATEKDFLDAVQK		0.000180502	0.000201917	1	1	1	O42931	2	1619.88	High	0.0001666	6.673e-05	1.95
	FALSE	High	VATEKDFLDAVQK		8.55697e-09	0.000201917	1	1	2	O42931	1	1463.77	High	0.0001666	1.15e-09	3.54
	FALSE	High	VEFGLPDLEGR		0.0088346	0.000201917	1	1	1	O42931	0	1231.63	High	0.0001666	0.004845	1.55
	FALSE	High	VLFATNRPNTLDEALMRPGR		0.00530725	0.000201917	1	1	1	O42931	0	2271.2	High	0.0001666	0.002764	1.72
	FALSE	High	VSPTDIEEGMR		0.00477713	0.000201917	1	1	1	O42931	0	1233.58	High	0.0001666	0.002457	1.78
	FALSE	High	WELIAR		0.0702654	0.0050866	1	1	1	O42931	0	787.446	High	0.00346	0.04802	1.53
	FALSE	High	YAIQLPLPPK		4.75095e-06	0.000201917	1	1	4	O42931	0	1139.68	High	0.0001666	1.214e-06	2.62
	FALSE	High	YQKPVDTEEENDKNPPPLDEGDIELLK		9.5023e-08	0.000201917	1	1	2	O42931	1	3125.52	High	0.0001666	1.631e-08	5.14
FALSE	High	Master Protein	P35679	60S ribosomal protein L4-A OS=Schizosaccharomyces pombe (strain 972 / ATCC 24843) OX=284812 GN=rpl402 PE=1 SV=2	0	98.344	44	16	27	4	363	39.7	10.78	55.19	16	1
	Checked	Confidence	Sequence	Modifications	Qvality PEP	Qvality q-value	# Protein Groups	# Proteins	# PSMs	Master Protein Accessions	# Missed Cleavages	Theo. MH+ [Da]	Confidence (by Search Engine): Sequest HT	Percolator q-Value (by Search Engine): Sequest HT	Percolator PEP (by Search Engine): Sequest HT	XCorr (by Search Engine): Sequest HT
	FALSE	High	DGSVSSETLALPFVFK		5.93505e-07	0.000201917	2	2	2	P35679; Q9P784	0	1696.88	High	0.0001666	1.228e-07	3.11
	FALSE	High	EAVALLK		0.064562	0.00492982	2	2	1	P35679; Q9P784	0	743.466	High	0.003232	0.04384	1.19
	FALSE	High	FLTVLHEN		0.133318	0.00947395	1	1	1	P35679	0	972.515	High	0.00668	0.09845	0.94
	FALSE	High	FVIWTK		0.0344696	0.00245199	2	2	2	P35679; Q9P784	0	793.461	High	0.001606	0.02187	1.33
	FALSE	High	GPLVVFNEDAGIVK		8.18345e-06	0.000201917	1	1	1	P35679	0	1457.8	High	0.0001666	2.208e-06	2.95
	FALSE	High	KNYFLPENIISNADVTR		6.55066e-05	0.000201917	2	2	1	P35679; Q9P784	1	1994.03	High	0.0001666	2.183e-05	3.8
	FALSE	High	IEEIPEVPLVVDDAVQSFQK		2.44476e-07	0.000201917	2	2	1	P35679; Q9P784	0	2255.18	High	0.0001666	4.613e-08	4.94
	FALSE	High	LINSDEIQSIVK		0.000447498	0.000201917	2	2	3	P35679; Q9P784	0	1358.75	High	0.0001666	0.0001815	2.14
	FALSE	High	LNLLQLAPGGHLGR		1.45845e-08	0.000201917	2	2	4	P35679; Q9P784	0	1458.85	High	0.0001666	2.078e-09	3.49
	FALSE	High	NIPGVEIVNVR		0.000679008	0.000201917	2	2	1	P35679; Q9P784	0	1209.69	High	0.0001666	0.0002862	2.39
	FALSE	High	NYFLPENIISNADVTR		3.51635e-06	0.000201917	2	2	2	P35679; Q9P784	0	1865.94	High	0.0001666	8.737e-07	3.22
	FALSE	High	RGPLVVFNEDAGIVK		0.000275351	0.000201917	1	1	2	P35679	1	1613.9	High	0.0001666	0.0001062	2.66
	FALSE	High	RLNLLQLAPGGHLGR		5.92548e-05	0.000201917	2	2	2	P35679; Q9P784	1	1614.96	High	0.0001666	1.952e-05	2.05
	FALSE	High	SGQAAFGNMCR	1xCarbamidomethyl [C10]	7.05316e-05	0.000201917	2	2	1	P35679; Q9P784	0	1198.51	High	0.0001666	2.37e-05	2.48
	FALSE	High	SGQAAFGNMCR	1xCarbamidomethyl [C10]; 1xOxidation [M9]	0.000144607	0.000201917	2	2	1	P35679; Q9P784	0	1214.5	High	0.0001666	5.237e-05	2.42
	FALSE	High	TKEAVALLK		0.0379859	0.00266697	2	2	1	P35679; Q9P784	1	972.609	High	0.001745	0.0243	1.24
	FALSE	High	YAISSAVAASGVPSLLLAR		2.0664e-08	0.000201917	1	1	2	P35679	0	1846.04	High	0.0001666	3.043e-09	3.87
FALSE	High	Master Protein	P40372	60S ribosomal protein L3-A OS=Schizosaccharomyces pombe (strain 972 / ATCC 24843) OX=284812 GN=rpl301 PE=1 SV=2	0	96.071	37	18	31	18	388	43.8	10.27	57.66	18	1
	Checked	Confidence	Sequence	Modifications	Qvality PEP	Qvality q-value	# Protein Groups	# Proteins	# PSMs	Master Protein Accessions	# Missed Cleavages	Theo. MH+ [Da]	Confidence (by Search Engine): Sequest HT	Percolator q-Value (by Search Engine): Sequest HT	Percolator PEP (by Search Engine): Sequest HT	XCorr (by Search Engine): Sequest HT
	FALSE	High	DDASKPVHLTAFLGYK		8.0381e-10	0.000201917	1	2	3	P40372	0	1761.92	High	0.0001666	8.497e-11	4.79
	FALSE	High	FQTPAEAK		0.0126798	0.000201917	1	2	2	P40372	0	891.457	High	0.0001666	0.007216	1.46
	FALSE	High	HGSLGFLPR		0.00259295	0.000201917	1	2	1	P40372	0	983.542	High	0.0001666	0.001254	1.8
	FALSE	High	KALEPVSLK		0.000481818	0.000201917	1	2	2	P40372	1	984.609	High	0.0001666	0.0001965	2.57
	FALSE	High	KYAESTQSINR		0.000237518	0.000201917	1	2	2	P40372	1	1296.65	High	0.0001666	9.002e-05	3.02
	FALSE	High	ITPMGGFVR		0.00490449	0.000201917	1	2	2	P40372	0	977.524	High	0.0001666	0.002542	2.21
	FALSE	High	NASTDFDATEK		0.000134305	0.000201917	1	2	2	P40372	0	1198.52	High	0.0001666	4.81e-05	2.32
	FALSE	High	NASTDFDATEKR		1.19144e-06	0.000201917	1	2	2	P40372	1	1354.62	High	0.0001666	2.644e-07	4.06
	FALSE	High	QFLGTLK		0.0116012	0.000201917	1	2	1	P40372	0	806.477	High	0.0001666	0.006547	1.35
	FALSE	High	RITPMGGFVR		0.0132904	0.000201917	1	2	2	P40372	1	1133.62	High	0.0001666	0.007617	1.31
	FALSE	High	SLLTHTSR		0.0126798	0.000201917	1	2	1	P40372	0	914.505	High	0.0001666	0.007222	1.79
	FALSE	High	SLTTVWAEHLSEEVK		9.5955e-07	0.000201917	1	2	2	P40372	0	1728.88	High	0.0001666	2.08e-07	2.26
	FALSE	High	SLTTVWAEHLSEEVKR		8.53648e-06	0.000201917	1	2	2	P40372	1	1884.98	High	0.0001666	2.31e-06	2.41
	FALSE	High	STFEQNEMIDVIGVTR		3.70697e-06	0.000201917	1	2	2	P40372	0	1838.9	High	0.0001666	9.265e-07	3.12
	FALSE	High	VLAHTQIR		0.00412242	0.000201917	1	2	1	P40372	0	937.558	High	0.0001666	0.002095	1.82
	FALSE	High	WIDTASK		0.0262486	0.00157695	1	2	2	P40372	0	820.42	High	0.001044	0.01612	1.54
	FALSE	High	YAESTQSINR		0.000230113	0.000201917	1	2	1	P40372	0	1168.56	High	0.0001666	8.727e-05	2.67
	FALSE	High	YCSVVR	1xCarbamidomethyl [C2]	0.121272	0.00842477	1	2	1	P40372	0	783.382	High	0.005872	0.08854	1.24
FALSE	High	Master Protein	O14171	Dehydrodolichyl diphosphate synthase complex subunit SPAC4D7.04c OS=Schizosaccharomyces pombe (strain 972 / ATCC 24843) OX=284812 GN=SPAC4D7.04c PE=1 SV=2	0	93.745	56	14	23	14	264	30.5	6.87	51.5	14	1
	Checked	Confidence	Sequence	Modifications	Qvality PEP	Qvality q-value	# Protein Groups	# Proteins	# PSMs	Master Protein Accessions	# Missed Cleavages	Theo. MH+ [Da]	Confidence (by Search Engine): Sequest HT	Percolator q-Value (by Search Engine): Sequest HT	Percolator PEP (by Search Engine): Sequest HT	XCorr (by Search Engine): Sequest HT
	FALSE	High	ATLNVCFPYTSR	1xCarbamidomethyl [C6]	3.86689e-06	0.000201917	1	1	1	O14171	0	1428.69	High	0.0001666	9.653e-07	3.43
	FALSE	High	DSLPLDLLIR		0.0489727	0.00364652	1	1	1	O14171	0	1154.68	High	0.00238	0.03218	1.46
	FALSE	High	EVSAFTFSIENFK		1.1174e-05	0.000201917	1	1	1	O14171	0	1518.75	High	0.0001666	3.119e-06	3.08
	FALSE	High	EVSAFTFSIENFKR		9.42937e-05	0.000201917	1	1	1	O14171	1	1674.85	High	0.0001666	3.257e-05	2.84
	FALSE	High	GKVPQHIAFVMDGNR		7.84502e-06	0.000201917	1	1	2	O14171	1	1668.86	High	0.0001666	2.106e-06	2.79
	FALSE	High	HEIATSVQSIVK		4.31472e-11	0.000201917	1	1	3	O14171	0	1311.73	High	0.0001666	3.405e-12	3.76
	FALSE	High	LQPDVLETALK		0.00183088	0.000201917	1	1	1	O14171	0	1226.7	High	0.0001666	0.0008545	1.92
	FALSE	High	IVGDLSR		0.0756892	0.00521065	1	1	1	O14171	0	759.436	High	0.00354	0.05228	1.97
	FALSE	High	MAEDGTITPEDIDEDIFEK		0.0021222	0.000201917	1	1	1	O14171	0	2167.96	High	0.0001666	0.001005	1.83
	FALSE	High	MAEDGTITPEDIDEDIFEK	1xOxidation [M1]	0.111273	0.00734189	1	1	1	O14171	0	2183.95	High	0.005174	0.08037	0.66
	FALSE	High	METIEGHSSGFEALK		1.82049e-08	0.000201917	1	1	2	O14171	0	1635.77	High	0.0001666	2.651e-09	2.91
	FALSE	High	NSLTQITAHGDLVDQYGIR		1.11597e-10	0.000201917	1	1	3	O14171	0	2101.07	High	0.0001666	9.67e-12	5.46
	FALSE	High	RMETIEGHSSGFEALK	1xOxidation [M2]	0.00144403	0.000201917	1	1	1	O14171	1	1807.86	High	0.0001666	0.0006596	1.66
	FALSE	High	SKYEVDMLMEIAK		0.00011403	0.000201917	1	1	1	O14171	1	1556.77	High	0.0001666	4.014e-05	2.02
	FALSE	High	VPQHIAFVMDGNR		3.57534e-07	0.000201917	1	1	2	O14171	0	1483.75	High	0.0001666	7.023e-08	2.97
	FALSE	High	VPQHIAFVMDGNR	1xOxidation [M9]	0.000464341	0.000201917	1	1	1	O14171	0	1499.74	High	0.0001666	0.0001887	2
FALSE	High	Master Protein	P22774	Iron-sulfur cluster biogenesis chaperone, mitochondrial OS=Schizosaccharomyces pombe (strain 972 / ATCC 24843) OX=284812 GN=ssc1 PE=1 SV=2	0	93.511	30	19	25	19	674	72.9	7.17	45.02	19	1
	Checked	Confidence	Sequence	Modifications	Qvality PEP	Qvality q-value	# Protein Groups	# Proteins	# PSMs	Master Protein Accessions	# Missed Cleavages	Theo. MH+ [Da]	Confidence (by Search Engine): Sequest HT	Percolator q-Value (by Search Engine): Sequest HT	Percolator PEP (by Search Engine): Sequest HT	XCorr (by Search Engine): Sequest HT
	FALSE	High	AAGAIAGLNVLR		6.73137e-06	0.000201917	1	1	1	P22774	0	1125.67	High	0.0001666	1.784e-06	2.83
	FALSE	High	AESVCTDIESNLDIHK	1xCarbamidomethyl [C5]	0.00104115	0.000201917	1	1	2	P22774	0	1830.85	High	0.0001666	0.0004591	2.19
	FALSE	High	CELSSLSK	1xCarbamidomethyl [C1]	0.00113286	0.000201917	1	1	1	P22774	0	923.45	High	0.0001666	0.0005046	1.98
	FALSE	High	DKLDQQAVEDLR		0.00182125	0.000201917	1	1	1	P22774	1	1429.73	High	0.0001666	0.0008503	1.33
	FALSE	High	ETASTYLGK		0.00803841	0.000201917	1	1	1	P22774	0	969.489	High	0.0001666	0.004381	1.59
	FALSE	High	HINMEISR		3.62658e-05	0.000201917	1	1	1	P22774	0	999.504	High	0.0001666	1.136e-05	2.24
	FALSE	High	KIDEIQQLSLK		2.87947e-07	0.000201917	1	1	2	P22774	1	1314.76	High	0.0001666	5.542e-08	3.02
	FALSE	High	KNEGLDLSK		0.000452247	0.000201917	1	1	1	P22774	1	1003.54	High	0.0001666	0.0001833	1.92
	FALSE	High	KSQVFSTAADGQTAVEIR		0.0620324	0.00492982	1	1	1	P22774	1	1907.98	High	0.003232	0.04183	1.49
	FALSE	High	LIGNFQLTGIAPAPK		2.47071e-07	0.000201917	1	1	1	P22774	0	1539.89	High	0.0001666	4.682e-08	2.46
	FALSE	High	LVDPLVR		0.026658	0.00157695	1	1	1	P22774	0	811.504	High	0.001044	0.01641	1.32
	FALSE	High	NAVVTVPAYFNDSQR		5.56174e-05	0.000201917	1	1	2	P22774	0	1680.83	High	0.0001666	1.822e-05	2.15
	FALSE	High	QAVINPENTFFATK		6.2467e-05	0.000201917	1	1	2	P22774	0	1579.81	High	0.0001666	2.076e-05	2.28
	FALSE	High	RQAVINPENTFFATK		0.00931026	0.000201917	1	1	1	P22774	1	1735.91	High	0.0001666	0.00514	2.09
	FALSE	High	SQVFSTAADGQTAVEIR		0.0135003	0.000201917	1	1	1	P22774	0	1779.89	High	0.0001666	0.007742	0.96
	FALSE	High	TDISLPFITADATGPK		1.18516e-06	0.000201917	1	1	1	P22774	0	1646.86	High	0.0001666	2.627e-07	2.53
	FALSE	High	VNAGDEGITSEDMK		5.80639e-06	0.000201917	1	1	1	P22774	0	1465.65	High	0.0001666	1.513e-06	3.71
	FALSE	High	VVNEPTAAALAYGLDK		1.75304e-07	0.000201917	1	1	2	P22774	0	1631.86	High	0.0001666	3.208e-08	3.51
	FALSE	High	VVNEPTAAALAYGLDKK		1.42683e-07	0.000201917	1	1	2	P22774	1	1759.96	High	0.0001666	2.55e-08	3.77
FALSE	High	Master Protein	P36604	Endoplasmic reticulum chaperone BiP OS=Schizosaccharomyces pombe (strain 972 / ATCC 24843) OX=284812 GN=bip1 PE=3 SV=2	0	93.196	28	19	27	18	663	73.2	4.96	46.5	19	1
	Checked	Confidence	Sequence	Modifications	Qvality PEP	Qvality q-value	# Protein Groups	# Proteins	# PSMs	Master Protein Accessions	# Missed Cleavages	Theo. MH+ [Da]	Confidence (by Search Engine): Sequest HT	Percolator q-Value (by Search Engine): Sequest HT	Percolator PEP (by Search Engine): Sequest HT	XCorr (by Search Engine): Sequest HT
	FALSE	High	DAGTIAGLNVIR		4.31677e-05	0.000201917	1	1	2	P36604	0	1199.67	High	0.0001666	1.384e-05	3.25
	FALSE	High	EAEEFAEEDK		6.51617e-05	0.000201917	1	1	1	P36604	0	1196.5	High	0.0001666	2.174e-05	1.26
	FALSE	High	EAEEFAEEDKILK		0.000104242	0.000201917	1	1	1	P36604	1	1550.76	High	0.0001666	3.65e-05	1.59
	FALSE	High	GIPPAPR		0.0981455	0.00644633	1	1	1	P36604	0	707.42	High	0.004347	0.06989	1.25
	FALSE	High	GQFDDDEQLGGK		0.00017122	0.000201917	1	1	1	P36604	0	1308.57	High	0.0001666	6.294e-05	2.38
	FALSE	High	GQFDDDEQLGGKVDPEDK		1.85488e-05	0.000201917	1	1	1	P36604	1	1991.88	High	0.0001666	5.436e-06	2.53
	FALSE	High	KSEIDDIVLVGGSTR		1.36171e-08	0.000201917	1	1	2	P36604	1	1588.85	High	0.0001666	1.92e-09	2.82
	FALSE	High	LDAVVHPITQK		3.12824e-05	0.000201917	1	1	2	P36604	0	1220.7	High	0.0001666	9.655e-06	2.13
	FALSE	High	LSEEDIER		0.00637968	0.000201917	1	1	1	P36604	0	990.474	High	0.0001666	0.003378	2.29
	FALSE	High	ITPSYVAFTEDER		0.000178606	0.000201917	1	1	1	P36604	0	1527.73	High	0.0001666	6.612e-05	2.95
	FALSE	High	ITPSYVAFTEDERLVGEAAK		1.35845e-05	0.000201917	1	1	1	P36604	1	2196.12	High	0.0001666	3.861e-06	2.77
	FALSE	High	IVNEPTAAAIAYGLDK		2.39177e-06	0.000201917	1	1	2	P36604	0	1645.88	High	0.0001666	5.691e-07	2.36
	FALSE	High	NQAPSNPENTIFDIK		1.55135e-06	0.000201917	1	1	1	P36604	0	1687.83	High	0.0001666	3.532e-07	2.88
	FALSE	High	SFPFHIVNDK		0.000838596	0.000201917	1	1	1	P36604	0	1203.62	High	0.0001666	0.000362	1.94
	FALSE	High	TLKPVEQVLK		0.00106336	0.000201917	1	1	1	P36604	0	1154.71	High	0.0001666	0.0004705	1.48
	FALSE	High	VEIIANDQGNR		0.000116464	0.000201917	3	3	3	Q10265; O59855; P36604	0	1228.63	High	0.0001666	4.126e-05	2.32
	FALSE	High	VINYLAR		0.00665363	0.000201917	1	1	3	P36604	0	848.499	High	0.0001666	0.003543	1.9
	FALSE	High	VQELLESFFGK		7.59419e-05	0.000201917	1	1	1	P36604	0	1296.68	High	0.0001666	2.573e-05	2.48
	FALSE	High	VQELLESFFGKK		0.0479918	0.00364652	1	1	1	P36604	1	1424.78	High	0.00238	0.03145	1.45
FALSE	High	Master Protein	P87140	Probable coatomer subunit gamma OS=Schizosaccharomyces pombe (strain 972 / ATCC 24843) OX=284812 GN=sec21 PE=1 SV=1	0	90.257	29	19	24	19	905	100.9	5.27	44.93	19	1
	Checked	Confidence	Sequence	Modifications	Qvality PEP	Qvality q-value	# Protein Groups	# Proteins	# PSMs	Master Protein Accessions	# Missed Cleavages	Theo. MH+ [Da]	Confidence (by Search Engine): Sequest HT	Percolator q-Value (by Search Engine): Sequest HT	Percolator PEP (by Search Engine): Sequest HT	XCorr (by Search Engine): Sequest HT
	FALSE	High	ALEDRDAFLPVVK		0.00208889	0.000201917	1	1	1	P87140	1	1472.81	High	0.0001666	0.0009895	2.07
	FALSE	High	CLEDADDEVR	1xCarbamidomethyl [C1]	4.7471e-05	0.000201917	1	1	1	P87140	0	1221.51	High	0.0001666	1.531e-05	1.82
	FALSE	High	DAFLPVVK		0.0563963	0.00441281	1	1	1	P87140	0	888.519	High	0.00288	0.03776	0.45
	FALSE	High	DQMVPFLHGWLK		0.0024598	0.000201917	1	1	1	P87140	0	1470.76	High	0.0001666	0.001185	2.12
	FALSE	High	ETIYRPNAIR		0.0132904	0.000201917	1	1	1	P87140	0	1232.67	High	0.0001666	0.007628	1.72
	FALSE	High	FGQGFDIK		0.0292482	0.00157695	1	1	1	P87140	0	911.462	High	0.001044	0.01814	1.43
	FALSE	High	KDDDGDESIFANVNQVTVTQDAR		0.000349179	0.000201917	1	1	1	P87140	1	2537.18	High	0.0001666	0.0001377	1.57
	FALSE	High	ILTTGIVDPISAVASAALVSAYHLYPVAK		1.84275e-10	0.000201917	1	1	1	P87140	0	2940.64	High	0.0001666	1.685e-11	6.42
	FALSE	High	IIVVDAIR		0.00536338	0.000201917	1	1	1	P87140	0	898.572	High	0.0001666	0.002791	1.42
	FALSE	High	NISDDDLQPVVSVLK		4.43937e-07	0.000201917	1	1	1	P87140	0	1641.87	High	0.0001666	8.908e-08	2.38
	FALSE	High	QATELFFGITK		0.000936872	0.000201917	1	1	1	P87140	0	1254.67	High	0.0001666	0.0004088	1.66
	FALSE	High	QIVTFMSDISDNFK		1.92471e-05	0.000201917	1	1	1	P87140	0	1644.79	High	0.0001666	5.662e-06	2.81
	FALSE	High	SAAVSALTK		0.000884038	0.000201917	1	1	1	P87140	0	847.488	High	0.0001666	0.0003838	3.04
	FALSE	High	SIATYAITTLLK		0.00300529	0.000201917	1	1	1	P87140	0	1294.76	High	0.0001666	0.001481	1.65
	FALSE	High	SSPSPIELTEQETEFVVK		0.00117549	0.000201917	1	1	2	P87140	0	2020.01	High	0.0001666	0.0005239	1.78
	FALSE	High	VAELLQMQPLEGTENPTDKPVHVMK		0.0379859	0.00266697	1	1	1	P87140	0	2804.43	High	0.001745	0.02424	1.91
	FALSE	High	VIDANTVPAIER		1.25603e-06	0.000201917	1	1	3	P87140	0	1297.71	High	0.0001666	2.807e-07	3.18
	FALSE	High	WNNEVQDAVTSHNVGR		2.17669e-07	0.000201917	1	1	3	P87140	0	1825.86	High	0.0001666	4.074e-08	2.83
	FALSE	High	YISSLMDQNTQFR		1.08343e-06	0.000201917	1	1	1	P87140	0	1602.76	High	0.0001666	2.377e-07	3.05
FALSE	High	Master Protein	P41887	Heat shock protein 90 homolog OS=Schizosaccharomyces pombe (strain 972 / ATCC 24843) OX=284812 GN=swo1 PE=1 SV=2	0	87.5	34	21	22	21	704	80.5	4.96	30.7	21	1
	Checked	Confidence	Sequence	Modifications	Qvality PEP	Qvality q-value	# Protein Groups	# Proteins	# PSMs	Master Protein Accessions	# Missed Cleavages	Theo. MH+ [Da]	Confidence (by Search Engine): Sequest HT	Percolator q-Value (by Search Engine): Sequest HT	Percolator PEP (by Search Engine): Sequest HT	XCorr (by Search Engine): Sequest HT
	FALSE	High	AILFVPR		0.1236	0.00857435	1	1	1	P41887	0	815.514	High	0.005969	0.09009	1.49
	FALSE	High	CLDMFNEIAEDKENFK	1xCarbamidomethyl [C1]	0.000352885	0.000201917	1	1	1	P41887	1	2002.89	High	0.0001666	0.0001395	1.62
	FALSE	High	DGLELEETDEEK		0.000172126	0.000201917	1	1	1	P41887	0	1406.62	High	0.0001666	6.34e-05	2.25
	FALSE	High	DLATILYETALLSSGFTLDDPSAYAQR		7.65899e-09	0.000201917	1	1	1	P41887	0	2931.46	High	0.0001666	1.021e-09	4.24
	FALSE	High	DTGIGMTK		0.140385	0.00996538	1	1	1	P41887	0	822.403	High	0.007005	0.1043	1.08
	FALSE	High	EDQLQYLEEK		0.0105028	0.000201917	1	1	1	P41887	0	1294.62	High	0.0001666	0.005876	1.45
	FALSE	High	EEYASFYK		0.00803841	0.000201917	1	1	1	P41887	0	1036.46	High	0.0001666	0.004377	0.97
	FALSE	High	ELISNASDALDK		8.52946e-05	0.000201917	1	1	1	P41887	0	1275.64	High	0.0001666	2.921e-05	2.43
	FALSE	High	ETTTETEELNK		0.0127462	0.000201917	1	1	1	P41887	0	1294.6	High	0.0001666	0.007252	1.08
	FALSE	High	EYEEFAK		0.0706153	0.0050866	1	1	1	P41887	0	915.409	High	0.00346	0.04831	0.97
	FALSE	High	HSEFISYPIQLVVTR		0.000610988	0.000201917	1	1	1	P41887	0	1788.96	High	0.0001666	0.000256	1.66
	FALSE	High	KTFEINPK		0.00731352	0.000201917	1	1	1	P41887	1	976.546	High	0.0001666	0.003934	2.53
	FALSE	High	LGIHEDAANRPALAK		9.24737e-07	0.000201917	1	1	1	P41887	0	1575.86	High	0.0001666	1.996e-07	2.65
	FALSE	High	NDLINNLGVIAK		5.1655e-05	0.000201917	1	1	1	P41887	0	1283.73	High	0.0001666	1.678e-05	2.74
	FALSE	High	NIYFITGESK		0.00156293	0.000201917	1	1	1	P41887	0	1171.6	High	0.0001666	0.0007207	1.98
	FALSE	High	NPSEVTKEEYASFYK		1.70464e-05	0.000201917	1	1	1	P41887	1	1791.84	High	0.0001666	4.964e-06	2.93
	FALSE	High	QAVENSPFLEIFR		3.13327e-07	0.000201917	1	1	1	P41887	0	1549.8	High	0.0001666	6.08e-08	3.47
	FALSE	High	SLTNDWEDHLAVK		4.6479e-05	0.000201917	1	1	2	P41887	0	1527.74	High	0.0001666	1.493e-05	1.52
	FALSE	High	TFYDAFSK		0.0128802	0.000201917	1	1	1	P41887	0	978.457	High	0.0001666	0.007343	1.24
	FALSE	High	VKETTTETEELNK		6.59072e-06	0.000201917	1	1	1	P41887	1	1521.76	High	0.0001666	1.738e-06	3.21
	FALSE	High	YNSLNSPDDLISLEDYITK		1.52698e-06	0.000201917	1	1	1	P41887	0	2200.07	High	0.0001666	3.482e-07	2.27
FALSE	High	Master Protein	O14460	Elongation factor 2 OS=Schizosaccharomyces pombe (strain 972 / ATCC 24843) OX=284812 GN=eft201 PE=1 SV=2	0	84.591	29	25	30	24	842	93.2	6.43	40.59	25	1
	Checked	Confidence	Sequence	Modifications	Qvality PEP	Qvality q-value	# Protein Groups	# Proteins	# PSMs	Master Protein Accessions	# Missed Cleavages	Theo. MH+ [Da]	Confidence (by Search Engine): Sequest HT	Percolator q-Value (by Search Engine): Sequest HT	Percolator PEP (by Search Engine): Sequest HT	XCorr (by Search Engine): Sequest HT
	FALSE	High	AFNMFILDPIYR	1xOxidation [M4]	0.00140644	0.000201917	1	1	1	O14460	0	1515.77	High	0.0001666	0.000641	1.45
	FALSE	High	AYLPVNESFGFTGELR		2.45377e-05	0.000201917	1	1	2	O14460	0	1799.9	High	0.0001666	7.39e-06	2.87
	FALSE	High	DDLFIK		0.0530918	0.00404891	1	1	1	O14460	0	750.403	High	0.002641	0.03514	0.94
	FALSE	High	DLQEDHAGIPLK		8.00587e-05	0.000201917	1	1	1	O14460	0	1335.69	High	0.0001666	2.729e-05	2.45
	FALSE	High	EGPMFEENLR		0.000464341	0.000201917	1	1	1	O14460	0	1221.56	High	0.0001666	0.000189	2.09
	FALSE	High	EGPMFEENLR	1xOxidation [M4]	0.036465	0.00245199	1	1	2	O14460	0	1237.55	High	0.001606	0.0232	1.43
	FALSE	High	ENVPDYTEYYDRL		0.000180502	0.000201917	1	1	1	O14460	1	1676.74	High	0.0001666	6.667e-05	1.73
	FALSE	High	ESVSEPSSMTALSK	1xOxidation [M9]	4.00922e-05	0.000201917	1	1	1	O14460	0	1468.68	High	0.0001666	1.273e-05	2.23
	FALSE	High	FYAFGR		0.0494703	0.00364652	1	1	2	O14460	0	760.378	High	0.00238	0.03251	1.66
	FALSE	High	GGGQIIPTAR		0.0315923	0.00157695	2	2	1	O94316; O14460	0	969.548	High	0.001044	0.01976	2.18
	FALSE	High	GHVFSEEQR		0.103517	0.00660925	1	1	1	O14460	0	1088.51	High	0.004578	0.07414	1.62
	FALSE	High	GLKENVPDYTEYYDRL		0.00503524	0.000201917	1	1	1	O14460	2	1974.94	High	0.0001666	0.002606	1.78
	FALSE	High	KDDLFIK		0.0212329	0.00116516	1	1	1	O14460	1	878.498	High	0.0007787	0.01279	1.95
	FALSE	High	KDEVFTLLSK		1.77817e-05	0.000201917	1	1	2	O14460	1	1179.66	High	0.0001666	5.195e-06	1.79
	FALSE	High	LEVTIKPDEK		0.000723401	0.000201917	1	1	1	O14460	0	1171.66	High	0.0001666	0.000308	1.97
	FALSE	High	LEVTIKPDEKELEGK		0.00228479	0.000201917	1	1	1	O14460	1	1727.94	High	0.0001666	0.001094	2.62
	FALSE	High	IMADEFGWDVTDAR	1xOxidation [M2]	3.82934e-07	0.000201917	1	1	1	O14460	0	1641.72	High	0.0001666	7.574e-08	2.49
	FALSE	High	IQGPNYVPGK		0.0957896	0.00628794	1	1	1	O14460	0	1072.58	High	0.004246	0.06793	1.07
	FALSE	High	IRPVVVVNK		0.044705	0.00345533	1	1	1	O14460	0	1023.67	High	0.002259	0.02906	2.33
	FALSE	High	ISPPVVSYR		0.0157057	0.000454977	1	1	1	O14460	0	1017.57	High	0.0003263	0.009145	1.34
	FALSE	High	IWCFGPDTTGANVVVDQTK	1xCarbamidomethyl [C3]	5.80639e-06	0.000201917	1	1	1	O14460	0	2108.01	High	0.0001666	1.515e-06	2.48
	FALSE	High	LWGENYFNPK		0.00239581	0.000201917	1	1	1	O14460	0	1267.61	High	0.0001666	0.001153	1.96
	FALSE	High	MVAFTPEEVR	1xMet-loss [N-Term]	0.000847494	0.000201917	1	1	1	O14460	0	1047.55	High	0.0001666	0.000367	2.02
	FALSE	High	NMSVIAHVDHGK	1xOxidation [M2]	0.00940839	0.000201917	1	1	1	O14460	0	1323.65	High	0.0001666	0.005202	1.55
	FALSE	High	STLTDSLVQK		0.00194023	0.000201917	1	1	1	O14460	0	1091.59	High	0.0001666	0.0009107	1.71
	FALSE	High	VFSGTVR		0.0702654	0.0050866	1	1	1	O14460	0	765.425	High	0.00346	0.04808	1.89
FALSE	High	Master Protein	O94438	40S ribosomal protein S1-B OS=Schizosaccharomyces pombe (strain 972 / ATCC 24843) OX=284812 GN=rps102 PE=1 SV=3	0	84.589	62	18	23	10	252	28.5	10.14	43.96	18	1
	Checked	Confidence	Sequence	Modifications	Qvality PEP	Qvality q-value	# Protein Groups	# Proteins	# PSMs	Master Protein Accessions	# Missed Cleavages	Theo. MH+ [Da]	Confidence (by Search Engine): Sequest HT	Percolator q-Value (by Search Engine): Sequest HT	Percolator PEP (by Search Engine): Sequest HT	XCorr (by Search Engine): Sequest HT
	FALSE	High	APAFFEVK		0.00291175	0.000201917	2	2	1	Q09781; O94438	0	908.488	High	0.0001666	0.001424	2.2
	FALSE	High	ATGSIFPLQNVLVR		7.96372e-05	0.000201917	1	1	1	O94438	0	1514.87	High	0.0001666	2.704e-05	2.09
	FALSE	High	EWYDIK		0.0967257	0.00644633	1	1	1	O94438	0	853.409	High	0.004347	0.0687	1.62
	FALSE	High	KEWYDIK		0.000173037	0.000201917	1	1	1	O94438	1	981.504	High	0.0001666	6.385e-05	2.35
	FALSE	High	KTTYAQSSQIR		0.00107464	0.000201917	2	2	1	Q09781; O94438	1	1282.67	High	0.0001666	0.0004771	3.14
	FALSE	High	KWQTTIEADQTIK		8.32075e-07	0.000201917	1	1	1	O94438	1	1561.82	High	0.0001666	1.777e-07	2.23
	FALSE	High	LLELHGESQDVGTK		6.40566e-10	0.000201917	1	1	2	O94438	0	1525.79	High	0.0001666	6.641e-11	4.14
	FALSE	High	ILEVSLADLQK		7.12802e-05	0.000201917	2	2	1	Q09781; O94438	0	1228.71	High	0.0001666	2.403e-05	2.47
	FALSE	High	ILEVSLADLQKDEEHAFR		8.12992e-11	0.000201917	1	1	1	O94438	1	2113.09	High	0.0001666	6.831e-12	3.73
	FALSE	High	LIPEVIGR		0.0768201	0.00521065	2	2	2	Q09781; O94438	0	896.556	High	0.00354	0.05304	1.12
	FALSE	High	LRVEDIQGK		0.000281227	0.000201917	2	2	2	Q09781; O94438	1	1057.6	High	0.0001666	0.0001089	3.39
	FALSE	High	MFQVIQNQTSSCSMR	1xCarbamidomethyl [C12]	1.33924e-07	0.000201917	1	1	1	O94438	0	1816.81	High	0.0001666	2.388e-08	3.15
	FALSE	High	SCLTSFNGLSITSDK	1xCarbamidomethyl [C2]	9.7051e-08	0.000201917	1	1	1	O94438	0	1629.78	High	0.0001666	1.674e-08	2.59
	FALSE	High	TTDGYLCR	1xCarbamidomethyl [C7]	0.00746877	0.000201917	2	2	1	Q09781; O94438	0	985.441	High	0.0001666	0.004027	2.25
	FALSE	High	TTYAQSSQIR		0.000140099	0.000201917	2	2	1	Q09781; O94438	0	1154.58	High	0.0001666	5.04e-05	2.35
	FALSE	High	VFVIGFTR		0.0261136	0.00157695	1	1	3	O94438	0	938.546	High	0.001044	0.01607	1.72
	FALSE	High	VVDPFSR		0.0899057	0.00573956	2	2	1	Q09781; O94438	0	819.436	High	0.003885	0.06323	1.14
	FALSE	High	WQTTIEADQTIK		0.0100718	0.000201917	1	1	1	O94438	0	1433.73	High	0.0001666	0.005602	1.28
FALSE	High	Master Protein	P41412	Cell division cycle-related protein res2/pct1 OS=Schizosaccharomyces pombe (strain 972 / ATCC 24843) OX=284812 GN=res2 PE=1 SV=1	0	83.073	34	20	23	20	657	73.7	6.99	42.45	20	1
	Checked	Confidence	Sequence	Modifications	Qvality PEP	Qvality q-value	# Protein Groups	# Proteins	# PSMs	Master Protein Accessions	# Missed Cleavages	Theo. MH+ [Da]	Confidence (by Search Engine): Sequest HT	Percolator q-Value (by Search Engine): Sequest HT	Percolator PEP (by Search Engine): Sequest HT	XCorr (by Search Engine): Sequest HT
	FALSE	High	DSWLNATQILK		0.010838	0.000201917	1	1	1	P41412	0	1288.69	High	0.0001666	0.006085	1.33
	FALSE	High	EAQETYQQLSK		0.000435842	0.000201917	1	1	1	P41412	0	1324.64	High	0.0001666	0.0001758	2.47
	FALSE	High	EDGLSLNNDFK		0.000851978	0.000201917	1	1	1	P41412	0	1251.59	High	0.0001666	0.0003683	1.35
	FALSE	High	KEDGLSLNNDFK		0.00280629	0.000201917	1	1	1	P41412	1	1379.68	High	0.0001666	0.001373	1.34
	FALSE	High	KLYEELGIDDTVNSYR		2.1847e-05	0.000201917	1	1	2	P41412	1	1914.94	High	0.0001666	6.53e-06	3.21
	FALSE	High	KPACNNVTNSDEYEQLINK	1xCarbamidomethyl [C4]	1.33219e-07	0.000201917	1	1	1	P41412	0	2237.05	High	0.0001666	2.37e-08	3.66
	FALSE	High	KPSSLSSSTLHSVNEK		0.0022371	0.000201917	1	1	1	P41412	0	1700.88	High	0.0001666	0.001071	2.81
	FALSE	High	LKQDTLNEISR		0.00190978	0.000201917	1	1	2	P41412	1	1316.72	High	0.0001666	0.0008975	1.97
	FALSE	High	LISIQPFENVVR		0.0702654	0.0050866	1	1	1	P41412	0	1414.81	High	0.00346	0.04796	1.94
	FALSE	High	LSQTPLMR	1xOxidation [M7]	0.00686673	0.000201917	1	1	1	P41412	0	961.514	High	0.0001666	0.003675	2.1
	FALSE	High	LVNLQDSNGDTSLLIAAR		7.76884e-07	0.000201917	1	1	2	P41412	0	1900.01	High	0.0001666	1.657e-07	2.01
	FALSE	High	LYEELGIDDTVNSYR		7.4416e-06	0.000201917	1	1	1	P41412	0	1786.85	High	0.0001666	1.996e-06	3.05
	FALSE	High	NNPTYSQSMENLIR		2.19803e-06	0.000201917	1	1	1	P41412	0	1666.79	High	0.0001666	5.204e-07	3.56
	FALSE	High	QIFDLER		0.00455611	0.000201917	1	1	1	P41412	0	920.484	High	0.0001666	0.002339	1.61
	FALSE	High	SLKPHTSLSISFPSDFLK		0.00227277	0.000201917	1	1	1	P41412	0	2004.08	High	0.0001666	0.001089	1.7
	FALSE	High	TASEYLLEADK		1.06555e-05	0.000201917	1	1	1	P41412	0	1239.61	High	0.0001666	2.951e-06	2.52
	FALSE	High	TYQELTFLQK		0.000579577	0.000201917	1	1	1	P41412	0	1270.67	High	0.0001666	0.0002411	1.62
	FALSE	High	VADFDKPQR		0.00056747	0.000201917	1	1	1	P41412	0	1075.55	High	0.0001666	0.0002356	2.7
	FALSE	High	YQGTWVPFQR		0.0598963	0.00480208	1	1	1	P41412	0	1281.64	High	0.003135	0.04031	1.35
	FALSE	High	YYLDCILEK	1xCarbamidomethyl [C5]	0.00166506	0.000201917	1	1	1	P41412	0	1216.59	High	0.0001666	0.0007718	1.61
FALSE	High	Master Protein	P09627	Plasma membrane ATPase 1 OS=Schizosaccharomyces pombe (strain 972 / ATCC 24843) OX=284812 GN=pma1 PE=1 SV=1	0	82.088	21	14	16	14	919	99.8	5.19	35.7	14	1
	Checked	Confidence	Sequence	Modifications	Qvality PEP	Qvality q-value	# Protein Groups	# Proteins	# PSMs	Master Protein Accessions	# Missed Cleavages	Theo. MH+ [Da]	Confidence (by Search Engine): Sequest HT	Percolator q-Value (by Search Engine): Sequest HT	Percolator PEP (by Search Engine): Sequest HT	XCorr (by Search Engine): Sequest HT
	FALSE	High	EELENPFLK		0.00193003	0.000201917	1	1	1	P09627	0	1118.57	High	0.0001666	0.0009098	2.43
	FALSE	High	GYLVAMTGDGVNDAPSLK		5.4674e-10	0.000201917	1	2	1	P09627	0	1807.89	High	0.0001666	5.556e-11	4.03
	FALSE	High	HYGDPTFASSGVK		1.03481e-08	0.000201917	1	1	2	P09627	0	1365.64	High	0.0001666	1.424e-09	2.98
	FALSE	High	KADTGIAVEGATDAAR		2.34553e-08	0.000201917	1	1	1	P09627	1	1545.79	High	0.0001666	3.496e-09	4.18
	FALSE	High	KVTAYVQAPDGTR		8.17673e-05	0.000201917	1	1	1	P09627	1	1405.74	High	0.0001666	2.793e-05	2.2
	FALSE	High	LDEGTIICADGR	1xCarbamidomethyl [C8]	1.20408e-06	0.000201917	1	1	1	P09627	0	1319.63	High	0.0001666	2.677e-07	3.83
	FALSE	High	LSAIESLAGVEVLCSDK	1xCarbamidomethyl [C14]	4.83065e-07	0.000201917	1	1	2	P09627	0	1790.92	High	0.0001666	9.805e-08	3.21
	FALSE	High	MADNAGEYHDAEK	1xMet-loss+Acetyl [N-Term]	1.57864e-08	0.000201917	1	1	1	P09627	0	1361.56	High	0.0001666	2.263e-09	4.76
	FALSE	High	QLGMGTNIYNAER		1.24841e-05	0.000201917	1	1	1	P09627	0	1466.71	High	0.0001666	3.511e-06	2.35
	FALSE	High	SAADIVFLAPGLSAIIDALK		6.53715e-09	0.000201917	1	2	1	P09627	0	1985.13	High	0.0001666	8.553e-10	4.1
	FALSE	High	SIEDLVVALQR		0.0011269	0.000201917	1	1	1	P09627	0	1242.71	High	0.0001666	0.0005001	1.63
	FALSE	High	TVEEDHPIPEDVLSAYKDK		0.120696	0.00842477	1	1	1	P09627	1	2185.07	High	0.005872	0.08812	1.52
	FALSE	High	VIEFQPFDPVSK		0.00693927	0.000201917	1	1	1	P09627	0	1405.74	High	0.0001666	0.00371	1.52
	FALSE	High	YGLNQMK		0.0368396	0.00245199	1	2	1	P09627	0	853.424	High	0.001606	0.02349	1.21
FALSE	High	Master Protein	Q9P784	60S ribosomal protein L4-B OS=Schizosaccharomyces pombe (strain 972 / ATCC 24843) OX=284812 GN=rpl401 PE=3 SV=1	0	81.62	42	14	23	2	363	39.9	10.71	44.6	14	1
	Checked	Confidence	Sequence	Modifications	Qvality PEP	Qvality q-value	# Protein Groups	# Proteins	# PSMs	Master Protein Accessions	# Missed Cleavages	Theo. MH+ [Da]	Confidence (by Search Engine): Sequest HT	Percolator q-Value (by Search Engine): Sequest HT	Percolator PEP (by Search Engine): Sequest HT	XCorr (by Search Engine): Sequest HT
	FALSE	High	DGSVSSETLALPFVFK		5.93505e-07	0.000201917	2	2	2	P35679; Q9P784	0	1696.88	High	0.0001666	1.228e-07	3.11
	FALSE	High	EAVALLK		0.064562	0.00492982	2	2	1	P35679; Q9P784	0	743.466	High	0.003232	0.04384	1.19
	FALSE	High	FVIWTK		0.0344696	0.00245199	2	2	2	P35679; Q9P784	0	793.461	High	0.001606	0.02187	1.33
	FALSE	High	KNYFLPENIISNADVTR		6.55066e-05	0.000201917	2	2	1	P35679; Q9P784	1	1994.03	High	0.0001666	2.183e-05	3.8
	FALSE	High	IEEIPEVPLVVDDAVQSFQK		2.44476e-07	0.000201917	2	2	1	P35679; Q9P784	0	2255.18	High	0.0001666	4.613e-08	4.94
	FALSE	High	LINSDEIQSIVK		0.000447498	0.000201917	2	2	3	P35679; Q9P784	0	1358.75	High	0.0001666	0.0001815	2.14
	FALSE	High	LNLLQLAPGGHLGR		1.45845e-08	0.000201917	2	2	4	P35679; Q9P784	0	1458.85	High	0.0001666	2.078e-09	3.49
	FALSE	High	NIPGVEIVNVR		0.000679008	0.000201917	2	2	1	P35679; Q9P784	0	1209.69	High	0.0001666	0.0002862	2.39
	FALSE	High	NYFLPENIISNADVTR		3.51635e-06	0.000201917	2	2	2	P35679; Q9P784	0	1865.94	High	0.0001666	8.737e-07	3.22
	FALSE	High	RGPLVVFNEDTGIVK		0.000279746	0.000201917	1	1	1	Q9P784	1	1643.91	High	0.0001666	0.0001084	2.36
	FALSE	High	RLNLLQLAPGGHLGR		5.92548e-05	0.000201917	2	2	2	P35679; Q9P784	1	1614.96	High	0.0001666	1.952e-05	2.05
	FALSE	High	SGQAAFGNMCR	1xCarbamidomethyl [C10]	7.05316e-05	0.000201917	2	2	1	P35679; Q9P784	0	1198.51	High	0.0001666	2.37e-05	2.48
	FALSE	High	SGQAAFGNMCR	1xCarbamidomethyl [C10]; 1xOxidation [M9]	0.000144607	0.000201917	2	2	1	P35679; Q9P784	0	1214.5	High	0.0001666	5.237e-05	2.42
	FALSE	High	TKEAVALLK		0.0379859	0.00266697	2	2	1	P35679; Q9P784	1	972.609	High	0.001745	0.0243	1.24
	FALSE	High	YAIASAVAASGVPSLLLAR		2.40249e-05	0.000201917	1	1	1	Q9P784	0	1830.05	High	0.0001666	7.223e-06	1.97
FALSE	High	Master Protein	O74805	Myosin-51 OS=Schizosaccharomyces pombe (strain 972 / ATCC 24843) OX=284812 GN=myo51 PE=3 SV=1	0	81.383	16	20	22	20	1471	167.6	8.97	37	20	1
	Checked	Confidence	Sequence	Modifications	Qvality PEP	Qvality q-value	# Protein Groups	# Proteins	# PSMs	Master Protein Accessions	# Missed Cleavages	Theo. MH+ [Da]	Confidence (by Search Engine): Sequest HT	Percolator q-Value (by Search Engine): Sequest HT	Percolator PEP (by Search Engine): Sequest HT	XCorr (by Search Engine): Sequest HT
	FALSE	High	AALLLGVDSSTLAK		0.00239581	0.000201917	1	1	1	O74805	0	1358.79	High	0.0001666	0.001154	1.72
	FALSE	High	ESSATLLAK		0.0215657	0.00116516	1	1	1	O74805	0	919.509	High	0.0007787	0.01302	1.33
	FALSE	High	FEYDTEQLPSR		0.000489508	0.000201917	1	1	1	O74805	0	1384.64	High	0.0001666	0.0002006	1.62
	FALSE	High	FSYEEFAHR		0.00171859	0.000201917	1	1	2	O74805	0	1185.53	High	0.0001666	0.0007964	1.03
	FALSE	High	LNILNNSLSK		0.000138627	0.000201917	1	1	1	O74805	0	1115.64	High	0.0001666	4.993e-05	2.33
	FALSE	High	LNNQLPTK		0.0438064	0.00345533	1	1	1	O74805	0	927.526	High	0.002259	0.02838	1.5
	FALSE	High	LPSGNHQSFLQK		0.00134122	0.000201917	1	1	1	O74805	0	1355.71	High	0.0001666	0.0006076	1.8
	FALSE	High	LSELINLLAK		3.42198e-05	0.000201917	1	1	1	O74805	0	1113.69	High	0.0001666	1.066e-05	2.41
	FALSE	High	ISSLGFPAR		0.00661876	0.000201917	1	1	1	O74805	0	947.531	High	0.0001666	0.003536	2.19
	FALSE	High	NEAQIQPGDGYLQK		0.00201319	0.000201917	1	1	1	O74805	0	1560.77	High	0.0001666	0.0009508	2.22
	FALSE	High	NLQASITEVSK		0.0235499	0.00116516	1	1	1	O74805	0	1189.64	High	0.0007787	0.01431	1.54
	FALSE	High	NPLLSLENNHIYEELR		1.90755e-07	0.000201917	1	1	1	O74805	0	1954	High	0.0001666	3.526e-08	3.72
	FALSE	High	NQTIIVSGESGAGK		1.05436e-05	0.000201917	1	1	1	O74805	0	1360.71	High	0.0001666	2.915e-06	2.89
	FALSE	High	QLLELVGVENASLLPNEVVNK		3.42198e-05	0.000201917	1	1	1	O74805	0	2278.27	High	0.0001666	1.068e-05	2.46
	FALSE	High	SETIITSSTLEHAISIR		6.72273e-11	0.000201917	1	1	2	O74805	0	1857.99	High	0.0001666	5.547e-12	3.63
	FALSE	High	SNVIGNFEEAHR		0.000140099	0.000201917	1	1	1	O74805	0	1372.66	High	0.0001666	5.053e-05	2.31
	FALSE	High	SSLSQLMTTVSSTNVHYIR		2.80446e-07	0.000201917	1	1	1	O74805	0	2124.08	High	0.0001666	5.394e-08	3.36
	FALSE	High	SVIALQCVSR	1xCarbamidomethyl [C7]	0.0194402	0.000948785	1	1	1	O74805	0	1132.61	High	0.0006409	0.01159	0.9
	FALSE	High	TSILYEK		0.0211231	0.00116516	1	1	1	O74805	0	853.467	High	0.0007787	0.01271	2.04
	FALSE	High	YLSLIK		0.0517703	0.00404891	1	1	1	O74805	0	736.46	High	0.002641	0.03432	1.38
FALSE	High	Master Protein	Q10289	Fatty acid synthase subunit alpha OS=Schizosaccharomyces pombe (strain 972 / ATCC 24843) OX=284812 GN=fas2 PE=1 SV=2	0	79.8	16	22	22	22	1842	202	6.18	33.24	22	1
	Checked	Confidence	Sequence	Modifications	Qvality PEP	Qvality q-value	# Protein Groups	# Proteins	# PSMs	Master Protein Accessions	# Missed Cleavages	Theo. MH+ [Da]	Confidence (by Search Engine): Sequest HT	Percolator q-Value (by Search Engine): Sequest HT	Percolator PEP (by Search Engine): Sequest HT	XCorr (by Search Engine): Sequest HT
	FALSE	High	AGTWTFPATLPAESDISK		0.0020026	0.000201917	1	1	1	Q10289	0	1891.94	High	0.0001666	0.0009456	1.74
	FALSE	High	ALEVLHTLVAQK		0.0182651	0.000700957	1	1	1	Q10289	0	1321.78	High	0.0004836	0.01081	1.35
	FALSE	High	AVAAETAFDHSITNGPDSEAVFQK		1.06164e-07	0.000201917	1	1	1	Q10289	0	2505.19	High	0.0001666	1.84e-08	2.59
	FALSE	High	AWLDSVAQK		0.0427075	0.00345533	1	1	1	Q10289	0	1017.54	High	0.002259	0.0277	1.34
	FALSE	High	ELLQEVVIDHDLEPFEASK		2.69278e-09	0.000201917	1	1	1	Q10289	0	2211.12	High	0.0001666	3.22e-10	4.33
	FALSE	High	FVAGQIPLGWDPK		0.00017673	0.000201917	1	1	1	Q10289	0	1427.77	High	0.0001666	6.515e-05	1.81
	FALSE	High	GSCLIVVPFNQGSK	1xCarbamidomethyl [C3]	0.000383983	0.000201917	1	1	1	Q10289	0	1505.78	High	0.0001666	0.000153	2.29
	FALSE	High	LGLETLFNR		0.000103693	0.000201917	1	1	1	Q10289	0	1062.59	High	0.0001666	3.62e-05	1.67
	FALSE	High	IIEAELFHGYNPEK		0.122431	0.00857435	1	1	1	Q10289	0	1659.84	High	0.005969	0.08923	1.15
	FALSE	High	IMLTNILR		0.0418476	0.00345533	1	1	1	Q10289	0	973.586	High	0.002259	0.02711	1.6
	FALSE	High	MPGGFNNSAVR		0.000452247	0.000201917	1	1	1	Q10289	0	1149.55	High	0.0001666	0.0001836	1.45
	FALSE	High	NADNIDEYLAR		0.000266767	0.000201917	1	1	1	Q10289	0	1293.61	High	0.0001666	0.0001024	2.1
	FALSE	High	SQIGEWAER		0.00950756	0.000201917	1	1	1	Q10289	0	1075.52	High	0.0001666	0.00525	1.71
	FALSE	High	SVIDAPPVFK		0.0183603	0.000700957	1	1	1	Q10289	0	1072.6	High	0.0004836	0.01089	1.45
	FALSE	High	VISDTLR		0.0601971	0.00480208	1	1	1	Q10289	0	803.462	High	0.003135	0.04039	1.19
	FALSE	High	VPVVTGFSEVGPWGNSR		2.2132e-08	0.000201917	1	1	1	Q10289	0	1787.91	High	0.0001666	3.273e-09	3.51
	FALSE	High	VQNPDLDLEAYR		8.26352e-05	0.000201917	1	1	1	Q10289	0	1432.71	High	0.0001666	2.828e-05	2.48
	FALSE	High	VYDSDWNWAR		4.22657e-05	0.000201917	1	1	1	Q10289	0	1311.58	High	0.0001666	1.347e-05	2.74
	FALSE	High	WIETQDVILSPPVSAER		0.00754762	0.000201917	1	1	1	Q10289	0	1940.01	High	0.0001666	0.00407	2.3
	FALSE	High	YIHVSELGNTVGSGIGGMSALR		0.00289644	0.000201917	1	1	1	Q10289	0	2218.13	High	0.0001666	0.001415	2.37
	FALSE	High	YILEHCGIR	1xCarbamidomethyl [C6]	0.00170056	0.000201917	1	1	1	Q10289	0	1160.59	High	0.0001666	0.0007889	1.78
	FALSE	High	YTHDALVYNNLVR		0.064885	0.00492982	1	1	1	Q10289	0	1577.81	High	0.003232	0.04398	0.94
FALSE	High	Master Protein	Q9P7V5	Protein transport protein sec72 OS=Schizosaccharomyces pombe (strain 972 / ATCC 24843) OX=284812 GN=sec72 PE=1 SV=1	0	79.34	15	27	27	27	1822	206.7	5.35	34.69	27	1
	Checked	Confidence	Sequence	Modifications	Qvality PEP	Qvality q-value	# Protein Groups	# Proteins	# PSMs	Master Protein Accessions	# Missed Cleavages	Theo. MH+ [Da]	Confidence (by Search Engine): Sequest HT	Percolator q-Value (by Search Engine): Sequest HT	Percolator PEP (by Search Engine): Sequest HT	XCorr (by Search Engine): Sequest HT
	FALSE	High	AIAEFLFR		0.00770782	0.000201917	1	1	1	Q9P7V5	0	966.541	High	0.0001666	0.00417	1.98
	FALSE	High	DILTIISQLER		1.37287e-05	0.000201917	1	1	1	Q9P7V5	0	1300.75	High	0.0001666	3.903e-06	3.16
	FALSE	High	ELVLQCVK	1xCarbamidomethyl [C6]	0.0200553	0.00116516	1	1	1	Q9P7V5	0	988.55	High	0.0007787	0.012	1.83
	FALSE	High	ENLDDQLR		0.0322476	0.00179701	1	1	1	Q9P7V5	0	1002.49	High	0.001185	0.02031	1.04
	FALSE	High	HVAVFALDSLR		0.00326965	0.000201917	1	1	1	Q9P7V5	0	1227.68	High	0.0001666	0.00162	1.91
	FALSE	High	LASFAYFSSK		0.00280629	0.000201917	1	1	1	Q9P7V5	0	1120.57	High	0.0001666	0.001366	2
	FALSE	High	IASTEGNNLK		0.0140029	0.000201917	1	1	1	Q9P7V5	0	1046.55	High	0.0001666	0.008046	1.38
	FALSE	High	IGTNCMQQLLSGNAYR	1xCarbamidomethyl [C5]	0.0387691	0.0031048	1	1	1	Q9P7V5	0	1825.87	High	0.002028	0.02483	0.99
	FALSE	High	LHTLLIIQR		0.0387691	0.0031048	1	1	1	Q9P7V5	0	1106.7	High	0.002028	0.02483	1.37
	FALSE	High	LLQCFR	1xCarbamidomethyl [C4]	0.0881636	0.00573956	1	1	1	Q9P7V5	0	836.445	High	0.003885	0.06178	1.69
	FALSE	High	LISLHLIYR		0.0344696	0.00245199	1	1	1	Q9P7V5	0	1127.69	High	0.001606	0.02181	1.24
	FALSE	High	LLYQQK		0.0881636	0.00573956	1	1	1	Q9P7V5	0	792.461	High	0.003885	0.06196	0.91
	FALSE	High	ISLQSLEIIR		0.00070829	0.000201917	1	1	1	Q9P7V5	0	1171.7	High	0.0001666	0.0002999	2.74
	FALSE	High	ITLLNVGFMK		0.00119424	0.000201917	1	1	1	Q9P7V5	0	1135.65	High	0.0001666	0.0005357	1.72
	FALSE	High	LVEISYYNMQR		0.0113016	0.000201917	1	1	1	Q9P7V5	0	1415.7	High	0.0001666	0.006368	1.66
	FALSE	High	LYSLQK		0.0522951	0.00404891	1	1	1	Q9P7V5	0	751.435	High	0.002641	0.03465	0.83
	FALSE	High	MLSENEYVDINDPK		7.36344e-06	0.000201917	1	1	1	Q9P7V5	0	1666.76	High	0.0001666	1.968e-06	2.45
	FALSE	High	NSDLFMDPTLQFR		3.86377e-05	0.000201917	1	1	1	Q9P7V5	0	1583.75	High	0.0001666	1.219e-05	2.98
	FALSE	High	QLPNLLR		0.0377925	0.00266697	1	1	1	Q9P7V5	0	853.525	High	0.001745	0.02416	1.36
	FALSE	High	SGLTNLEK		0.00565304	0.000201917	1	1	1	Q9P7V5	0	861.468	High	0.0001666	0.002968	1.47
	FALSE	High	SLVTLLTR		0.00480233	0.000201917	1	1	1	Q9P7V5	0	902.567	High	0.0001666	0.002481	2.26
	FALSE	High	SNETIATPVPDAASR		0.000591943	0.000201917	1	1	1	Q9P7V5	0	1528.76	High	0.0001666	0.0002462	1.65
	FALSE	High	TLFGVFTFAAK		0.000803929	0.000201917	1	1	1	Q9P7V5	0	1201.66	High	0.0001666	0.0003459	1.62
	FALSE	High	TLTNFTNLHSTSEIK		5.08846e-06	0.000201917	1	1	1	Q9P7V5	0	1705.88	High	0.0001666	1.31e-06	1.94
	FALSE	High	TTLGDYLGEGDEK		2.38984e-05	0.000201917	1	1	1	Q9P7V5	0	1397.64	High	0.0001666	7.199e-06	3.09
	FALSE	High	TWQSTTLVEALR		0.000558555	0.000201917	1	1	1	Q9P7V5	0	1404.75	High	0.0001666	0.0002314	1.44
	FALSE	High	YQEEDLKDDKK		0.00101404	0.000201917	1	1	1	Q9P7V5	2	1410.67	High	0.0001666	0.000447	1.98
FALSE	High	Master Protein	O94501	T-complex protein 1 subunit alpha OS=Schizosaccharomyces pombe (strain 972 / ATCC 24843) OX=284812 GN=cct1 PE=3 SV=1	0	78.977	29	14	18	14	556	60	6.76	28.88	14	1
	Checked	Confidence	Sequence	Modifications	Qvality PEP	Qvality q-value	# Protein Groups	# Proteins	# PSMs	Master Protein Accessions	# Missed Cleavages	Theo. MH+ [Da]	Confidence (by Search Engine): Sequest HT	Percolator q-Value (by Search Engine): Sequest HT	Percolator PEP (by Search Engine): Sequest HT	XCorr (by Search Engine): Sequest HT
	FALSE	High	AYHAASQNAEVTDVK		4.91954e-10	0.000201917	1	1	2	O94501	0	1603.77	High	0.0001666	4.965e-11	3.23
	FALSE	High	AYHAASQNAEVTDVKK		0.00605298	0.000201917	1	1	1	O94501	1	1731.87	High	0.0001666	0.003196	2.08
	FALSE	High	EVMITLER		0.0277804	0.00157695	1	1	1	O94501	0	990.529	High	0.001044	0.01723	2.12
	FALSE	High	EVMITLER	1xOxidation [M3]	0.0368396	0.00245199	1	1	1	O94501	0	1006.52	High	0.001606	0.02353	1.17
	FALSE	High	FMTDVLSCSVDSLGK	1xCarbamidomethyl [C8]	4.9901e-08	0.000201917	1	1	1	O94501	0	1658.78	High	0.0001666	8.015e-09	3.19
	FALSE	High	FSDDECILVK	1xCarbamidomethyl [C6]	0.000132895	0.000201917	1	1	1	O94501	0	1225.58	High	0.0001666	4.767e-05	2.13
	FALSE	High	GIDDLCLK	1xCarbamidomethyl [C6]	0.0544456	0.00423632	1	1	1	O94501	0	933.471	High	0.002762	0.0363	1.46
	FALSE	High	GPNEYSLDEMER		2.72702e-05	0.000201917	1	1	1	O94501	0	1439.61	High	0.0001666	8.332e-06	2.24
	FALSE	High	IAVLDMDLQK		0.00010046	0.000201917	1	1	1	O94501	0	1145.62	High	0.0001666	3.501e-05	2.77
	FALSE	High	LDPERQPEDPHAGLH		0.000668342	0.000201917	1	1	1	O94501	1	1710.82	High	0.0001666	0.0002813	2.32
	FALSE	High	IHPTTIITGYR		0.0212329	0.00116516	1	1	2	O94501	0	1271.71	High	0.0007787	0.01281	1.85
	FALSE	High	MFQAPR	1xAcetyl [N-Term]	0.0179824	0.000700957	1	1	1	O94501	0	791.387	High	0.0004836	0.01066	1.23
	FALSE	High	NQNVLATTAIANVVK		1.78245e-08	0.000201917	1	1	2	O94501	0	1555.88	High	0.0001666	2.587e-09	2.31
	FALSE	High	SIIEAGAMAVR		6.86942e-05	0.000201917	1	1	1	O94501	0	1117.6	High	0.0001666	2.3e-05	2.7
	FALSE	High	VVPGGGAVETALSIYLENFATSLGSR		1.43668e-09	0.000201917	1	1	1	O94501	0	2608.36	High	0.0001666	1.614e-10	5.88
FALSE	High	Master Protein	O74760	Eukaryotic translation initiation factor 3 subunit A OS=Schizosaccharomyces pombe (strain 972 / ATCC 24843) OX=284812 GN=tif32 PE=1 SV=1	0	78.841	27	20	23	20	932	107	8.87	33.68	20	1
	Checked	Confidence	Sequence	Modifications	Qvality PEP	Qvality q-value	# Protein Groups	# Proteins	# PSMs	Master Protein Accessions	# Missed Cleavages	Theo. MH+ [Da]	Confidence (by Search Engine): Sequest HT	Percolator q-Value (by Search Engine): Sequest HT	Percolator PEP (by Search Engine): Sequest HT	XCorr (by Search Engine): Sequest HT
	FALSE	High	AFAQFASYIHAYK		4.55078e-05	0.000201917	1	1	1	O74760	0	1516.76	High	0.0001666	1.465e-05	2.04
	FALSE	High	ALVTPWLK		0.0314305	0.00157695	1	1	1	O74760	0	927.566	High	0.001044	0.01969	1.21
	FALSE	High	ANIGASSPSPGAWR		0.000227696	0.000201917	1	1	1	O74760	0	1370.68	High	0.0001666	8.632e-05	2.29
	FALSE	High	AYQEAYAK		0.126567	0.00893688	1	1	1	O74760	0	943.452	High	0.006091	0.09251	0.63
	FALSE	High	EAIPLWEEDAK		0.025057	0.00157695	1	1	1	O74760	0	1300.64	High	0.001044	0.01532	1.11
	FALSE	High	FDTDFCLLR	1xCarbamidomethyl [C6]	0.000422255	0.000201917	1	1	1	O74760	0	1186.56	High	0.0001666	0.0001698	1.79
	FALSE	High	FLWDAYR		0.00407924	0.000201917	1	1	1	O74760	0	970.478	High	0.0001666	0.002073	1.95
	FALSE	High	FSNAPHSINLNDAETMQR		0.0141498	0.000201917	1	1	1	O74760	0	2044.95	High	0.0001666	0.00818	1.38
	FALSE	High	GGLEVNAEDLEHLDADKLR		9.5023e-08	0.000201917	1	1	2	O74760	1	2094.05	High	0.0001666	1.632e-08	3.96
	FALSE	High	HFIELANK		0.000150051	0.000201917	1	1	1	O74760	0	971.531	High	0.0001666	5.45e-05	2.03
	FALSE	High	HFIELANKR		0.0370283	0.00245199	1	1	1	O74760	1	1127.63	High	0.001606	0.02364	0.99
	FALSE	High	LAESNDTAQYIRPLQQVILTR		0.000494703	0.000201917	1	1	1	O74760	0	2429.31	High	0.0001666	0.0002022	2.57
	FALSE	High	LALLLNLSK		0.0991027	0.00644633	1	1	1	O74760	0	984.645	High	0.004347	0.07054	1.2
	FALSE	High	LFQQLSQVYDSISLK		9.09478e-06	0.000201917	1	1	1	O74760	0	1768.95	High	0.0001666	2.479e-06	2.73
	FALSE	High	LNHIENSISFSSDLFSNPIK		1.22233e-05	0.000201917	1	1	1	O74760	0	2262.14	High	0.0001666	3.443e-06	3
	FALSE	High	LSGPSIEAEDAK		0.000394252	0.000201917	1	1	1	O74760	0	1216.61	High	0.0001666	0.000158	2.24
	FALSE	High	MAPPQGKPENVLR	1xMet-loss [N-Term]	0.116176	0.00825134	1	1	1	O74760	0	1305.73	High	0.005653	0.08413	1.65
	FALSE	High	NAVQNTSVTAIENVVK		2.71702e-07	0.000201917	1	1	2	O74760	0	1686.9	High	0.0001666	5.202e-08	2.48
	FALSE	High	QKQESEAESLR		0.000411257	0.000201917	1	1	2	O74760	1	1304.64	High	0.0001666	0.0001648	2.21
	FALSE	High	YVMDLATFEEPYDFNPGQIEK		0.00173682	0.000201917	1	1	1	O74760	0	2506.15	High	0.0001666	0.0008083	2.15
FALSE	High	Master Protein	P33520	Cell division cycle-related protein res1/sct1 OS=Schizosaccharomyces pombe (strain 972 / ATCC 24843) OX=284812 GN=res1 PE=1 SV=1	0	78.194	28	14	18	14	637	72.4	6.2	42.83	14	1
	Checked	Confidence	Sequence	Modifications	Qvality PEP	Qvality q-value	# Protein Groups	# Proteins	# PSMs	Master Protein Accessions	# Missed Cleavages	Theo. MH+ [Da]	Confidence (by Search Engine): Sequest HT	Percolator q-Value (by Search Engine): Sequest HT	Percolator PEP (by Search Engine): Sequest HT	XCorr (by Search Engine): Sequest HT
	FALSE	High	CHDNWLNATQILK	1xCarbamidomethyl [C1]	1.23629e-06	0.000201917	1	1	2	P33520	0	1612.79	High	0.0001666	2.758e-07	2.38
	FALSE	High	EKLVEQLCSLQAQR	1xCarbamidomethyl [C8]	0.0121604	0.000201917	1	1	1	P33520	1	1701.9	High	0.0001666	0.00691	1.31
	FALSE	High	HEVDLFTAENEAAR		8.69358e-09	0.000201917	1	1	3	P33520	0	1601.76	High	0.0001666	1.171e-09	3.75
	FALSE	High	IAELDKPR		0.0113016	0.000201917	1	1	1	P33520	0	941.541	High	0.0001666	0.006378	1.87
	FALSE	High	IEDNLIDNLKYPQSLDDHLSSK		2.09436e-05	0.000201917	1	1	1	P33520	1	2557.28	High	0.0001666	6.234e-06	3.26
	FALSE	High	LTHQTLPNVFTQLSELSK		2.15382e-07	0.000201917	1	1	2	P33520	0	2056.11	High	0.0001666	4.022e-08	3.85
	FALSE	High	LVEQLCSLQAQR	1xCarbamidomethyl [C6]	3.55651e-07	0.000201917	1	1	1	P33520	0	1444.76	High	0.0001666	6.973e-08	3.59
	FALSE	High	MSGIHDALSLQSDFTR		8.14036e-06	0.000201917	1	1	1	P33520	0	1777.85	High	0.0001666	2.198e-06	3.48
	FALSE	High	MYNDQIHK		0.0235499	0.00116516	1	1	1	P33520	0	1048.49	High	0.0007787	0.01433	1.87
	FALSE	High	QLTYNLAMEALEQTVR		2.96977e-06	0.000201917	1	1	1	P33520	0	1879.96	High	0.0001666	7.227e-07	2.61
	FALSE	High	SPDMPSDSFTGSLHDIK		0.000570473	0.000201917	1	1	1	P33520	0	1833.83	High	0.0001666	0.0002365	1.68
	FALSE	High	TNNDENYLVNQR		1.09406e-05	0.000201917	1	1	1	P33520	0	1479.68	High	0.0001666	3.045e-06	3.29
	FALSE	High	YQGTWVPSER		0.0029426	0.000201917	1	1	1	P33520	0	1222.59	High	0.0001666	0.001444	1.79
	FALSE	High	YYLETVQLHQLK		2.05059e-05	0.000201917	1	1	1	P33520	0	1534.83	High	0.0001666	6.072e-06	2.84
FALSE	High	Master Protein	P41836	26S proteasome regulatory subunit 8 homolog OS=Schizosaccharomyces pombe (strain 972 / ATCC 24843) OX=284812 GN=let1 PE=3 SV=1	0	77.994	45	15	21	15	403	45	8.28	32.05	15	1
	Checked	Confidence	Sequence	Modifications	Qvality PEP	Qvality q-value	# Protein Groups	# Proteins	# PSMs	Master Protein Accessions	# Missed Cleavages	Theo. MH+ [Da]	Confidence (by Search Engine): Sequest HT	Percolator q-Value (by Search Engine): Sequest HT	Percolator PEP (by Search Engine): Sequest HT	XCorr (by Search Engine): Sequest HT
	FALSE	High	EEIQLLQEPGSYVGEVIK		1.7466e-09	0.000201917	1	1	1	P41836	0	2031.06	High	0.0001666	2.006e-10	3.07
	FALSE	High	EHAPSIIFMDEIDSIGSSR		4.48649e-07	0.000201917	1	1	1	P41836	0	2104	High	0.0001666	9.009e-08	3.47
	FALSE	High	EHAPSIIFMDEIDSIGSSR	1xOxidation [M9]	4.45569e-05	0.000201917	1	1	1	P41836	0	2120	High	0.0001666	1.431e-05	1.59
	FALSE	High	ELFVMAR		0.026658	0.00157695	1	1	1	P41836	0	865.46	High	0.001044	0.0164	1.58
	FALSE	High	EIKPNIR		0.0815038	0.00521065	1	1	1	P41836	0	869.52	High	0.00354	0.05665	1.46
	FALSE	High	EVIELPVK		0.0517703	0.00404891	1	1	1	P41836	0	926.556	High	0.002515	0.0342	1.06
	FALSE	High	EVIELPVKHPELFESLGIPQPK		0.0263844	0.00157695	1	1	2	P41836	1	2499.39	High	0.001044	0.01619	2.09
	FALSE	High	GILLYGPPGTGK		0.0132904	0.000201917	1	2	1	P41836	0	1172.67	High	0.0001666	0.007601	2.36
	FALSE	High	HPELFESLGIPQPK		0.0827157	0.00538565	1	1	1	P41836	0	1591.85	High	0.003652	0.05769	1.18
	FALSE	High	IDILDPALLRPGR		0.00297378	0.000201917	1	1	1	P41836	0	1448.86	High	0.0001666	0.001461	2.51
	FALSE	High	ILPNKVDPLVSLMMVEK		0.000143089	0.000201917	1	1	1	P41836	1	1926.08	High	0.0001666	5.169e-05	2.65
	FALSE	High	IPDSTYEMVGGLEK		4.01888e-08	0.000201917	1	1	2	P41836	0	1538.74	High	0.0001666	6.322e-09	2.35
	FALSE	High	IQDAELAILQK		1.20312e-05	0.000201917	1	1	1	P41836	0	1241.71	High	0.0001666	3.375e-06	3.27
	FALSE	High	TNVLQSNENIVQYYTQK		4.48291e-06	0.000201917	1	1	3	P41836	0	2042.02	High	0.0001666	1.141e-06	2.84
	FALSE	High	VHVTQEDFELAVAK		5.62077e-05	0.000201917	1	1	2	P41836	0	1585.82	High	0.0001666	1.844e-05	1.82
	FALSE	High	YVVDISPDIDIK		5.39271e-06	0.000201917	1	1	1	P41836	0	1376.73	High	0.0001666	1.395e-06	3.17
FALSE	High	Master Protein	O74762	26S proteasome regulatory subunit rpn2 OS=Schizosaccharomyces pombe (strain 972 / ATCC 24843) OX=284812 GN=rpn2 PE=1 SV=1	0	77.443	22	21	26	21	965	107.2	5.06	37.73	21	1
	Checked	Confidence	Sequence	Modifications	Qvality PEP	Qvality q-value	# Protein Groups	# Proteins	# PSMs	Master Protein Accessions	# Missed Cleavages	Theo. MH+ [Da]	Confidence (by Search Engine): Sequest HT	Percolator q-Value (by Search Engine): Sequest HT	Percolator PEP (by Search Engine): Sequest HT	XCorr (by Search Engine): Sequest HT
	FALSE	High	ADPLDER		0.112886	0.00752167	1	1	2	O74762	0	815.389	High	0.00529	0.08177	1.47
	FALSE	High	DETLYESVK		0.0031679	0.000201917	1	1	1	O74762	0	1083.52	High	0.0001666	0.001568	1.53
	FALSE	High	DNLSWLSK		0.0290981	0.00157695	1	1	1	O74762	0	962.494	High	0.001044	0.01807	1.53
	FALSE	High	DPNALISTVELLVDSYNPHVR		4.15154e-09	0.000201917	1	1	1	O74762	0	2352.22	High	0.0001666	5.188e-10	5.66
	FALSE	High	DVLHISVSDVNDDVR		0.00289644	0.000201917	1	1	2	O74762	0	1682.83	High	0.0001666	0.00142	2.03
	FALSE	High	DVLHISVSDVNDDVRR		6.08893e-06	0.000201917	1	1	2	O74762	1	1838.94	High	0.0001666	1.596e-06	2.74
	FALSE	High	EDSSPCGYIIR	1xCarbamidomethyl [C6]	0.010558	0.000201917	1	1	1	O74762	0	1296.59	High	0.0001666	0.005899	1.11
	FALSE	High	ELAALVVSK		0.0170707	0.000454977	1	1	1	O74762	0	929.567	High	0.0003263	0.01006	1.72
	FALSE	High	ELNNDLDPTLR		0.0124825	0.000201917	1	1	1	O74762	0	1299.65	High	0.0001666	0.007093	0.83
	FALSE	High	ESDKAPDLIELNR		0.00472711	0.000201917	1	1	1	O74762	1	1499.77	High	0.0001666	0.00243	1.96
	FALSE	High	ETLIFK		0.127168	0.00893688	1	1	1	O74762	0	750.44	High	0.00621	0.09318	1.1
	FALSE	High	FSFISNVRPK		0.000689844	0.000201917	1	1	1	O74762	0	1194.66	High	0.0001666	0.000292	1.94
	FALSE	High	FTATAALGVIHR		0.0160365	0.000454977	1	1	2	O74762	0	1256.71	High	0.0003263	0.009392	1.44
	FALSE	High	FTGGVLMLIDR		0.00820894	0.000201917	1	1	1	O74762	0	1221.67	High	0.0001666	0.004486	1.79
	FALSE	High	HFEQVINEK		0.0114205	0.000201917	1	1	1	O74762	0	1143.58	High	0.0001666	0.006454	2.05
	FALSE	High	KEDSSPCGYIIR	1xCarbamidomethyl [C7]	0.000679008	0.000201917	1	1	2	O74762	1	1424.68	High	0.0001666	0.0002871	2.91
	FALSE	High	KHFEQVINEK		0.0258454	0.00157695	1	1	1	O74762	1	1271.67	High	0.001044	0.0159	2.15
	FALSE	High	LGATLAQGIIDAGGR		2.03979e-05	0.000201917	1	1	1	O74762	0	1412.79	High	0.0001666	6.029e-06	2.91
	FALSE	High	LSGVVEGIFQK		0.00144403	0.000201917	1	1	1	O74762	0	1176.66	High	0.0001666	0.0006598	1.87
	FALSE	High	LVEDATDFVR		0.000245161	0.000201917	1	1	1	O74762	0	1164.59	High	0.0001666	9.371e-05	1.89
	FALSE	High	QGAMIAQAMILTQHNDQLNSK		7.87014e-10	0.000201917	1	1	1	O74762	0	2312.15	High	0.0001666	8.334e-11	3.71
FALSE	High	Master Protein	O14321	Sterol 24-C-methyltransferase erg6 OS=Schizosaccharomyces pombe (strain 972 / ATCC 24843) OX=284812 GN=erg6 PE=2 SV=1	0	75.929	43	15	24	15	378	42.8	5.86	35.51	15	1
	Checked	Confidence	Sequence	Modifications	Qvality PEP	Qvality q-value	# Protein Groups	# Proteins	# PSMs	Master Protein Accessions	# Missed Cleavages	Theo. MH+ [Da]	Confidence (by Search Engine): Sequest HT	Percolator q-Value (by Search Engine): Sequest HT	Percolator PEP (by Search Engine): Sequest HT	XCorr (by Search Engine): Sequest HT
	FALSE	High	CDAVEAIK	1xCarbamidomethyl [C1]	0.0062142	0.000201917	1	1	1	O14321	0	905.44	High	0.0001666	0.003296	1.38
	FALSE	High	EIAYNIEVGDGIPQMVR		2.19346e-10	0.000201917	1	1	1	O14321	0	1903.96	High	0.0001666	2.042e-11	4.53
	FALSE	High	EIAYNIEVGDGIPQMVR	1xOxidation [M15]	4.53411e-07	0.000201917	1	1	1	O14321	0	1919.95	High	0.0001666	9.11e-08	3.38
	FALSE	High	EITEFTGCNLVGLNNNDYQISR	1xCarbamidomethyl [C8]	1.69702e-06	0.000201917	1	1	2	O14321	0	2557.2	High	0.0001666	3.913e-07	2.67
	FALSE	High	FYKGEAFAQSIAR		0.0126798	0.000201917	1	1	2	O14321	1	1487.76	High	0.0001666	0.007215	2.32
	FALSE	High	GEAFAQSIAR		0.00110337	0.000201917	1	1	1	O14321	0	1049.54	High	0.0001666	0.0004894	2.8
	FALSE	High	HEHYLAYR		0.00132714	0.000201917	1	1	2	O14321	0	1088.53	High	0.0001666	0.0006017	1.91
	FALSE	High	KLQEYFEFWDR		0.0658632	0.00492982	1	1	1	O14321	1	1560.75	High	0.003232	0.04471	1.19
	FALSE	High	KTGLAAIASK		0.00133416	0.000201917	1	1	1	O14321	1	959.588	High	0.0001666	0.0006057	2.22
	FALSE	High	LQEYFEFWDR		0.000967009	0.000201917	1	1	1	O14321	0	1432.65	High	0.0001666	0.0004244	2.14
	FALSE	High	MSSTALLPPNTDQVLSR	1xMet-loss+Acetyl [N-Term]	7.51443e-05	0.000201917	1	1	3	O14321	0	1740.91	High	0.0001666	2.544e-05	2
	FALSE	High	TGLAAIASK		0.00029491	0.000201917	1	1	1	O14321	0	831.493	High	0.0001666	0.0001146	2.52
	FALSE	High	VGDTLAIAQK		2.47981e-05	0.000201917	1	1	2	O14321	0	1015.58	High	0.0001666	7.495e-06	1.93
	FALSE	High	VLDVGCGVGGPAR	1xCarbamidomethyl [C6]	8.27031e-06	0.000201917	1	1	3	O14321	0	1256.64	High	0.0001666	2.23e-06	2.62
	FALSE	High	VLKPGGVFGVYEWVMSDDYDSSIPK	1xOxidation [M15]	7.92179e-05	0.000201917	1	1	1	O14321	0	2804.35	High	0.0001666	2.692e-05	1.7
	FALSE	High	YSVQFLEK		0.00295815	0.000201917	1	1	1	O14321	0	1013.53	High	0.0001666	0.001455	1.15
FALSE	High	Master Protein	Q96WV5	Putative coatomer subunit alpha OS=Schizosaccharomyces pombe (strain 972 / ATCC 24843) OX=284812 GN=SPBPJ4664.04 PE=1 SV=1	0	73.961	19	17	19	17	1207	136.3	6.15	41.76	17	1
	Checked	Confidence	Sequence	Modifications	Qvality PEP	Qvality q-value	# Protein Groups	# Proteins	# PSMs	Master Protein Accessions	# Missed Cleavages	Theo. MH+ [Da]	Confidence (by Search Engine): Sequest HT	Percolator q-Value (by Search Engine): Sequest HT	Percolator PEP (by Search Engine): Sequest HT	XCorr (by Search Engine): Sequest HT
	FALSE	High	AAEPVSFEIDPTEYLFK		2.72354e-10	0.000201917	1	1	1	Q96WV5	0	1955.96	High	0.0001666	2.58e-11	3.67
	FALSE	High	FLEIYTASR		0.000285716	0.000201917	1	1	2	Q96WV5	0	1099.58	High	0.0001666	0.0001105	2.22
	FALSE	High	FVLEGHDR		0.137133	0.00960036	1	1	1	Q96WV5	0	972.49	High	0.006769	0.1015	1.66
	FALSE	High	GIAFHPTQPLFVSGGDDYK		4.50664e-06	0.000201917	1	1	1	Q96WV5	0	2049.01	High	0.0001666	1.145e-06	3.46
	FALSE	High	GPGDDAIFVAR		4.20431e-05	0.000201917	1	1	1	Q96WV5	0	1117.56	High	0.0001666	1.341e-05	2.81
	FALSE	High	GYVNEVCTVCDVGGIGQK	2xCarbamidomethyl [C7; C10]	1.8109e-08	0.000201917	1	1	1	Q96WV5	0	1954.9	High	0.0001666	2.632e-09	4.01
	FALSE	High	IAEITFQK		0.00104115	0.000201917	1	1	1	Q96WV5	0	949.535	High	0.0001666	0.0004591	2.07
	FALSE	High	LLQLAESGPAAEAANR		3.4822e-07	0.000201917	1	1	1	Q96WV5	0	1610.85	High	0.0001666	6.833e-08	3.27
	FALSE	High	LSFLYLITGNAEK		0.00051877	0.000201917	1	1	1	Q96WV5	0	1468.8	High	0.0001666	0.0002136	2.1
	FALSE	High	NSPLAADHIAAGDFESAMK		0.000227696	0.000201917	1	1	1	Q96WV5	0	1944.91	High	0.0001666	8.638e-05	2.75
	FALSE	High	QVGAINFSPLK		0.00169161	0.000201917	1	1	1	Q96WV5	0	1173.66	High	0.0001666	0.0007855	2.3
	FALSE	High	RNDTLSLFQNSLYLNEVESR		0.0249279	0.00157695	1	1	1	Q96WV5	1	2398.2	High	0.001044	0.01528	1.21
	FALSE	High	SASFLGNK		0.00333929	0.000201917	1	1	2	Q96WV5	0	823.431	High	0.0001666	0.00166	1.98
	FALSE	High	SIVSYDLLR		0.0944011	0.00628794	1	1	1	Q96WV5	0	1065.59	High	0.004246	0.0668	1.18
	FALSE	High	TLTPVYSGDDFDVCSVCGAVYHK	2xCarbamidomethyl [C14; C17]	1.75164e-06	0.000201917	1	1	1	Q96WV5	0	2590.16	High	0.0001666	4.039e-07	3.32
	FALSE	High	VWDISGLR		0.0584136	0.00461354	1	1	1	Q96WV5	0	945.515	High	0.003009	0.03924	1.09
	FALSE	High	YVVWSNDNSQAALLGK		0.000204882	0.000201917	1	1	1	Q96WV5	0	1764.89	High	0.0001666	7.657e-05	1.72
FALSE	High	Master Protein	O74443	SWIRM domain-containing protein laf2 OS=Schizosaccharomyces pombe (strain 972 / ATCC 24843) OX=284812 GN=laf2 PE=1 SV=1	0	73.952	47	14	36	14	272	31.1	10.36	61.16	14	1
	Checked	Confidence	Sequence	Modifications	Qvality PEP	Qvality q-value	# Protein Groups	# Proteins	# PSMs	Master Protein Accessions	# Missed Cleavages	Theo. MH+ [Da]	Confidence (by Search Engine): Sequest HT	Percolator q-Value (by Search Engine): Sequest HT	Percolator PEP (by Search Engine): Sequest HT	XCorr (by Search Engine): Sequest HT
	FALSE	High	AFHEVGFFDD		0.01393	0.000201917	1	1	3	O74443	0	1183.51	High	0.0001666	0.008015	3.01
	FALSE	High	DLLHPAELHLASTLR		4.48649e-07	0.000201917	1	1	3	O74443	0	1685.93	High	0.0001666	9.01e-08	3.89
	FALSE	High	DQENLNPDGGSFVLITPPLSPPK		0.000372013	0.000201917	1	1	1	O74443	0	2435.25	High	0.0001666	0.0001483	1.97
	FALSE	High	DSSPSYSGALR		0.00742965	0.000201917	1	1	5	O74443	0	1139.53	High	0.0001666	0.004016	1.33
	FALSE	High	GIVYEVYK		0.0156241	0.000454977	1	1	3	O74443	0	970.524	High	0.0003263	0.009078	0.94
	FALSE	High	GPPLDLSDDPYR		3.25123e-07	0.000201917	1	1	1	O74443	0	1344.64	High	0.0001666	6.323e-08	3.08
	FALSE	High	GPPLDLSDDPYRDLLHPAELHLASTLR		8.62709e-06	0.000201917	1	1	2	O74443	1	3011.56	High	0.0001666	2.34e-06	3.29
	FALSE	High	IFAEWHHR		0.00247281	0.000201917	1	1	2	O74443	0	1095.55	High	0.0001666	0.001191	2.38
[truncated: 5,321 more rows]
