# Supplementary material for: Two assembly modes for SIN3 histone deacetylase complexes
Source: Cell Discov. 2023 Apr 19;9:42. doi: 10.1038/s41421-023-00539-x (PMC10115800; doi:10.1038/s41421-023-00539-x)
Supplement: Supplementary file 3 — Supplementary Table S3 [file 41421_2023_539_MOESM3_ESM.xlsx]

## Sheet: Proteins
Checked	Protein FDR Confidence: Combined	Master	Accession	Description	Exp. q-value: Combined	Sum PEP Score	Coverage [%]	# Peptides	# PSMs	# Unique Peptides	# AAs	MW [kDa]	calc. pI	Score Sequest HT: Sequest HT	# Peptides (by Search Engine): Sequest HT	# Protein Groups
FALSE	High	Master Protein	Q9US25	Chromodomain helicase hrp1 OS=Schizosaccharomyces pombe (strain 972 / ATCC 24843) OX=284812 GN=hrp1 PE=1 SV=1	0	743.851	64	107	400	101	1373	158.5	5.83	773.64	107	1
	Checked	Confidence	Sequence	Modifications	Qvality PEP	Qvality q-value	# Protein Groups	# Proteins	# PSMs	Master Protein Accessions	# Missed Cleavages	Theo. MH+ [Da]	Confidence (by Search Engine): Sequest HT	Percolator q-Value (by Search Engine): Sequest HT	Percolator PEP (by Search Engine): Sequest HT	XCorr (by Search Engine): Sequest HT
	FALSE	High	ADAQDDDPKSSYQYLIK		1.00592e-07	0.000290425	1	1	1	Q9US25	1	1956.92	High	0.000242	4.757e-08	3.02
	FALSE	High	AEDLNWDDIIPEEEMER		2.34055e-09	0.000290425	1	1	1	Q9US25	0	2103.92	High	0.000242	9.596e-10	3.27
	FALSE	High	AEDLNWDDIIPEEEMER	1xOxidation [M15]	1.88486e-08	0.000290425	1	1	1	Q9US25	0	2119.91	High	0.000242	8.368e-09	2.93
	FALSE	High	AILIEFK		0.0135715	0.000290425	1	1	8	Q9US25	0	833.513	High	0.000242	0.009939	1.35
	FALSE	High	AILIEFKGVK		0.0381677	0.00264179	1	1	1	Q9US25	1	1117.7	High	0.001811	0.02909	1.33
	FALSE	High	AMIKFGLVDER		0.0170651	0.000628468	1	1	1	Q9US25	1	1278.69	High	0.0004662	0.01265	1.02
	FALSE	High	AYKGLDPLK		0.0551118	0.00361039	1	1	1	Q9US25	1	1004.58	High	0.002649	0.04278	1.69
	FALSE	High	DELNFDQPNAEQER		2.69389e-07	0.000290425	1	1	7	Q9US25	0	1704.75	High	0.000242	1.322e-07	4.24
	FALSE	High	DFQLTGINWMAYLWHR		4.91402e-09	0.000290425	1	1	1	Q9US25	0	2051	High	0.000242	2.076e-09	5.08
	FALSE	High	DFQLTGINWMAYLWHR	1xOxidation [M10]	8.21268e-08	0.000290425	1	1	1	Q9US25	0	2066.99	High	0.000242	3.843e-08	5.35
	FALSE	High	DFSYTEIDEHEIPIPK		4.06118e-12	0.000290425	1	1	7	Q9US25	0	1932.92	High	0.000242	1.322e-12	5.2
	FALSE	High	DFSYTEIDEHEIPIPKK		0.0443871	0.0031941	1	1	1	Q9US25	1	2061.02	High	0.002179	0.03409	1.44
	FALSE	High	DLTHLHR		0.00790406	0.000290425	1	1	1	Q9US25	0	891.48	High	0.000242	0.005678	2.15
	FALSE	High	DSSNDVGGASMGGEEFLK	1xOxidation [M11]	8.00742e-07	0.000290425	1	1	1	Q9US25	0	1815.77	High	0.000242	4.094e-07	2.64
	FALSE	High	DTVEEDILER		0.000175337	0.000290425	1	1	8	Q9US25	0	1218.58	High	0.000242	0.0001094	2.68
	FALSE	High	EAELQATDPK		2.74531e-05	0.000290425	1	1	1	Q9US25	0	1101.54	High	0.000242	1.599e-05	3.22
	FALSE	High	EAELQATDPKR		0.103805	0.0066742	1	1	1	Q9US25	1	1257.64	High	0.005038	0.08319	1.28
	FALSE	High	EDPTTTFEDIEALDIER		1.96707e-09	0.000290425	1	1	2	Q9US25	0	1993.92	High	0.000242	8.035e-10	3.98
	FALSE	High	EDSMLLAGINK		0.0016123	0.000290425	1	1	4	Q9US25	0	1190.61	High	0.000242	0.001091	2.28
	FALSE	High	EDSMLLAGINK	1xOxidation [M4]	0.0453876	0.00343994	1	1	2	Q9US25	0	1206.6	High	0.002353	0.03491	1.4
	FALSE	High	EEEERENDEDHPSR		3.66233e-07	0.000290425	1	1	4	Q9US25	1	1770.72	High	0.000242	1.819e-07	3.47
	FALSE	High	EHPDLFVVK		0.000413321	0.000290425	1	1	4	Q9US25	0	1083.58	High	0.000242	0.0002662	2.31
	FALSE	High	EHPDLFVVKTDQPTK		0.0105408	0.000290425	1	1	1	Q9US25	1	1753.91	High	0.000242	0.007628	1.88
	FALSE	High	ELASLVNFLMPGK		5.47426e-08	0.000290425	1	1	3	Q9US25	0	1418.77	High	0.000242	2.533e-08	3.72
	FALSE	High	ELASLVNFLMPGK	1xOxidation [M10]	6.42486e-07	0.000290425	1	1	2	Q9US25	0	1434.77	High	0.000242	3.248e-07	3.98
	FALSE	High	EIREDPTTTFEDIEALDIER		2.33556e-08	0.000290425	1	1	2	Q9US25	1	2392.15	High	0.000242	1.045e-08	5.21
	FALSE	High	ENSPYLPYK		0.000605826	0.000290425	1	1	9	Q9US25	0	1110.55	High	0.000242	0.0003957	2.72
	FALSE	High	ENSPYLPYKGVFYNTRPPYR		0.0417438	0.00293135	1	1	2	Q9US25	1	2461.23	High	0.001811	0.03195	1.51
	FALSE	High	EYEFYLSTNSR		1.68734e-05	0.000290425	1	1	19	Q9US25	0	1408.64	High	0.000242	9.634e-06	2.69
	FALSE	High	FDTIVK		0.0968998	0.00647922	1	1	5	Q9US25	0	722.408	High	0.004914	0.0773	1.55
	FALSE	High	FDTIVKEAELQATDPK		0.0255711	0.00123737	1	1	1	Q9US25	1	1804.93	High	0.0008726	0.01926	1.36
	FALSE	High	FGASNMFK		0.0204852	0.000931974	2	2	1	Q9US25; O14139	0	901.424	High	0.0006701	0.01525	1.67
	FALSE	High	FGASNMFK	1xOxidation [M6]	0.00536983	0.000290425	2	2	3	Q9US25; O14139	0	917.419	High	0.000242	0.003791	2.14
	FALSE	High	FGLVDER		0.0113588	0.000290425	1	1	7	Q9US25	0	835.431	High	0.000242	0.008253	2.17
	FALSE	High	FGLVDERFDTIVK		4.41518e-05	0.000290425	1	1	4	Q9US25	1	1538.82	High	0.000242	2.615e-05	3.03
	FALSE	High	FLSKDTVEEDILER		9.36353e-07	0.000290425	1	1	3	Q9US25	1	1693.86	High	0.000242	4.808e-07	3.09
	FALSE	High	FNILLTTYEYILK		3.78382e-06	0.000290425	1	1	1	Q9US25	0	1630.91	High	0.000242	2.047e-06	3.78
	FALSE	High	FSINSASGTEIR		6.12075e-06	0.000290425	1	1	10	Q9US25	0	1281.64	High	0.000242	3.361e-06	3.71
	FALSE	High	FYIRDELNFDQPNAEQER		2.95559e-07	0.000290425	1	1	5	Q9US25	1	2284.06	High	0.000242	1.453e-07	5.66
	FALSE	High	GDETSPEGTVGEDEVEEEPR		1.72427e-07	0.000290425	1	1	2	Q9US25	0	2160.91	High	0.000242	8.317e-08	2.85
	FALSE	High	GEYLLSVVR		0.00176879	0.000290425	1	1	2	Q9US25	0	1035.58	High	0.000242	0.0012	2.43
	FALSE	High	GLDPLKQIIGYPIR		0.00311879	0.000290425	1	1	1	Q9US25	1	1582.93	High	0.000242	0.002161	1.8
	FALSE	High	GQLSLLNIVVELK		1.16025e-06	0.000290425	1	1	1	Q9US25	0	1425.87	High	0.000242	5.992e-07	3.74
	FALSE	High	GQLSLLNIVVELKK		0.000480515	0.000290425	1	1	1	Q9US25	1	1553.96	High	0.000242	0.0003099	2.54
	FALSE	High	GVFYNTRPPYR		0.000189054	0.000290425	1	1	8	Q9US25	0	1369.7	High	0.000242	0.0001183	2.27
	FALSE	High	HGFGCWQAIK	1xCarbamidomethyl [C5]	9.11555e-08	0.000290425	1	1	5	Q9US25	0	1203.57	High	0.000242	4.296e-08	3.94
	FALSE	High	KAILIEFK		5.22309e-05	0.000290425	1	1	8	Q9US25	1	961.608	High	0.000242	3.12e-05	3.31
	FALSE	High	KAILIEFKGVK		0.00012242	0.000290425	1	1	1	Q9US25	2	1245.79	High	0.000242	7.544e-05	1.68
	FALSE	High	KEEETNRGDETSPEGTVGEDEVEEEPR		1.17841e-16	0.000290425	1	1	2	Q9US25	2	3047.32	High	0.000242	2.596e-17	5.49
	FALSE	High	KLENMNLDDILSHAEDR		8.86194e-17	0.000290425	1	1	3	Q9US25	1	2012.97	High	0.000242014	1.93494e-17	5.88
	FALSE	High	KMILEYAIISLGVTEK		0.00209211	0.000290425	1	1	1	Q9US25	1	1808.02	High	0.000242	0.001431	1.45
	FALSE	High	KNMLFEEYK		0.0147056	0.000290425	1	1	1	Q9US25	1	1201.59	High	0.000242	0.01084	1.87
	FALSE	High	KNMLFEEYK	1xOxidation [M3]	0.000645688	0.000290425	1	1	2	Q9US25	1	1217.59	High	0.000242	0.0004212	2.69
	FALSE	High	KSVASDDEDAYDKR		6.95069e-14	0.000290425	1	1	4	Q9US25	2	1598.73	High	0.000242	1.939e-14	5.79
	FALSE	High	KVSNHPYLFPGAAEK		9.33492e-11	0.000290425	1	1	3	Q9US25	1	1657.87	High	0.000242	3.411e-11	4.33
	FALSE	High	IDDAQNSDDVR		1.3076e-05	0.000290425	1	1	2	Q9US25	0	1247.55	High	0.000242	7.396e-06	3.91
	FALSE	High	IDDAQNSDDVRVDGTR		4.31402e-05	0.000290425	1	1	3	Q9US25	1	1775.82	High	0.000242	2.552e-05	3.61
	FALSE	High	LDGTIPASVR		3.95488e-05	0.000290425	1	1	7	Q9US25	0	1028.57	High	0.000242	2.324e-05	2.33
	FALSE	High	LENMNLDDILSHAEDR		4.99255e-11	0.000290425	1	1	2	Q9US25	0	1884.88	High	0.000242	1.775e-11	4.52
	FALSE	High	LENMNLDDILSHAEDR	1xOxidation [M4]	1.56012e-09	0.000290425	1	1	1	Q9US25	0	1900.87	High	0.000242	6.306e-10	5.01
	FALSE	High	IFLDEAK		0.0173603	0.000628468	1	1	11	Q9US25	0	835.456	High	0.0004662	0.01287	1.17
	FALSE	High	IFLDEAKNDK		0.00047498	0.000290425	1	1	1	Q9US25	1	1192.62	High	0.000242	0.0003066	2.04
	FALSE	High	LKNSESSLYETLSQFR		4.21775e-08	0.000290425	1	1	2	Q9US25	1	1901.96	High	0.000242	1.929e-08	3.33
	FALSE	High	LLITGTPLQNNLK		4.85448e-06	0.000290425	2	3	5	P87114; Q9US25	0	1424.85	High	0.000242	2.65e-06	3.52
	FALSE	High	LQPFILR		0.0453876	0.00343994	1	1	4	Q9US25	0	886.551	High	0.002353	0.03486	2.02
	FALSE	High	IVASETNEEGK		0.000281978	0.000290425	1	1	3	Q9US25	0	1176.57	High	0.000242	0.0001788	2.39
	FALSE	High	IVASETNEEGKTEYFVK		4.14506e-08	0.000290425	1	1	10	Q9US25	1	1943.96	High	0.000242	1.892e-08	3.23
	FALSE	High	IYSLSADMVK		0.00177906	0.000290425	1	1	1	Q9US25	0	1126.58	High	0.000242	0.00121	2.82
	FALSE	High	IYSLSADMVK	1xOxidation [M8]	0.000413321	0.000290425	1	1	3	Q9US25	0	1142.58	High	0.000242	0.0002654	1.98
	FALSE	High	MEPEHSNYDLK	1xAcetyl [N-Term]	0.0097813	0.000290425	1	1	1	Q9US25	0	1404.61	High	0.000242	0.007094	1.41
	FALSE	High	MILEYAIISLGVTEK		1.91383e-07	0.000290425	1	1	1	Q9US25	0	1679.93	High	0.000242	9.255e-08	4.64
	FALSE	High	MLNILGEYMSLR		1.61434e-06	0.000290425	1	1	1	Q9US25	0	1439.74	High	0.000242	8.454e-07	2.88
	FALSE	High	MLNILGEYMSLR	1xOxidation [M1]	5.13308e-05	0.000290425	1	1	1	Q9US25	0	1455.73	High	0.000242	3.061e-05	2.9
	FALSE	High	MLNILGEYMSLR	2xOxidation [M1; M9]	0.00124245	0.000290425	1	1	1	Q9US25	0	1471.73	High	0.000242	0.0008313	1.73
	FALSE	High	MVLLDK		0.0448847	0.0031941	2	2	1	Q9US25; O14139	0	718.417	High	0.002179	0.03445	1.43
	FALSE	High	MVLLDK	1xOxidation [M1]	0.0403665	0.00264179	2	2	1	Q9US25; O14139	0	734.412	High	0.001811	0.03093	1.5
	FALSE	High	MVLLDKLLQR		0.00317338	0.000290425	1	1	1	Q9US25	1	1228.74	High	0.000242	0.002199	1.48
	FALSE	High	NDKYDAQELSAILK		8.16523e-08	0.000290425	1	1	3	Q9US25	1	1607.83	High	0.000242	3.829e-08	2.47
	FALSE	High	NDPDLGLHDK		4.78828e-05	0.000290425	1	1	6	Q9US25	0	1123.54	High	0.000242	2.837e-05	2.8
	FALSE	High	NDPDLGLHDKIFLDEAK		0.00022107	0.000290425	1	1	1	Q9US25	1	1939.98	High	0.000242	0.0001388	2.87
	FALSE	High	NENGILADEMGLGK		0.000195742	0.000290425	2	2	1	Q9US25; O14139	0	1460.7	High	0.000242	0.0001225	3.75
	FALSE	High	NENGILADEMGLGK	1xOxidation [M10]	9.84379e-06	0.000290425	2	2	1	Q9US25; O14139	0	1476.7	High	0.000242	5.498e-06	3.68
	FALSE	High	NHVNVYR		0.0852398	0.00547865	1	1	1	Q9US25	0	901.464	High	0.004074	0.06758	1.39
	FALSE	High	NILTKNYR		0.0825334	0.00547865	1	1	1	Q9US25	1	1021.58	High	0.003946	0.06543	1.66
	FALSE	High	NINAETVTLR		0.000109024	0.000290425	1	1	9	Q9US25	0	1130.62	High	0.000242	6.681e-05	2.56
	FALSE	High	NMLFEEYK		0.016302	0.000628468	1	1	1	Q9US25	0	1073.5	High	0.0004662	0.012	1.11
	FALSE	High	NMLFEEYK	1xOxidation [M2]	0.0335408	0.00264179	1	1	2	Q9US25	0	1089.49	High	0.001811	0.02547	1.05
	FALSE	High	NSESSLYETLSQFR		1.19691e-07	0.000290425	1	1	6	Q9US25	0	1660.78	High	0.000242	5.699e-08	3.62
	FALSE	High	NSKNDKYDAQELSAILK		0.0493354	0.00343994	1	1	1	Q9US25	2	1937	High	0.002538	0.03815	1.78
	FALSE	High	QELNNIR		0.0181722	0.000628468	1	1	1	Q9US25	0	886.474	High	0.0004662	0.01351	2.19
	FALSE	High	QFEVTDYK		0.00433634	0.000290425	2	2	3	Q9US25; O14139	0	1029.49	High	0.000242	0.003051	2.49
	FALSE	High	QFEVTDYKAEDLNWDDIIPEEEMER	1xOxidation [M23]	1.22498e-07	0.000290425	1	1	1	Q9US25	1	3130.38	High	0.000242	5.842e-08	3.51
	FALSE	High	QFEVTDYKAEDLNWDDIIPEEEMERIEEEER		1.05365e-07	0.000290425	1	1	2	Q9US25	2	3899.74	High	0.000242	4.995e-08	4.38
	FALSE	High	QFEVTDYKAEDLNWDDIIPEEEMERIEEEER	1xOxidation [M23]	7.94419e-06	0.000290425	1	1	2	Q9US25	2	3915.74	High	0.000242	4.403e-06	2.61
	FALSE	High	QIIGYPIR		0.000957392	0.000290425	1	1	12	Q9US25	0	959.567	High	0.000242	0.0006335	2.52
	FALSE	High	QNIIYDR		0.0121695	0.000290425	1	1	1	Q9US25	0	921.479	High	0.000242	0.008865	2.53
	FALSE	High	QPSYIK		0.0736747	0.00484684	1	1	1	Q9US25	0	735.404	High	0.00347	0.05808	1.2
	FALSE	High	QPSYIKGGEIR		0.00265237	0.000290425	1	1	1	Q9US25	1	1247.67	High	0.000242	0.001827	1.72
	FALSE	High	QTTLDGSISNTK		7.45363e-06	0.000290425	1	1	3	Q9US25	0	1264.64	High	0.000242	4.119e-06	3.78
	FALSE	High	QTTLDGSISNTKK		7.34082e-07	0.000290425	1	1	3	Q9US25	1	1392.73	High	0.000242	3.726e-07	4.41
	FALSE	High	REEEERENDEDHPSR		1.52671e-07	0.000290425	1	1	5	Q9US25	2	1926.82	High	0.000242	7.334e-08	3.82
	FALSE	High	RGEYLLSVVR		9.3293e-08	0.000290425	1	1	10	Q9US25	1	1191.68	High	0.000242	4.383e-08	3.92
	FALSE	High	RVSIDHFNAPDSPDFVFLLSTR		2.28343e-11	0.000290425	1	1	2	Q9US25	1	2533.28	High	0.000242	7.903e-12	4.72
	FALSE	High	SENGESVNEPNTEDLSLETEENTTVSDISPLVK		1.50269e-05	0.000290425	1	1	1	Q9US25	0	3576.66	High	0.000242	8.528e-06	2.88
	FALSE	High	SSYQYLIK		0.000935466	0.000290425	1	1	9	Q9US25	0	1001.53	High	0.000242	0.0006213	2.53
	FALSE	High	SVASDDEDAYDKR		9.2754e-08	0.000290425	1	1	5	Q9US25	1	1470.63	High	0.000242	4.379e-08	4.37
	FALSE	High	SVHSWNCSWGIK	1xCarbamidomethyl [C7]	1.15109e-05	0.000290425	1	1	10	Q9US25	0	1460.67	High	0.000242	6.472e-06	2.75
	FALSE	High	SVHSWNCSWGIKEDSMLLAGINK	1xCarbamidomethyl [C7]	7.35194e-05	0.000290425	1	1	2	Q9US25	1	2632.26	High	0.000242	4.444e-05	2.72
	FALSE	High	SVHSWNCSWGIKEDSMLLAGINK	1xCarbamidomethyl [C7]; 1xOxidation [M16]	0.00122105	0.000290425	1	1	1	Q9US25	1	2648.26	High	0.000242	0.000815	2.68
	FALSE	High	TEYFVKWR		0.0419777	0.00293135	1	1	1	Q9US25	1	1128.58	High	0.002002	0.03225	0.77
	FALSE	High	THSAMDTLTAVAALDAELDNMSNEK	2xOxidation [M5; M21]	0.0244361	0.00123737	1	1	1	Q9US25	0	2680.21	High	0.0008726	0.01829	1.77
	FALSE	High	TVQTVCFLSYLVHSLK	1xCarbamidomethyl [C6]	2.28692e-09	0.000290425	1	1	2	Q9US25	0	1895.01	High	0.000242	9.419e-10	4.8
	FALSE	High	VDNYIK		0.0697748	0.00484684	1	1	1	Q9US25	0	751.398	High	0.00347	0.05488	1.59
	FALSE	High	VELSDMQTEWYK		0.000312975	0.000290425	1	1	1	Q9US25	0	1528.7	High	0.000242	0.0001996	1.99
	FALSE	High	VELSDMQTEWYK	1xOxidation [M6]	0.000270771	0.000290425	1	1	3	Q9US25	0	1544.69	High	0.000242	0.0001716	2.39
	FALSE	High	VKDLTHLHR		0.000117554	0.000290425	1	1	3	Q9US25	1	1118.64	High	0.000242	7.193e-05	2.58
	FALSE	High	VLIFSQMVR		0.000946365	0.000290425	2	2	1	Q9US25; O14139	0	1092.62	High	0.000242	0.0006279	2.4
	FALSE	High	VLIFSQMVR	1xOxidation [M7]	0.000857619	0.000290425	2	2	2	Q9US25; O14139	0	1108.62	High	0.000242	0.0005681	1.62
	FALSE	High	VSIDHFNAPDSPDFVFLLSTR		1.40175e-05	0.000290425	1	1	1	Q9US25	0	2377.18	High	0.000242	7.947e-06	2.56
	FALSE	High	VSNHPYLFPGAAEK		2.02368e-06	0.000290425	1	1	10	Q9US25	0	1529.77	High	0.000242	1.069e-06	3.91
	FALSE	High	WQEVSHLHNTWEDYSTLSSVR		4.20233e-09	0.000290425	1	1	3	Q9US25	0	2574.2	High	0.000242	1.763e-09	5.77
	FALSE	High	WQYLAIDEAHR		1.41593e-07	0.000290425	1	1	9	Q9US25	0	1401.69	High	0.000242	6.782e-08	3.63
	FALSE	High	YDAQELSAILK		1.52905e-05	0.000290425	1	1	2	Q9US25	0	1250.66	High	0.000242	8.725e-06	3.7
	FALSE	High	YVPSAVHLVR		2.45911e-05	0.000290425	1	1	9	Q9US25	0	1140.65	High	0.000242	1.422e-05	3.32
FALSE	High	Master Protein	O13919	Paired amphipathic helix protein pst2 OS=Schizosaccharomyces pombe (strain 972 / ATCC 24843) OX=284812 GN=pst2 PE=1 SV=1	0	714.79	70	106	631	106	1075	124.8	7.93	1248.31	106	1
	Checked	Confidence	Sequence	Modifications	Qvality PEP	Qvality q-value	# Protein Groups	# Proteins	# PSMs	Master Protein Accessions	# Missed Cleavages	Theo. MH+ [Da]	Confidence (by Search Engine): Sequest HT	Percolator q-Value (by Search Engine): Sequest HT	Percolator PEP (by Search Engine): Sequest HT	XCorr (by Search Engine): Sequest HT
	FALSE	High	AIGFVSR		0.0157517	0.000628468	1	1	5	O13919	0	749.43	High	0.0004662	0.01163	1.42
	FALSE	High	ALHNEIVDFPGFIER		9.70065e-10	0.000290425	1	1	15	O13919	0	1756.9	High	0.000242	3.859e-10	4.44
	FALSE	High	ALLSNPEQFFK		1.74703e-05	0.000290425	1	1	8	O13919	0	1293.68	High	0.000242	9.968e-06	2.38
	FALSE	High	ANLIVDQSLDTQR		5.78849e-07	0.000290425	1	1	28	O13919	0	1472.77	High	0.000242	2.913e-07	3.72
	FALSE	High	ANLIVDQSLDTQRR		0.000143152	0.000290425	1	1	1	O13919	1	1628.87	High	0.000242	8.828e-05	3.03
	FALSE	High	CPFLCR	2xCarbamidomethyl [C1; C5]	0.0270624	0.00154023	1	1	10	O13919	0	852.385	High	0.0008726	0.02034	1.5
	FALSE	High	DKFSIFLDQVFR		5.2953e-06	0.000290425	1	1	8	O13919	1	1514.8	High	0.000242	2.904e-06	3.25
	FALSE	High	DRWNDLSDVPDEK		8.5892e-10	0.000290425	1	1	4	O13919	1	1588.72	High	0.000242	3.393e-10	3.71
	FALSE	High	DRWNDLSDVPDEKTHYENTYVMILR		4.66713e-12	0.000290425	1	1	2	O13919	2	3109.47	High	0.000242	1.526e-12	7.34
	FALSE	High	DRWNDLSDVPDEKTHYENTYVMILR	1xOxidation [M22]	0.00540093	0.000290425	1	1	1	O13919	2	3125.46	High	0.000242	0.003815	2.28
	FALSE	High	DTDFLDCQNK	1xCarbamidomethyl [C7]	0.000741997	0.000290425	1	1	5	O13919	0	1255.53	High	0.000242	0.0004866	3.18
	FALSE	High	DTDFLDCQNKR	1xCarbamidomethyl [C7]	0.00155725	0.000290425	1	1	2	O13919	1	1411.63	High	0.000242	0.00105	3.37
	FALSE	High	ETYTLEEGLGLPSK		7.66101e-08	0.000290425	1	1	3	O13919	0	1536.78	High	0.000242	3.576e-08	3.29
	FALSE	High	ETYTLEEGLGLPSKSIYK		0.00130136	0.000290425	1	1	1	O13919	1	2028.05	High	0.000242	0.0008744	1.89
	FALSE	High	FCWINK	1xCarbamidomethyl [C2]	0.0248558	0.00123737	1	1	10	O13919	0	867.418	High	0.0008726	0.01871	1.16
	FALSE	High	FCWINKFK	1xCarbamidomethyl [C2]	0.0736747	0.00484684	1	1	1	O13919	1	1142.58	High	0.00347	0.05805	1.4
	FALSE	High	FLLAEADILR		3.40176e-05	0.000290425	1	1	17	O13919	0	1160.67	High	0.000242	1.99e-05	2.5
	FALSE	High	FSIFLDQVFR		3.93203e-05	0.000290425	1	1	4	O13919	0	1271.68	High	0.000242	2.317e-05	2.78
	FALSE	High	FVTSLVEQNSSASPK		1.43549e-08	0.000290425	1	1	16	O13919	0	1593.81	High	0.000242	6.292e-09	4.01
	FALSE	High	FVTSLVEQNSSASPKK		3.41632e-07	0.000290425	1	1	2	O13919	1	1721.91	High	0.000242	1.684e-07	2.82
	FALSE	High	FYYGNK		0.0720909	0.00484684	1	1	7	O13919	0	791.372	High	0.00347	0.05667	1.15
	FALSE	High	FYYGNKAYK		0.0249973	0.00123737	1	1	1	O13919	1	1153.57	High	0.0008726	0.01882	1.41
	FALSE	High	GFGFLKSNSGLWR		0.000957392	0.000290425	1	1	1	O13919	1	1468.77	High	0.000242	0.0006366	1.69
	FALSE	High	GIQSSQFTLSNISDLLSQSRPDNLSPFSHLSNESSDFFK		7.19659e-14	0.000290425	1	1	1	O13919	0	4330.09	High	0.000242	2.016e-14	7.96
	FALSE	High	GPDYDVNAPNIVGNKPVR		1.52529e-12	0.000290425	1	1	14	O13919	0	1924.99	High	0.000242	4.777e-13	5.46
	FALSE	High	GPDYDVNAPNIVGNKPVRR		2.5963e-06	0.000290425	1	1	4	O13919	1	2081.09	High	0.000242	1.382e-06	5.53
	FALSE	High	HIEATSWTIK		1.2537e-07	0.000290425	1	1	6	O13919	0	1185.63	High	0.000242	5.962e-08	3.4
	FALSE	High	KNYDDFLYR		2.86507e-06	0.000290425	1	1	9	O13919	1	1233.59	High	0.000242	1.534e-06	3.55
	FALSE	High	KQLSQPAAAIK		4.45985e-07	0.000290425	1	1	5	O13919	1	1154.69	High	0.000242	2.231e-07	3.33
	FALSE	High	KTPYEEAMTK		0.000116875	0.000290425	1	1	3	O13919	1	1197.58	High	0.000242	7.189e-05	2.68
	FALSE	High	KTPYEEAMTK	1xOxidation [M8]	0.0004062	0.000290425	1	1	3	O13919	1	1213.58	High	0.000242	0.0002611	2.31
	FALSE	High	KVEHFFK		0.00521698	0.000290425	1	1	4	O13919	1	934.515	High	0.000242	0.003688	2.62
	FALSE	High	KYVQNYR		0.00324766	0.000290425	1	1	1	O13919	1	970.51	High	0.000242	0.00226	2.53
	FALSE	High	LCHRPYVYSAFMDVVK	1xCarbamidomethyl [C2]	7.19659e-14	0.000290425	1	1	6	O13919	0	1984.98	High	0.000242	2.011e-14	7.22
	FALSE	High	LCHRPYVYSAFMDVVK	1xCarbamidomethyl [C2]; 1xOxidation [M12]	3.56963e-14	0.000290425	1	1	4	O13919	0	2000.97	High	0.000242	9.707e-15	7.18
	FALSE	High	LCLDSFK	1xCarbamidomethyl [C2]	0.00645934	0.000290425	1	1	14	O13919	0	882.439	High	0.000242	0.004591	1.61
	FALSE	High	LCLDSFKLLYLPR	1xCarbamidomethyl [C2]	0.000206221	0.000290425	1	1	1	O13919	1	1637.91	High	0.000242	0.0001293	1.95
	FALSE	High	LEDQVSIIQQR		1.42938e-06	0.000290425	1	1	18	O13919	0	1328.72	High	0.000242	7.461e-07	3.61
	FALSE	High	LEEERYEFDR		0.00230843	0.000290425	1	1	14	O13919	1	1385.63	High	0.000242	0.001581	1.96
	FALSE	High	LEEERYEFDRHIEATSWTIK		0.13056	0.00914346	1	1	1	O13919	2	2552.24	High	0.007353	0.1055	1.06
	FALSE	High	LEEKNEEWK		0.000542681	0.000290425	1	1	2	O13919	1	1204.58	High	0.000242	0.0003531	2.42
	FALSE	High	LFNLLYER		0.000261519	0.000290425	1	1	13	O13919	0	1067.59	High	0.000242	0.0001658	2.48
	FALSE	High	LHFPLR		0.0434078	0.0031941	1	1	3	O13919	0	782.467	High	0.002179	0.03342	1.82
	FALSE	High	LLNLYVQGIIDR		3.09583e-07	0.000290425	1	1	11	O13919	0	1416.82	High	0.000242	1.529e-07	3.54
	FALSE	High	LLNPDEILFR		5.28397e-05	0.000290425	1	1	9	O13919	0	1229.69	High	0.000242	3.154e-05	3.2
	FALSE	High	IIPNPVSQK		0.00178939	0.000290425	1	1	4	O13919	0	995.588	High	0.000242	0.001215	2.1
	FALSE	High	IIPNPVSQKQK		0.0130373	0.000290425	1	1	2	O13919	1	1251.74	High	0.000242	0.009547	1.74
	FALSE	High	LLPVEER		0.0825334	0.00547865	1	1	3	O13919	0	855.493	High	0.003946	0.0654	1.6
	FALSE	High	LIYGIVDQSAFEDYLR		2.34554e-10	0.000290425	1	1	7	O13919	0	1901.96	High	0.000242	8.865e-11	4.35
	FALSE	High	LLYLPR		0.0248558	0.00123737	1	1	15	O13919	0	774.487	High	0.0008726	0.01869	1.21
	FALSE	High	INELPEEER		0.00106259	0.000290425	1	1	5	O13919	0	1128.55	High	0.000242	0.0007095	2.83
	FALSE	High	INELPEEERETYTLEEGLGLPSK		5.15817e-10	0.000290425	1	1	8	O13919	1	2646.31	High	0.000242	2.008e-10	5.83
	FALSE	High	LQDSLR		0.101634	0.0066742	1	1	1	O13919	0	731.405	High	0.005038	0.08142	2.06
	FALSE	High	IQKLTEEISYK		0.00602713	0.000290425	1	1	2	O13919	1	1351.75	High	0.000242	0.004289	2.1
	FALSE	High	LQTKLLR		0.0765244	0.005079	1	1	1	O13919	1	871.572	High	0.003623	0.06023	1.23
	FALSE	High	LRDTDFLDCQNK	1xCarbamidomethyl [C9]	0.000324046	0.000290425	1	1	13	O13919	1	1524.71	High	0.000242	0.0002061	2.46
	FALSE	High	LRDTDFLDCQNKR	1xCarbamidomethyl [C9]	5.60263e-08	0.000290425	1	1	5	O13919	2	1680.81	High	0.000242	2.592e-08	3.59
	FALSE	High	ISVILR		0.0153072	0.000628468	1	1	11	O13919	0	700.472	High	0.000242	0.01128	1.81
	FALSE	High	LTEEISYK		0.00182074	0.000290425	1	1	7	O13919	0	982.509	High	0.000242	0.001237	2.66
	FALSE	High	LTEEISYKNYR		0.00162166	0.000290425	1	1	1	O13919	1	1415.72	High	0.000242	0.0011	1.93
	FALSE	High	LVWSAAK		0.0125239	0.000290425	1	1	4	O13919	0	774.451	High	0.000242	0.009162	1.14
	FALSE	High	LVYTSEHAEEMFK		3.77804e-08	0.000290425	1	1	5	O13919	0	1583.74	High	0.000242	1.719e-08	3.47
	FALSE	High	LVYTSEHAEEMFK	1xOxidation [M11]	1.97429e-08	0.000290425	1	1	4	O13919	0	1599.74	High	0.000242	8.758e-09	3.4
	FALSE	High	LYELQR		0.0512881	0.00361039	1	1	5	O13919	0	821.452	High	0.002649	0.03963	0.44
	FALSE	High	IYTIDK		0.0646389	0.0043847	1	1	3	O13919	0	752.419	High	0.00316	0.05051	1.39
	FALSE	High	MEQTLAILK	1xAcetyl [N-Term]	0.00063825	0.000290425	1	1	1	O13919	0	1088.6	High	0.000242	0.0004178	1.7
	FALSE	High	MPCLTLPLVISR	1xCarbamidomethyl [C3]	6.09838e-07	0.000290425	1	1	4	O13919	0	1399.78	High	0.000242	3.085e-07	3.11
	FALSE	High	MPCLTLPLVISR	1xCarbamidomethyl [C3]; 1xOxidation [M1]	6.78326e-08	0.000290425	1	1	6	O13919	0	1415.77	High	0.000242	3.154e-08	3.9
	FALSE	High	NDNSTLVAEMQNQLVHDFSPNGTALPELDIK		1.57589e-11	0.000290425	1	1	1	O13919	0	3410.65	High	0.000242	5.374e-12	5.91
	FALSE	High	NDNSTLVAEMQNQLVHDFSPNGTALPELDIK	1xOxidation [M10]	2.68404e-08	0.000290425	1	1	1	O13919	0	3426.65	High	0.000242	1.21e-08	3.99
	FALSE	High	NILPLHFGLEK		2.88172e-06	0.000290425	1	1	10	O13919	0	1280.74	High	0.000242	1.542e-06	3.26
	FALSE	High	NILPLHFGLEKDK		2.22841e-05	0.000290425	1	1	4	O13919	1	1523.86	High	0.000242	1.283e-05	2.39
	FALSE	High	NILVSR		0.038598	0.00264179	1	1	9	O13919	0	701.43	High	0.001811	0.0295	1.78
	FALSE	High	NRWESLLK		0.00250325	0.000290425	1	1	2	O13919	1	1045.58	High	0.000242	0.001716	2.8
	FALSE	High	NRWESLLKSVR		8.30326e-05	0.000290425	1	1	1	O13919	2	1387.78	High	0.000242	5.034e-05	2.53
	FALSE	High	NVKNVLTDVETYHEFLK		3.83841e-10	0.000290425	1	1	2	O13919	1	2049.07	High	0.000242	1.475e-10	3.04
	FALSE	High	NVLTDVETYHEFLK		6.60361e-09	0.000290425	1	1	17	O13919	0	1707.86	High	0.000242	2.824e-09	4.24
	FALSE	High	NVSSKFLLAEADILR		5.52628e-07	0.000290425	1	1	2	O13919	1	1675.94	High	0.000242	2.782e-07	2.47
	FALSE	High	NYDDFLYR		0.000997006	0.000290425	1	1	5	O13919	0	1105.49	High	0.000242	0.0006614	2.02
	FALSE	High	QLSQPAAAIK		0.000368099	0.000290425	1	1	13	O13919	0	1026.59	High	0.000242	0.000236	2.51
	FALSE	High	QLSQPAAAIKASLK		0.00195172	0.000290425	1	1	2	O13919	1	1425.84	High	0.000242	0.00133	1.94
	FALSE	High	QVHHIVSDGK		0.000877722	0.000290425	1	1	3	O13919	0	1119.59	High	0.000242	0.0005792	2.38
	FALSE	High	QVHHIVSDGKYK		0.140973	0.00957849	1	1	1	O13919	1	1410.75	High	0.007644	0.1147	2.53
	FALSE	High	RALLSNPEQFFK		3.51137e-09	0.000290425	1	1	4	O13919	1	1449.78	High	0.000242	1.462e-09	3.62
	FALSE	High	RANLIVDQSLDTQR		5.9116e-06	0.000290425	1	1	8	O13919	1	1628.87	High	0.000242	3.249e-06	4.5
	FALSE	High	RANLIVDQSLDTQRR		0.0022556	0.000290425	1	1	1	O13919	2	1784.97	High	0.000242	0.001547	2.57
	FALSE	High	RSLQPGWR		0.011229	0.000290425	1	1	1	O13919	1	999.548	High	0.000242	0.008165	1.91
	FALSE	High	RSNSITQLTEFVK		0.0474539	0.00343994	1	1	1	O13919	1	1522.82	High	0.002353	0.03653	1.2
	FALSE	High	SAELVSGLQAK		1.03109e-05	0.000290425	1	1	15	O13919	0	1102.61	High	0.000242	5.774e-06	2.75
	FALSE	High	SLDSQCVYFK	1xCarbamidomethyl [C6]	2.926e-05	0.000290425	1	1	12	O13919	0	1246.58	High	0.000242	1.71e-05	3.05
	FALSE	High	SLDSQCVYFKAR	1xCarbamidomethyl [C6]	0.000242544	0.000290425	1	1	1	O13919	1	1473.72	High	0.000242	0.0001531	2.44
	FALSE	High	SIEFKNYDK		0.0329789	0.00264179	1	1	1	O13919	1	1143.57	High	0.001811	0.02501	1.61
	FALSE	High	SNSGLWR		0.0180687	0.000628468	1	1	4	O13919	0	819.411	High	0.0004662	0.01342	2.38
	FALSE	High	SNSITQLTEFVK		2.68241e-05	0.000290425	1	1	7	O13919	0	1366.72	High	0.000242	1.561e-05	2.93
	FALSE	High	SNSITQLTEFVKQPK		0.00462094	0.000290425	1	1	1	O13919	1	1719.93	High	0.000242	0.003253	1.59
	FALSE	High	SQSNSQNSLSDESGNVTPVSK		2.03789e-12	0.000290425	1	1	13	O13919	0	2165	High	0.000242	6.463e-13	5.44
	FALSE	High	SQSNSQNSLSDESGNVTPVSKK		1.78254e-09	0.000290425	1	1	1	O13919	1	2293.09	High	0.000242	7.255e-10	3.98
	FALSE	High	TEDSYIDASYLR		2.68815e-06	0.000290425	1	1	13	O13919	0	1432.66	High	0.000242	1.435e-06	3.25
	FALSE	High	THYENTYVMILR		3.11857e-05	0.000290425	1	1	15	O13919	0	1539.76	High	0.000242	1.825e-05	3.64
	FALSE	High	THYENTYVMILR	1xOxidation [M9]	0.000106527	0.000290425	1	1	2	O13919	0	1555.76	High	0.000242	6.533e-05	2.03
	FALSE	High	TIKLVYTSEHAEEMFK		0.00332367	0.000290425	1	1	1	O13919	1	1925.97	High	0.000242	0.002303	1.23
	FALSE	High	TPYEEAMTK		0.00972517	0.000290425	1	1	1	O13919	0	1069.49	High	0.000242	0.007025	1.42
	FALSE	High	TPYEEAMTK	1xOxidation [M7]	0.037321	0.00264179	1	1	1	O13919	0	1085.48	High	0.001811	0.02847	1.56
	FALSE	High	TPYEEAMTKLEEER		0.00017033	0.000290425	1	1	1	O13919	1	1725.8	High	0.000242	0.0001059	1.67
	FALSE	High	TPYEEAMTKLEEERYEFDR		0.00028859	0.000290425	1	1	1	O13919	2	2436.1	High	0.000242	0.0001826	2.41
	FALSE	High	TVEQLVSR		0.00220398	0.000290425	1	1	16	O13919	0	931.521	High	0.000242	0.00151	1.81
	FALSE	High	VEHFFK		0.0208384	0.000931974	1	1	2	O13919	0	806.42	High	0.0006701	0.01554	2.17
	FALSE	High	WESLLK		0.0453876	0.00343994	1	1	3	O13919	0	775.435	High	0.002353	0.03493	1.85
	FALSE	High	WESLLKSVR		0.0213186	0.000931974	1	1	1	O13919	1	1117.64	High	0.0006701	0.01586	1.4
	FALSE	High	WNDLSDVPDEK		1.11822e-05	0.000290425	1	1	6	O13919	0	1317.6	High	0.000242	6.278e-06	3.21
	FALSE	High	WNDLSDVPDEKTHYENTYVMILR		2.7545e-12	0.000290425	1	1	2	O13919	1	2838.34	High	0.000242	8.834e-13	5.11
	FALSE	High	WNDLSDVPDEKTHYENTYVMILR	1xOxidation [M20]	0.000390055	0.000290425	1	1	1	O13919	1	2854.34	High	0.000242	0.000251	2.06
	FALSE	High	YEFDRHIEATSWTIK		2.74531e-05	0.000290425	1	1	2	O13919	1	1895.93	High	0.000242	1.596e-05	1.65
	FALSE	High	YPSHPDSLLEHQDHAGDTENEMHDDVDKEQFGYSSMYVFFR		9.83467e-11	0.000290425	1	1	2	O13919	1	4873.08	High	0.000242	3.587e-11	4.53
	FALSE	High	YPSHPDSLLEHQDHAGDTENEMHDDVDKEQFGYSSMYVFFR	1xOxidation [M22]	0.000109658	0.000290425	1	1	1	O13919	1	4889.08	High	0.000242	6.706e-05	2.34
	FALSE	High	YPSHPDSLLEHQDHAGDTENEMHDDVDKEQFGYSSMYVFFR	2xOxidation [M22; M36]	0.0592053	0.00361039	1	1	1	O13919	1	4905.07	High	0.002649	0.04617	1.12
	FALSE	High	YVQNYR		0.0611903	0.00386731	1	1	1	O13919	0	842.416	High	0.002812	0.04773	1.42
FALSE	High	Master Protein	Q09698	Uncharacterized protein C2F7.07c OS=Schizosaccharomyces pombe (strain 972 / ATCC 24843) OX=284812 GN=SPAC2F7.07c PE=4 SV=1	0	321.404	64	35	148	35	607	68.7	6.58	356.8	35	1
	Checked	Confidence	Sequence	Modifications	Qvality PEP	Qvality q-value	# Protein Groups	# Proteins	# PSMs	Master Protein Accessions	# Missed Cleavages	Theo. MH+ [Da]	Confidence (by Search Engine): Sequest HT	Percolator q-Value (by Search Engine): Sequest HT	Percolator PEP (by Search Engine): Sequest HT	XCorr (by Search Engine): Sequest HT
	FALSE	High	AEDISSNELLPTPEEYPYR		6.97199e-10	0.000290425	1	1	5	Q09698	0	2223.05	High	0.000242	2.735e-10	4.7
	FALSE	High	ANIPVPTSEVVTENNVTR		4.44355e-08	0.000290425	1	1	9	Q09698	0	1940.01	High	0.000242	2.039e-08	4.13
	FALSE	High	ANNSSKPLFSGK		5.03695e-07	0.000290425	1	1	3	Q09698	0	1249.65	High	0.000242	2.531e-07	3.67
	FALSE	High	ASVDNSDDGSKDDLDYSPSVK		4.77369e-09	0.000290425	1	1	2	Q09698	1	2213.97	High	0.000242	2.012e-09	4.52
	FALSE	High	CPNHSDHVTPR	1xCarbamidomethyl [C1]	1.83384e-06	0.000290425	1	1	2	Q09698	0	1319.59	High	0.000242	9.636e-07	3.2
	FALSE	High	DCELPLR	1xCarbamidomethyl [C2]	0.00939505	0.000290425	1	1	13	Q09698	0	902.44	High	0.000242	0.006789	2.02
	FALSE	High	DGFVAWNTLDDDFRPIVPDQER		7.17262e-07	0.000290425	1	1	3	Q09698	0	2605.23	High	0.000242	3.642e-07	3.03
	FALSE	High	DLSDISSSSMK		0.000368099	0.000290425	1	1	2	Q09698	0	1169.54	High	0.000242	0.000236	2.4
	FALSE	High	DLSDISSSSMKK	1xOxidation [M10]	0.000962953	0.000290425	1	1	3	Q09698	1	1313.63	High	0.000242	0.0006375	2.94
	FALSE	High	DNVINLR		0.0252826	0.00123737	1	1	3	Q09698	0	843.468	High	0.0008726	0.01897	1.34
	FALSE	High	FDFYATR		0.00356252	0.000290425	1	1	13	Q09698	0	919.431	High	0.000242	0.002479	1.38
	FALSE	High	FDFYATRDCELPLR	1xCarbamidomethyl [C9]	0.000118924	0.000290425	1	1	1	Q09698	1	1802.85	High	0.000242	7.287e-05	2.93
	FALSE	High	GDHDTSNNGPSITK		1.2583e-06	0.000290425	1	1	1	Q09698	0	1442.65	High	0.000242	6.51e-07	3.68
	FALSE	High	GNIVIDENEDEPSVQTIQLQGK		1.55774e-11	0.000290425	1	1	4	Q09698	0	2426.2	High	0.000242	5.331e-12	4.24
	FALSE	High	GNIVIDENEDEPSVQTIQLQGKIR		5.64722e-09	0.000290425	1	1	1	Q09698	1	2695.39	High	0.000242	2.391e-09	3.59
	FALSE	High	GVGSGVMGEYIETDVLK		5.15028e-12	0.000290425	1	1	6	Q09698	0	1753.87	High	0.000242	1.693e-12	4.83
	FALSE	High	GVGSGVMGEYIETDVLK	1xOxidation [M7]	8.60236e-08	0.000290425	1	1	3	Q09698	0	1769.86	High	0.000242	4.048e-08	4.55
	FALSE	High	HHSLYNELDEQEELESNVK		1.36337e-11	0.000290425	1	1	4	Q09698	0	2313.06	High	0.000242	4.629e-12	4.89
	FALSE	High	HLGNESENFNDMEGR		2.53293e-08	0.000290425	1	1	3	Q09698	0	1748.73	High	0.000242	1.136e-08	2.11
	FALSE	High	HLGNESENFNDMEGR	1xOxidation [M12]	2.01441e-12	0.000290425	1	1	3	Q09698	0	1764.72	High	0.000242	6.393e-13	4.39
	FALSE	High	HVNGEGAEKGDHDTSNNGPSITK		8.47215e-09	0.000290425	1	1	1	Q09698	1	2364.08	High	0.000242	3.644e-09	4.91
	FALSE	High	KANNSSKPLFSGK		2.5183e-08	0.000290425	1	1	1	Q09698	1	1377.75	High	0.000242	1.132e-08	4.95
	FALSE	High	KMVEQDEQLCIETFSK	1xCarbamidomethyl [C10]	9.7272e-14	0.000290425	1	1	2	Q09698	1	1984.94	High	0.000242	2.756e-14	3.21
	FALSE	High	KMVEQDEQLCIETFSK	1xCarbamidomethyl [C10]; 1xOxidation [M2]	2.67832e-07	0.000290425	1	1	3	Q09698	1	2000.93	High	0.000242	1.311e-07	2.63
	FALSE	High	ILCDVANDNLENDDYVLALR	1xCarbamidomethyl [C3]	2.15028e-10	0.000290425	1	1	4	Q09698	0	2335.12	High	0.000242	8.084e-11	5.62
	FALSE	High	LNFLEQIR		0.000781707	0.000290425	1	1	7	Q09698	0	1032.58	High	0.000242	0.0005147	2.49
	FALSE	High	LNFLEQIRDNVINLR		1.13783e-05	0.000290425	1	1	2	Q09698	1	1857.03	High	0.000242	6.395e-06	3.13
	FALSE	High	MVEQDEQLCIETFSK	1xCarbamidomethyl [C9]	2.557e-07	0.000290425	1	1	3	Q09698	0	1856.84	High	0.000242	1.25e-07	3.69
	FALSE	High	MVEQDEQLCIETFSK	1xCarbamidomethyl [C9]; 1xOxidation [M1]	8.40526e-08	0.000290425	1	1	3	Q09698	0	1872.84	High	0.000242	3.934e-08	3.32
	FALSE	High	NLPDDAWYCNECK	2xCarbamidomethyl [C9; C12]	3.91769e-06	0.000290425	1	1	5	Q09698	0	1684.67	High	0.000242	2.126e-06	3.07
	FALSE	High	NVTVYSNQK		0.000664664	0.000290425	1	1	3	Q09698	0	1052.54	High	0.000242	0.0004359	2.27
	FALSE	High	RSNGEERDPLLLK		0.000218523	0.000290425	1	1	3	Q09698	2	1526.83	High	0.000242	0.0001371	3.12
	FALSE	High	SGTPILCFR	1xCarbamidomethyl [C7]	0.001214	0.000290425	1	1	12	Q09698	0	1050.54	High	0.000242	0.000811	2.42
	FALSE	High	SKSGTPILCFR	1xCarbamidomethyl [C9]	0.117724	0.00779809	1	1	1	Q09698	1	1265.67	High	0.005786	0.09486	1.27
	FALSE	High	SNGEERDPLLLK		0.000180491	0.000290425	1	1	6	Q09698	1	1370.73	High	0.000242	0.0001122	2.71
	FALSE	High	VVPSKPFK		0.0177617	0.000628468	1	1	2	Q09698	0	901.551	High	0.0004662	0.01313	1.56
	FALSE	High	WDPNQPVPAPFDLANLLSY		2.45536e-07	0.000290425	1	1	1	Q09698	0	2157.07	High	0.000242	1.2e-07	3.69
	FALSE	High	WKCPNHSDHVTPR	1xCarbamidomethyl [C3]	0.00332367	0.000290425	1	1	1	Q09698	1	1633.77	High	0.000242	0.002315	1.18
	FALSE	High	YNNDYCSACHGPGNFLCCETCPNSFHFTCIDPPIEEK	6xCarbamidomethyl [C6; C9; C17; C18; C21; C29]	2.20407e-08	0.000290425	1	1	4	Q09698	0	4510.8	High	0.000242	9.853e-09	5.45
FALSE	High	Master Protein	O14021	RbAp48-related WD40 repeat-containing protein prw1 OS=Schizosaccharomyces pombe (strain 972 / ATCC 24843) OX=284812 GN=prw1 PE=1 SV=1	0	262.732	75	28	150	28	431	48.4	5.44	380.78	28	1
	Checked	Confidence	Sequence	Modifications	Qvality PEP	Qvality q-value	# Protein Groups	# Proteins	# PSMs	Master Protein Accessions	# Missed Cleavages	Theo. MH+ [Da]	Confidence (by Search Engine): Sequest HT	Percolator q-Value (by Search Engine): Sequest HT	Percolator PEP (by Search Engine): Sequest HT	XCorr (by Search Engine): Sequest HT
	FALSE	High	ALEWPCMSLQWYPEQQIFAEHGYTEQK	1xCarbamidomethyl [C6]; 1xOxidation [M7]	4.89311e-07	0.000290425	1	1	1	O14021	0	3385.53	High	0.000242	2.45e-07	3.28
	FALSE	High	CINEEYK	1xCarbamidomethyl [C1]	0.00354198	0.000290425	1	1	2	O14021	0	955.419	High	0.000242	0.002473	2.66
	FALSE	High	CINEEYKIWK	1xCarbamidomethyl [C1]	0.00224259	0.000290425	1	1	3	O14021	1	1382.68	High	0.000242	0.001534	1.37
	FALSE	High	ESFESYSSASESPLKPK		5.40291e-10	0.000290425	1	1	4	O14021	0	1872.89	High	0.000242	2.098e-10	4.49
	FALSE	High	GTLVSGSQDATLSCWDLNAYNESDSASVLK	1xCarbamidomethyl [C14]	2.17999e-11	0.000290425	1	1	5	O14021	0	3188.47	High	0.000242	7.533e-12	3.72
	FALSE	High	HQDLLASVSYDQYLHVHDIR		3.40588e-11	0.000290425	1	1	15	O14021	0	2409.19	High	0.000242	1.198e-11	6.18
	FALSE	High	HTQPCTSVCWNFLSK	2xCarbamidomethyl [C5; C9]	1.06041e-10	0.000290425	1	1	10	O14021	0	1864.85	High	0.000242	3.894e-11	1.71
	FALSE	High	KNSPFLYDLIITR		1.4629e-06	0.000290425	1	1	4	O14021	1	1579.88	High	0.000242	7.642e-07	3.74
	FALSE	High	LHTLEGHEDIVTK		5.03999e-10	0.000290425	1	1	9	O14021	0	1491.78	High	0.000242	1.959e-10	5.41
	FALSE	High	LMPQDDSCVATVGNYHNDVLVFDK	1xCarbamidomethyl [C8]	4.62466e-05	0.000290425	1	1	1	O14021	0	2737.26	High	0.000242	2.744e-05	2.13
	FALSE	High	LMPQDDSCVATVGNYHNDVLVFDK	1xCarbamidomethyl [C8]; 1xOxidation [M2]	1.34603e-05	0.000290425	1	1	1	O14021	0	2753.25	High	0.000242	7.645e-06	1.72
	FALSE	High	LMPQDDSCVATVGNYHNDVLVFDKESFESYSSASESPLKPK	1xCarbamidomethyl [C8]	0.000176356	0.000290425	1	1	1	O14021	1	4591.13	High	0.000242	0.0001099	3.41
	FALSE	High	LMPQDDSCVATVGNYHNDVLVFDKESFESYSSASESPLKPK	1xCarbamidomethyl [C8]; 1xOxidation [M2]	0.070156	0.00484684	1	1	2	O14021	1	4607.12	High	0.00347	0.05519	1.61
	FALSE	High	ISFSPHEEPILASTSADR		1.11957e-11	0.000290425	1	1	11	O14021	0	1956.97	High	0.000242	3.781e-12	3.96
	FALSE	High	ISFSPHEEPILASTSADRR		6.47989e-11	0.000290425	1	1	10	O14021	1	2113.07	High	0.000242	2.328e-11	4.46
	FALSE	High	LTKHTQPCTSVCWNFLSK	2xCarbamidomethyl [C8; C12]	0.0294595	0.00184322	1	1	1	O14021	1	2207.07	High	0.001279	0.02225	0.86
	FALSE	High	MAVSAVPHPSK	1xMet-loss [N-Term]	0.00122105	0.000290425	1	1	2	O14021	0	992.552	High	0.000242	0.0008183	1.77
	FALSE	High	MAVSAVPHPSK	1xMet-loss+Acetyl [N-Term]	0.00233531	0.000290425	1	1	3	O14021	0	1034.56	High	0.000242	0.001601	1.33
	FALSE	High	MFLGVR		0.0601901	0.00386731	1	1	3	O14021	0	722.402	High	0.002812	0.04691	1.63
	FALSE	High	MFLGVR	1xOxidation [M1]	0.0582358	0.00361039	1	1	4	O14021	0	738.397	High	0.002649	0.04531	1.63
	FALSE	High	NSPFLYDLIITR		9.45249e-06	0.000290425	1	1	2	O14021	0	1451.79	High	0.000242	5.29e-06	2.47
	FALSE	High	QAQASEEGINQEK		4.50222e-06	0.000290425	1	1	3	O14021	0	1431.67	High	0.000242	2.447e-06	3.09
	FALSE	High	QAQASEEGINQEKCINEEYK	1xCarbamidomethyl [C14]	2.72529e-07	0.000290425	1	1	2	O14021	1	2368.07	High	0.000242	1.339e-07	3.7
	FALSE	High	RPDASTKPAR		0.00642218	0.000290425	1	1	1	O14021	0	1098.6	High	0.000242	0.004561	2.38
	FALSE	High	RTLVWDLSR		6.12075e-06	0.000290425	1	1	2	O14021	1	1145.64	High	0.000242	3.363e-06	3.2
	FALSE	High	SIWGNEQLEEDATAYLS		0.00022107	0.000290425	1	1	1	O14021	0	1925.88	High	0.000242	0.0001391	3.88
	FALSE	High	SVHAHSGPIHSVAFNPHNDFILATCSTDK	1xCarbamidomethyl [C25]	1.82155e-11	0.000290425	1	1	7	O14021	0	3159.51	High	0.000242	6.267e-12	6.5
	FALSE	High	TIALWDLR		0.000867612	0.000290425	1	1	13	O14021	0	987.562	High	0.000242	0.0005743	2.58
	FALSE	High	TLVWDLSR		0.00144433	0.000290425	1	1	10	O14021	0	989.541	High	0.000242	0.0009751	2.1
	FALSE	High	VHISSHEK		0.0101249	0.000290425	1	1	1	O14021	0	936.49	High	0.000242	0.007324	1.71
	FALSE	High	VHISSHEKQVSDVR		8.46704e-06	0.000290425	1	1	1	O14021	1	1620.85	High	0.000242	4.715e-06	3.56
	FALSE	High	VNISNLYSHPESVCSAK	1xCarbamidomethyl [C14]	1.4849e-13	0.000290425	1	1	15	O14021	0	1904.92	High	0.000242	4.263e-14	5.83
FALSE	High	Master Protein	O13953	Chromatin modification-related protein eaf3 OS=Schizosaccharomyces pombe (strain 972 / ATCC 24843) OX=284812 GN=alp13 PE=1 SV=1	0	258.162	69	27	201	27	337	39.1	5.9	437.56	27	1
	Checked	Confidence	Sequence	Modifications	Qvality PEP	Qvality q-value	# Protein Groups	# Proteins	# PSMs	Master Protein Accessions	# Missed Cleavages	Theo. MH+ [Da]	Confidence (by Search Engine): Sequest HT	Percolator q-Value (by Search Engine): Sequest HT	Percolator PEP (by Search Engine): Sequest HT	XCorr (by Search Engine): Sequest HT
	FALSE	High	AAIAAFR		0.0153072	0.000628468	1	1	9	O13953	0	719.42	High	0.0004662	0.01129	2.54
	FALSE	High	CLGNMLLYR	1xCarbamidomethyl [C1]	9.93711e-05	0.000290425	1	1	2	O13953	0	1139.57	High	0.000242	6.052e-05	2.04
	FALSE	High	CLGNMLLYR	1xCarbamidomethyl [C1]; 1xOxidation [M5]	2.5609e-05	0.000290425	1	1	2	O13953	0	1155.56	High	0.000242	1.487e-05	2.4
	FALSE	High	DDFEEEPPLPK		1.39663e-06	0.000290425	1	1	2	O13953	0	1315.61	High	0.000242	7.252e-07	3.02
	FALSE	High	DEYFIK		0.0415111	0.00264179	1	1	5	O13953	0	814.398	High	0.001811	0.03186	1.63
	FALSE	High	DGTTDAKNEETTKPENNEKDDFEEEPPLPK		1.23811e-12	0.000290425	1	1	4	O13953	2	3417.55	High	0.000242	3.855e-13	5.77
	FALSE	High	ESSTVTVDGDSHELPSR		8.18759e-12	0.000290425	1	1	22	O13953	0	1815.84	High	0.000242	2.727e-12	4.6
	FALSE	High	EYQNAPPNYR		0.000198024	0.000290425	1	1	12	O13953	0	1251.58	High	0.000242	0.0001241	2.63
	FALSE	High	GDVTTYLIHYK		3.94045e-06	0.000290425	1	1	11	O13953	0	1309.68	High	0.000242	2.127e-06	3.08
	FALSE	High	GWKNSWDEWVEQDR		0.0948606	0.00623427	1	1	1	O13953	1	1834.81	High	0.004754	0.07557	1.98
	FALSE	High	HKISVPDVLK		0.00102037	0.000290425	1	1	1	O13953	1	1135.68	High	0.000242	0.0006775	2.07
	FALSE	High	LFVSLPELIDR		2.80969e-05	0.000290425	1	1	7	O13953	0	1301.75	High	0.000242	1.636e-05	2.4
	FALSE	High	ILQWTEENLK		0.000145662	0.000290425	1	1	6	O13953	0	1273.68	High	0.000242	9.021e-05	2.89
	FALSE	High	ILQWTEENLKTQK		1.24115e-05	0.000290425	1	1	2	O13953	1	1630.88	High	0.000242	7.009e-06	2.66
	FALSE	High	ISVPDVLK		0.00165966	0.000290425	1	1	7	O13953	0	870.529	High	0.000242	0.001126	2.68
	FALSE	High	IVDTEMKGDVTTYLIHYK		3.78382e-06	0.000290425	1	1	2	O13953	1	2126.08	High	0.000242	2.039e-06	2.38
	FALSE	High	IVDTEMKGDVTTYLIHYK	1xOxidation [M6]	0.00259169	0.000290425	1	1	3	O13953	1	2142.08	High	0.000242	0.00178	1.64
	FALSE	High	LWLVDDWENITK		1.53793e-05	0.000290425	1	1	3	O13953	0	1531.78	High	0.000242	8.775e-06	2.19
	FALSE	High	MAVSYKVNER	1xMet-loss [N-Term]	0.10999	0.00734569	1	1	1	O13953	1	1065.57	High	0.005484	0.08838	1.76
	FALSE	High	MAVSYKVNER	1xMet-loss+Acetyl [N-Term]	0.00175858	0.000290425	1	1	2	O13953	1	1107.58	High	0.000242	0.001191	2.52
	FALSE	High	NEETTKPENNEKDDFEEEPPLPK		1.09691e-15	0.000290425	1	1	6	O13953	1	2729.24	High	0.000242	2.623e-16	5.58
	FALSE	High	NEETTKPENNEKDDFEEEPPLPKHK		0.0343045	0.00264179	1	1	1	O13953	2	2994.4	High	0.001811	0.0261	2
	FALSE	High	NQQLIAIPR		0.000143984	0.000290425	1	1	16	O13953	0	1052.62	High	0.000242	8.886e-05	2.74
	FALSE	High	NSWDEWVEQDR		4.83673e-07	0.000290425	1	1	9	O13953	0	1463.62	High	0.000242	2.425e-07	3.73
	FALSE	High	QQYLEIR		0.00846995	0.000290425	1	1	15	O13953	0	949.51	High	0.000242	0.006084	1.82
	FALSE	High	QQYPDTEMCDLYGVEHLIR	1xCarbamidomethyl [C9]	1.68578e-10	0.000290425	1	1	6	O13953	0	2367.07	High	0.000242	6.275e-11	5.76
	FALSE	High	QQYPDTEMCDLYGVEHLIR	1xCarbamidomethyl [C9]; 1xOxidation [M8]	3.48784e-14	0.000290425	1	1	8	O13953	0	2383.07	High	0.000242	9.485e-15	5.96
	FALSE	High	SESPIPQQVK		0.00040856	0.000290425	1	1	7	O13953	0	1112.59	High	0.000242	0.0002619	2.81
	FALSE	High	SRESSTVTVDGDSHELPSR		2.36563e-14	0.000290425	1	1	6	O13953	1	2058.97	High	0.000242	6.337e-15	6.06
	FALSE	High	VLCFHGPLLYEAK	1xCarbamidomethyl [C3]	1.01393e-08	0.000290425	1	1	7	O13953	0	1546.81	High	0.000242	4.394e-09	3.35
	FALSE	High	YLVLHKDEYFIK		4.05874e-09	0.000290425	1	1	16	O13953	1	1567.85	High	0.000242	1.707e-09	3.65
FALSE	High	Master Protein	O59702	Histone deacetylase clr6 OS=Schizosaccharomyces pombe (strain 972 / ATCC 24843) OX=284812 GN=clr6 PE=1 SV=1	0	221.421	49	20	104	20	405	46.1	5.72	221.23	20	1
	Checked	Confidence	Sequence	Modifications	Qvality PEP	Qvality q-value	# Protein Groups	# Proteins	# PSMs	Master Protein Accessions	# Missed Cleavages	Theo. MH+ [Da]	Confidence (by Search Engine): Sequest HT	Percolator q-Value (by Search Engine): Sequest HT	Percolator PEP (by Search Engine): Sequest HT	XCorr (by Search Engine): Sequest HT
	FALSE	High	CHTDEYIEFLWR	1xCarbamidomethyl [C1]	1.9587e-07	0.000290425	1	1	9	O59702	0	1668.75	High	0.000242	9.495e-08	3.35
	FALSE	High	EEIMDER		0.0234834	0.00123737	1	1	1	O59702	0	921.398	High	0.0006701	0.01754	2.06
	FALSE	High	EEIMDERV	1xOxidation [M4]	0.014538	0.000290425	1	1	2	O59702	1	1036.46	High	0.000242	0.01071	1.94
	FALSE	High	FGEYFPGTGHIK		8.41812e-06	0.000290425	1	1	10	O59702	0	1352.66	High	0.000242	4.693e-06	3.52
	FALSE	High	FGEYFPGTGHIKDTGIGTGK		0.000418139	0.000290425	1	1	1	O59702	1	2082.03	High	0.000242	0.0002692	1.58
	FALSE	High	GHSMCVDFVK	1xCarbamidomethyl [C5]	0.000552195	0.000290425	1	1	2	O59702	0	1179.53	High	0.000242	0.0003594	3.03
	FALSE	High	GHSMCVDFVK	1xCarbamidomethyl [C5]; 1xOxidation [M4]	5.86486e-05	0.000290425	1	1	3	O59702	0	1195.52	High	0.000242	3.514e-05	1.86
	FALSE	High	KVSYFYDEDVGNYHYGPQHPMKPHR		1.03612e-10	0.000290425	1	1	4	O59702	1	3064.42	High	0.000242	3.795e-11	5.43
	FALSE	High	KVSYFYDEDVGNYHYGPQHPMKPHR	1xOxidation [M21]	4.37365e-06	0.000290425	1	1	3	O59702	1	3080.41	High	0.000242	2.371e-06	2.78
	FALSE	High	LGCFNLSMK	1xCarbamidomethyl [C3]	0.00177906	0.000290425	1	1	2	O59702	0	1069.52	High	0.000242	0.001209	1.72
	FALSE	High	LGCFNLSMK	1xCarbamidomethyl [C3]; 1xOxidation [M8]	0.00111299	0.000290425	1	1	3	O59702	0	1085.51	High	0.000242	0.0007435	2.56
	FALSE	High	LNVLSNNMENHNTR		0.000872652	0.000290425	1	1	1	O59702	0	1655.79	High	0.000242	0.0005779	1.56
	FALSE	High	LNVLSNNMENHNTR	1xOxidation [M8]	4.17553e-06	0.000290425	1	1	1	O59702	0	1671.79	High	0.000242	2.259e-06	2.06
	FALSE	High	LNVITPVR		0.00139501	0.000290425	1	1	9	O59702	0	911.567	High	0.000242	0.0009412	2.36
	FALSE	High	MVHNLVVNYNLYEK		4.72591e-07	0.000290425	1	1	9	O59702	0	1735.88	High	0.000242	2.367e-07	2.54
	FALSE	High	MVHNLVVNYNLYEK	1xOxidation [M1]	1.03171e-08	0.000290425	1	1	4	O59702	0	1751.88	High	0.000242	4.472e-09	2.94
	FALSE	High	NLSFAPSVQMHK		0.000107768	0.000290425	1	1	1	O59702	0	1358.69	High	0.000242	6.597e-05	2.98
	FALSE	High	NLSFAPSVQMHK	1xOxidation [M10]	7.49694e-06	0.000290425	1	1	6	O59702	0	1374.68	High	0.000242	4.164e-06	3.17
	FALSE	High	NYAVNVPLR		0.00040152	0.000290425	1	1	3	O59702	0	1045.58	High	0.000242	0.0002586	2.57
	FALSE	High	QNIAKEEIMDER		0.116503	0.00779809	1	1	1	O59702	1	1475.72	High	0.005786	0.09377	2.03
	FALSE	High	QNIAKEEIMDERV		0.00115234	0.000290425	1	1	1	O59702	2	1574.78	High	0.000242	0.0007703	2.58
	FALSE	High	QNIAKEEIMDERV	1xOxidation [M9]	0.00022107	0.000290425	1	1	2	O59702	2	1590.78	High	0.000242	0.000139	2.65
	FALSE	High	QYLDSITSEIIENLR		7.93205e-08	0.000290425	1	1	3	O59702	0	1793.93	High	0.000242	3.716e-08	4.72
	FALSE	High	SFNLPMICVGGGGYTVR	1xCarbamidomethyl [C8]	2.28692e-09	0.000290425	1	1	3	O59702	0	1827.89	High	0.000242	9.397e-10	3.38
	FALSE	High	SFNLPMICVGGGGYTVR	1xCarbamidomethyl [C8]; 1xOxidation [M6]	2.29531e-08	0.000290425	1	1	3	O59702	0	1843.88	High	0.000242	1.025e-08	4.02
	FALSE	High	TPGDFTFENAEK		4.11233e-07	0.000290425	1	1	8	O59702	0	1355.61	High	0.000242	2.048e-07	3.35
	FALSE	High	VSYFYDEDVGNYHYGPQHPMKPHR		1.44163e-10	0.000290425	1	1	5	O59702	0	2936.32	High	0.000242	5.335e-11	2.21
	FALSE	High	VSYFYDEDVGNYHYGPQHPMKPHR	1xOxidation [M20]	7.82867e-10	0.000290425	1	1	3	O59702	0	2952.32	High	0.000242	3.087e-10	4.12
	FALSE	High	VTPDTMEK		0.0084213	0.000290425	1	1	1	O59702	0	920.439	High	0.000242	0.006051	2.06
FALSE	High	Master Protein	P24782	ATP-dependent RNA helicase dbp2 OS=Schizosaccharomyces pombe (strain 972 / ATCC 24843) OX=284812 GN=dbp2 PE=2 SV=2	0	214.299	66	39	83	38	550	61.5	9.2	184.57	39	1
	Checked	Confidence	Sequence	Modifications	Qvality PEP	Qvality q-value	# Protein Groups	# Proteins	# PSMs	Master Protein Accessions	# Missed Cleavages	Theo. MH+ [Da]	Confidence (by Search Engine): Sequest HT	Percolator q-Value (by Search Engine): Sequest HT	Percolator PEP (by Search Engine): Sequest HT	XCorr (by Search Engine): Sequest HT
	FALSE	High	AQDERDWVLNEFR		4.48577e-07	0.000290425	1	1	1	P24782	1	1677.8	High	0.000242	2.244e-07	2.38
	FALSE	High	DFYKEHENVR		0.000209837	0.000290425	1	1	1	P24782	1	1336.63	High	0.000242	0.0001318	2.2
	FALSE	High	DIEEVLK		0.0458959	0.00343994	1	1	1	P24782	0	845.461	High	0.002353	0.03537	1.55
	FALSE	High	DIEEVLKDR		0.000568424	0.000290425	1	1	1	P24782	1	1116.59	High	0.000242	0.0003693	1.61
	FALSE	High	DMVGISATGSGK	1xOxidation [M2]	8.64697e-05	0.000290425	1	1	1	P24782	0	1138.54	High	0.000242	5.255e-05	3.16
	FALSE	High	DNEYSGNYNGKEDGYNSR		3.28552e-05	0.000290425	1	1	1	P24782	1	2081.84	High	0.000242	1.918e-05	2.34
	FALSE	High	DWKNETLIPFQK		0.00139501	0.000290425	1	1	2	P24782	1	1518.8	High	0.000242	0.0009361	2.34
	FALSE	High	DWVLNEFR		0.0120998	0.000290425	1	1	2	P24782	0	1078.53	High	0.000242	0.008837	1.88
	FALSE	High	EKEIVVHGLNVPKPVTTFEEAGFPNYVLK		9.38352e-08	0.000290425	1	1	1	P24782	1	3254.75	High	0.000242	4.424e-08	4.85
	FALSE	High	ELAVQIQQECTK	1xCarbamidomethyl [C10]	2.34771e-05	0.000290425	1	1	3	P24782	0	1446.73	High	0.000242	1.355e-05	2.93
	FALSE	High	ELVSILSEAK		0.00384063	0.000290425	1	1	1	P24782	0	1088.62	High	0.000242	0.002685	1.13
	FALSE	High	EIVVHGLNVPKPVTTFEEAGFPNYVLK		9.34922e-09	0.000290425	1	1	2	P24782	0	2997.61	High	0.000242	4.04e-09	3.3
	FALSE	High	GFTGSNSAPLAR		0.000627254	0.000290425	1	1	3	P24782	0	1177.6	High	0.000242	0.0004092	2.73
	FALSE	High	GGFNDGASYGYDQR		4.07986e-06	0.000290425	1	1	5	P24782	0	1506.62	High	0.000242	2.215e-06	2.9
	FALSE	High	GITHVFNYDFPGNTEDYVHR		1.61877e-10	0.000290425	1	1	5	P24782	0	2381.09	High	0.000242	6.033e-11	5.5
	FALSE	High	GTAYTYFTSDNAK		0.000979832	0.000290425	1	1	2	P24782	0	1438.65	High	0.000242	0.0006508	2.32
	FALSE	High	GVEICIATPGR	1xCarbamidomethyl [C5]	5.4393e-05	0.000290425	1	1	3	P24782	0	1172.61	High	0.000242	3.247e-05	3.11
	FALSE	High	KIVDQIRPDR		0.00983774	0.000290425	1	1	2	P24782	1	1239.72	High	0.000242	0.007128	2.74
	FALSE	High	LGKDIEEVLK		0.00379648	0.000290425	1	1	1	P24782	1	1143.66	High	0.000242	0.002657	1.68
	FALSE	High	LGKDIEEVLKDR		1.78527e-07	0.000290425	1	1	2	P24782	2	1414.79	High	0.000242	8.636e-08	3.84
	FALSE	High	LLDMLDSNK		0.000750644	0.000290425	1	1	1	P24782	0	1048.53	High	0.000242	0.0004939	2.39
	FALSE	High	LLDMLDSNK	1xOxidation [M4]	0.00397619	0.000290425	1	1	2	P24782	0	1064.53	High	0.000242	0.002786	0.75
	FALSE	High	MLDMGFEPQIR	1xOxidation [M1]	0.0601901	0.00386731	2	2	1	P24782; O13370	0	1352.63	High	0.002812	0.04692	0.71
	FALSE	High	MLDMGFEPQIR	2xOxidation [M1; M4]	0.049886	0.00361039	2	2	1	P24782; O13370	0	1368.63	High	0.002649	0.03857	1.23
	FALSE	High	NETLIPFQK		0.0228253	0.000931974	1	1	1	P24782	0	1089.59	High	0.0006701	0.01704	1.35
	FALSE	High	NFYESDGPGANLVK		3.93203e-05	0.000290425	1	1	4	P24782	0	1510.72	High	0.000242	2.315e-05	2.95
	FALSE	High	NRSDAEVTEYR		0.000542681	0.000290425	1	1	1	P24782	1	1339.62	High	0.000242	0.0003534	1.77
	FALSE	High	NRSDAEVTEYRK		4.61763e-07	0.000290425	1	1	1	P24782	2	1467.72	High	0.000242	2.31e-07	3.93
	FALSE	High	NTCVYGGVPR	1xCarbamidomethyl [C3]	0.00572198	0.000290425	1	1	1	P24782	0	1122.54	High	0.000242	0.004055	2.17
	FALSE	High	QDGWPALAIHGDK		9.92214e-07	0.000290425	1	1	5	P24782	0	1407.7	High	0.000242	5.089e-07	3.95
	FALSE	High	QLGFEAPTPIQQQAWPMAMSGR		9.16282e-05	0.000290425	1	1	1	P24782	0	2444.18	High	0.000242	5.558e-05	3.67
	FALSE	High	QIVEVVDNADK		0.0001162	0.000290425	1	1	1	P24782	0	1229.64	High	0.000242	7.133e-05	2.93
	FALSE	High	QIVEVVDNADKR		8.46704e-06	0.000290425	1	1	5	P24782	1	1385.74	High	0.000242	4.707e-06	3.11
	FALSE	High	QTVMFSATWPK	1xOxidation [M4]	0.00189604	0.000290425	1	1	1	P24782	0	1311.64	High	0.000242	0.001288	2.1
	FALSE	High	RVADDITR		0.000385562	0.000290425	1	1	1	P24782	1	945.511	High	0.000242	0.000247	2.72
	FALSE	High	RVTYLVLDEADR		4.49534e-08	0.000290425	1	1	2	P24782	1	1449.77	High	0.000242	2.066e-08	3.29
	FALSE	High	SDAEVTEYR		0.00448934	0.000290425	1	1	1	P24782	0	1069.48	High	0.000242	0.003156	2.32
	FALSE	High	SDAEVTEYRK		0.000305805	0.000290425	1	1	2	P24782	1	1197.57	High	0.000242	0.0001943	3.1
	FALSE	High	SPIMVATDVASR		1.67759e-05	0.000290425	1	1	4	P24782	0	1246.65	High	0.000242	9.603e-06	3.47
	FALSE	High	SPIMVATDVASR	1xOxidation [M4]	0.000800031	0.000290425	1	1	2	P24782	0	1262.64	High	0.000242	0.0005285	1.25
	FALSE	High	VLIFTGTK		0.0100668	0.000290425	1	1	3	P24782	0	878.535	High	0.000242	0.007309	1.62
	FALSE	High	VTYLVLDEADR		1.55918e-06	0.000290425	1	1	2	P24782	0	1293.67	High	0.000242	8.146e-07	3.33
FALSE	High	Master Protein	Q09819	Uncharacterized protein C16C9.05 OS=Schizosaccharomyces pombe (strain 972 / ATCC 24843) OX=284812 GN=SPAC16C9.05 PE=1 SV=1	0	198.277	53	22	108	22	404	45	8.38	279.82	22	1
	Checked	Confidence	Sequence	Modifications	Qvality PEP	Qvality q-value	# Protein Groups	# Proteins	# PSMs	Master Protein Accessions	# Missed Cleavages	Theo. MH+ [Da]	Confidence (by Search Engine): Sequest HT	Percolator q-Value (by Search Engine): Sequest HT	Percolator PEP (by Search Engine): Sequest HT	XCorr (by Search Engine): Sequest HT
	FALSE	High	DFLYAIGIEAK		0.000104086	0.000290425	1	1	4	Q09819	0	1239.66	High	0.000242	6.376e-05	1.95
	FALSE	High	ELEVIPPDVK		0.000127488	0.000290425	1	1	11	Q09819	0	1138.64	High	0.000242	7.832e-05	2.97
	FALSE	High	ELEVIPPDVKSALLPAR		0.00254708	0.000290425	1	1	1	Q09819	1	1847.06	High	0.000242	0.001749	2.55
	FALSE	High	EMDISSPVK		0.00733334	0.000290425	1	1	2	Q09819	0	1005.49	High	0.000242	0.005265	1.8
	FALSE	High	EMDISSPVK	1xOxidation [M2]	0.0255711	0.00123737	1	1	1	Q09819	0	1021.49	High	0.0008726	0.01927	1.77
	FALSE	High	EMDISSPVKK		4.82643e-06	0.000290425	1	1	3	Q09819	1	1133.59	High	0.000242	2.639e-06	2.69
	FALSE	High	GSSLKSHLETESQQTPVK		2.09081e-05	0.000290425	1	1	2	Q09819	1	1956	High	0.000242	1.206e-05	3.41
	FALSE	High	HPLSIWSQLYDWIDSQNPSQYR		1.16591e-11	0.000290425	1	1	1	Q09819	0	2733.31	High	0.000242	3.947e-12	6.41
	FALSE	High	LPDDLVHYFHGISR		8.49024e-10	0.000290425	1	1	20	Q09819	0	1668.85	High	0.000242	3.355e-10	4.57
	FALSE	High	LPVSCLYK	1xCarbamidomethyl [C5]	0.00129385	0.000290425	1	1	10	Q09819	0	979.528	High	0.000242	0.0008654	2.41
	FALSE	High	MASSINNSSQPTVPSISNNSHGDSFVNEGPPSNFK	1xMet-loss [N-Term]	1.45755e-07	0.000290425	1	1	2	Q09819	0	3516.63	High	0.000242	7e-08	3.29
	FALSE	High	MASSINNSSQPTVPSISNNSHGDSFVNEGPPSNFK	1xMet-loss+Acetyl [N-Term]	9.76289e-13	0.000290425	1	1	1	Q09819	0	3558.64	High	0.000242	3.015e-13	4.34
	FALSE	High	NNSLTSSTHSSTDHVNVLPISQDK		7.37219e-09	0.000290425	1	1	1	Q09819	0	2581.25	High	0.000242	3.165e-09	3.63
	FALSE	High	NNSLTSSTHSSTDHVNVLPISQDKEMDISSPVK		1.01177e-07	0.000290425	1	1	1	Q09819	1	3567.72	High	0.000242	4.785e-08	3.02
	FALSE	High	NNSLTSSTHSSTDHVNVLPISQDKEMDISSPVK	1xOxidation [M26]	0.101098	0.0066742	1	1	1	Q09819	1	3583.72	High	0.005038	0.08079	1.98
	FALSE	High	NVDYCSACGGR	2xCarbamidomethyl [C5; C8]	3.81975e-05	0.000290425	1	1	5	Q09819	0	1258.49	High	0.000242	2.254e-05	2.95
	FALSE	High	SALLPAR		0.0101833	0.000290425	1	1	3	Q09819	0	727.446	High	0.000242	0.007374	2.23
	FALSE	High	SHLETESQQTPVK		9.1881e-09	0.000290425	1	1	3	Q09819	0	1483.74	High	0.000242	3.984e-09	4.62
	FALSE	High	SHLETESQQTPVKR		5.01087e-10	0.000290425	1	1	3	Q09819	1	1639.84	High	0.000242	1.949e-10	5.02
	FALSE	High	SHLETESQQTPVKRR		9.84379e-06	0.000290425	1	1	2	Q09819	2	1795.94	High	0.000242	5.509e-06	1.25
	FALSE	High	THPNLPIALR		0.000231558	0.000290425	1	1	12	Q09819	0	1131.66	High	0.000242	0.000146	3.3
	FALSE	High	TPLVLDTTSNTLNPK		2.61853e-10	0.000290425	1	1	13	Q09819	0	1613.87	High	0.000242	9.95e-11	5.4
	FALSE	High	VPKNAVVIR		0.0206023	0.000931974	1	1	1	Q09819	1	995.636	High	0.0006701	0.01533	1.48
	FALSE	High	VSEDGLIK		0.0157517	0.000628468	1	1	4	Q09819	0	860.472	High	0.0004662	0.01162	1.87
	FALSE	High	VSEDGLIKDFLYAIGIEAK		3.32785e-11	0.000290425	1	1	1	Q09819	1	2081.12	High	0.000242	1.169e-11	5.61
FALSE	High	Master Protein	Q10105	eIF-2-alpha kinase activator gcn1 OS=Schizosaccharomyces pombe (strain 972 / ATCC 24843) OX=284812 GN=gcn1 PE=3 SV=1	0	192.265	20	47	52	47	2670	297.2	5.83	88.57	47	1
	Checked	Confidence	Sequence	Modifications	Qvality PEP	Qvality q-value	# Protein Groups	# Proteins	# PSMs	Master Protein Accessions	# Missed Cleavages	Theo. MH+ [Da]	Confidence (by Search Engine): Sequest HT	Percolator q-Value (by Search Engine): Sequest HT	Percolator PEP (by Search Engine): Sequest HT	XCorr (by Search Engine): Sequest HT
	FALSE	High	AATALGTLITLQTR		0.000128229	0.000290425	1	1	1	Q10105	0	1429.84	High	0.000242	7.88e-05	2.49
	FALSE	High	AGFDVLPQLLPVLK		1.10533e-05	0.000290425	1	1	1	Q10105	0	1509.9	High	0.000242	6.229e-06	3.51
	FALSE	High	ALGSLIEK		0.0129627	0.000290425	1	1	1	Q10105	0	830.498	High	0.000242	0.009503	1.51
	FALSE	High	ALLADIPQSFGNAK		0.00613241	0.000290425	1	1	1	Q10105	0	1444.78	High	0.000242	0.004362	1.97
	FALSE	High	ALLDIIGQER		0.000157058	0.000290425	1	1	2	Q10105	0	1127.64	High	0.000242	9.753e-05	2.47
	FALSE	High	ALQEDEEEEGTHSDVSR		1.36255e-08	0.000290425	1	1	1	Q10105	0	1930.83	High	0.000242	5.979e-09	2.88
	FALSE	High	ALSSLAQVAGVTLNK		1.86599e-06	0.000290425	1	1	1	Q10105	0	1471.85	High	0.000242	9.797e-07	3.85
	FALSE	High	DKFDWIR		0.12856	0.00914346	1	1	1	Q10105	1	979.5	High	0.007353	0.1041	1.28
	FALSE	High	ESDFNSLASLIVK		6.28718e-05	0.000290425	1	1	1	Q10105	0	1422.75	High	0.000242	3.767e-05	2.98
	FALSE	High	GLFDNAWR		0.0267575	0.00123737	1	1	1	Q10105	0	978.479	High	0.0008726	0.02015	1.4
	FALSE	High	KQIEITINHLVSR		1.16025e-06	0.000290425	1	1	1	Q10105	1	1550.9	High	0.000242	6.01e-07	2.25
	FALSE	High	LALLIIR		0.00634848	0.000290425	1	1	1	Q10105	0	811.576	High	0.000242	0.004507	2.21
	FALSE	High	LAPIITELVSGAR		0.0569666	0.00361039	1	1	1	Q10105	0	1339.79	High	0.002649	0.04432	1.44
	FALSE	High	LEDVLPEILK		0.000372389	0.000290425	1	1	1	Q10105	0	1168.68	High	0.000242	0.0002391	2.13
	FALSE	High	LLESENQSEQALSALR		1.14513e-08	0.000290425	1	1	1	Q10105	0	1787.91	High	0.000242	4.995e-09	3.12
	FALSE	High	ILSTLYIVR		0.0563418	0.00361039	1	1	1	Q10105	0	1077.67	High	0.002649	0.04379	1.2
	FALSE	High	IMIDILQHICR	1xCarbamidomethyl [C10]	0.00191812	0.000290425	1	1	1	Q10105	0	1411.75	High	0.000242	0.001303	1.06
	FALSE	High	LNVDSLPTDANDR		0.000269206	0.000290425	1	1	1	Q10105	0	1429.69	High	0.000242	0.0001705	2.42
	FALSE	High	LPSIVLPFLVR		3.21712e-06	0.000290425	1	1	1	Q10105	0	1253.8	High	0.000242	1.728e-06	3.22
	FALSE	High	LREVLIDPVPDTR		0.00995161	0.000290425	1	1	1	Q10105	1	1522.86	High	0.000242	0.007223	1.39
	FALSE	High	LRPFVTQITGPLIR		0.137425	0.00914346	1	1	1	Q10105	0	1610.97	High	0.007353	0.1116	1.08
	FALSE	High	LSDIVCSIISTASLQK	1xCarbamidomethyl [C6]	2.7054e-09	0.000290425	1	1	2	Q10105	0	1734.93	High	0.000242	1.119e-09	4.48
	FALSE	High	ISHTLELQDILVK		1.24836e-05	0.000290425	1	1	1	Q10105	0	1508.87	High	0.000242	7.03e-06	2.35
	FALSE	High	LSSVQLVGDLVFK		9.59757e-05	0.000290425	1	1	1	Q10105	0	1404.81	High	0.000242	5.861e-05	2.58
	FALSE	High	LSVWNSER		0.0157517	0.000628468	1	1	1	Q10105	0	990.5	High	0.0004662	0.01159	1.87
	FALSE	High	LYGALFSHLPDAQAK		9.43217e-05	0.000290425	1	1	1	Q10105	0	1630.86	High	0.000242	5.742e-05	1.34
	FALSE	High	LYLLPSIEK		0.000177381	0.000290425	1	1	1	Q10105	0	1075.64	High	0.000242	0.0001106	1.61
	FALSE	High	MSVEEPGIEAHGHKDR	1xMet-loss+Acetyl [N-Term]	0.0173603	0.000628468	1	1	2	Q10105	1	1702.81	High	0.0004662	0.01287	0.96
	FALSE	High	NEISQQAELFSK		4.43408e-07	0.000290425	1	1	1	Q10105	0	1393.7	High	0.000242	2.212e-07	2.91
	FALSE	High	NLVEALK		0.0510047	0.00361039	1	1	1	Q10105	0	786.472	High	0.002649	0.03951	1.21
	FALSE	High	NNDVFIFSSK		0.0306476	0.00215267	1	1	1	Q10105	0	1170.58	High	0.001279	0.02321	1.48
	FALSE	High	NTSSPVPHIR		0.0667949	0.00461606	1	1	2	Q10105	0	1107.59	High	0.003316	0.0522	1.82
	FALSE	High	QGLESANSGDR		0.00042547	0.000290425	1	1	1	Q10105	0	1133.52	High	0.000242	0.0002746	3.26
	FALSE	High	QIEITINHLVSR		6.10764e-05	0.000290425	1	1	1	Q10105	0	1422.81	High	0.000242	3.656e-05	3.48
	FALSE	High	QLSVFLPTIIPK		0.000946365	0.000290425	1	1	1	Q10105	0	1355.83	High	0.000242	0.0006279	1.75
	FALSE	High	QVALFAVEAFSR		6.00239e-05	0.000290425	1	1	1	Q10105	0	1337.72	High	0.000242	3.602e-05	3.08
	FALSE	High	RLALLIIR		0.122719	0.00900237	1	1	1	Q10105	1	967.678	High	0.006606	0.09921	1.6
	FALSE	High	SAVLQALQAFDLSR		7.55661e-07	0.000290425	1	1	2	Q10105	0	1518.83	High	0.000242	3.843e-07	3.08
	FALSE	High	SLLHLLEIAPTQYQENK		0.000133537	0.000290425	1	1	1	Q10105	0	1997.07	High	0.000242	8.242e-05	3.71
	FALSE	High	SPEIIFSGILSSLAHGFADSK		4.1324e-12	0.000290425	1	1	1	Q10105	0	2176.13	High	0.000242	1.346e-12	5.61
	FALSE	High	SVDLLLPELEK		0.0536101	0.00361039	1	1	1	Q10105	0	1255.71	High	0.002649	0.04155	0.91
	FALSE	High	TPAIQIWK		0.00776856	0.000290425	1	1	1	Q10105	0	956.556	High	0.000242	0.00556	1.54
	FALSE	High	TPEGVLWDNVLEK		4.39907e-06	0.000290425	1	1	1	Q10105	0	1499.77	High	0.000242	2.394e-06	2.46
	FALSE	High	VASELITSLR		1.64868e-05	0.000290425	1	1	1	Q10105	0	1088.63	High	0.000242	9.416e-06	2.37
	FALSE	High	VNIEAPPSTSQDSR		9.05725e-05	0.000290425	1	1	1	Q10105	0	1500.73	High	0.000242	5.512e-05	2.08
	FALSE	High	YIETLEGPR		0.00572198	0.000290425	1	1	1	Q10105	0	1077.56	High	0.000242	0.004059	1.91
	FALSE	High	YTDDALEALLK		5.73049e-05	0.000290425	1	1	1	Q10105	0	1251.65	High	0.000242	3.428e-05	2.65
FALSE	High	Master Protein	Q10368	Uncharacterized protein C22E12.18 OS=Schizosaccharomyces pombe (strain 972 / ATCC 24843) OX=284812 GN=SPAC22E12.18 PE=1 SV=1	0	187.812	72	25	89	25	336	38.4	4.7	183.34	25	1
	Checked	Confidence	Sequence	Modifications	Qvality PEP	Qvality q-value	# Protein Groups	# Proteins	# PSMs	Master Protein Accessions	# Missed Cleavages	Theo. MH+ [Da]	Confidence (by Search Engine): Sequest HT	Percolator q-Value (by Search Engine): Sequest HT	Percolator PEP (by Search Engine): Sequest HT	XCorr (by Search Engine): Sequest HT
	FALSE	High	CLDDMKPIELPSELVESPLSMLK	1xCarbamidomethyl [C1]; 1xOxidation [M5]	1.80332e-09	0.000290425	1	1	1	Q10368	0	2660.32	High	0.000242	7.327e-10	4.28
	FALSE	High	DVATLIHQYTTK		3.79999e-08	0.000290425	1	1	5	Q10368	0	1389.74	High	0.000242	1.737e-08	4.04
	FALSE	High	DVATLIHQYTTKLSVAAKPPITR		0.00827699	0.000290425	1	1	1	Q10368	1	2523.43	High	0.000242	0.005956	2.16
	FALSE	High	EAHSEEVFR		0.00661016	0.000290425	1	1	1	Q10368	0	1103.51	High	0.000242	0.004725	1.96
	FALSE	High	KCLDDMKPIELPSELVESPLSMLK	1xCarbamidomethyl [C2]	8.11302e-05	0.000290425	1	1	1	Q10368	1	2772.42	High	0.000242	4.901e-05	1.65
	FALSE	High	KCLDDMKPIELPSELVESPLSMLK	1xCarbamidomethyl [C2]; 1xOxidation [M]	2.16941e-06	0.000290425	1	1	2	Q10368	1	2788.42	High	0.000242	1.147e-06	3.73
	FALSE	High	KCLDDMKPIELPSELVESPLSMLK	1xCarbamidomethyl [C2]; 2xOxidation [M6; M22]	0.000105911	0.000290425	1	1	1	Q10368	1	2804.41	High	0.000242	6.477e-05	2.54
	FALSE	High	ICISSAQEDSFTPWFSK	1xCarbamidomethyl [C2]	5.41445e-11	0.000290425	1	1	2	Q10368	0	2002.92	High	0.000242	1.938e-11	5.3
	FALSE	High	IKNEYPNTFLGELFNAAK		1.123e-07	0.000290425	1	1	3	Q10368	1	2069.07	High	0.000242	5.328e-08	2.03
	FALSE	High	LIDTGILWESCEK	1xCarbamidomethyl [C11]	5.86847e-08	0.000290425	1	1	15	Q10368	0	1563.77	High	0.000242	2.716e-08	3.5
	FALSE	High	LIDTGILWESCEKIEK	1xCarbamidomethyl [C11]	0.00881845	0.000290425	1	1	1	Q10368	1	1933.99	High	0.000242	0.006368	1.72
	FALSE	High	ILFLSIK		0.0120305	0.000290425	1	1	4	Q10368	0	833.549	High	0.000242	0.008752	1.84
	FALSE	High	LNACKILFLSIK	1xCarbamidomethyl [C4]	0.00268324	0.000290425	1	1	1	Q10368	1	1419.84	High	0.000242	0.001852	1.64
	FALSE	High	LSVAAKPPITR		6.4859e-06	0.000290425	1	1	11	Q10368	0	1152.71	High	0.000242	3.576e-06	3.25
	FALSE	High	NEYPNTFLGELFNAAK		0.0894528	0.00547865	1	1	1	Q10368	0	1827.89	High	0.004074	0.07116	1.1
	FALSE	High	NQAEEDEIVK		0.000536429	0.000290425	1	1	5	Q10368	0	1174.56	High	0.000242	0.0003489	2.29
	FALSE	High	SDLEDYK		0.0176605	0.000628468	1	1	1	Q10368	0	869.389	High	0.0004662	0.01308	1.85
	FALSE	High	SDLEDYKEGDDSNWDDFGSESEDDSK		4.41787e-08	0.000290425	1	1	1	Q10368	1	2984.13	High	0.000242	2.03e-08	4.59
	FALSE	High	SDLEDYKEGDDSNWDDFGSESEDDSKEAHSEEVFR		2.16941e-06	0.000290425	1	1	1	Q10368	2	4068.63	High	0.000242	1.147e-06	4.2
	FALSE	High	SEEQIQLANSLLQK		1.74437e-07	0.000290425	1	1	6	Q10368	0	1600.85	High	0.000242	8.427e-08	3.88
	FALSE	High	SEEQIQLANSLLQKLNACK	1xCarbamidomethyl [C18]	6.40137e-08	0.000290425	1	1	1	Q10368	1	2187.14	High	0.000242	2.966e-08	4.5
	FALSE	High	SLNNVLK		0.0177617	0.000628468	1	1	3	Q10368	0	787.467	High	0.0004662	0.01316	1.41
	FALSE	High	SVSPKPLGYISEDWK		1.52763e-10	0.000290425	1	1	5	Q10368	0	1705.88	High	0.000242	5.674e-11	3.91
	FALSE	High	VLFGIEALLR		8.49796e-05	0.000290425	1	1	4	Q10368	0	1130.69	High	0.000242	5.161e-05	2.42
	FALSE	High	WLENWEIVSQK		2.38524e-07	0.000290425	1	1	5	Q10368	0	1431.73	High	0.000242	1.164e-07	3.6
	FALSE	High	YANDMATTITPLIAAVQVFNAEK		3.54145e-13	0.000290425	1	1	1	Q10368	0	2481.27	High	0.000242	1.05e-13	6.31
	FALSE	High	YANDMATTITPLIAAVQVFNAEK	1xOxidation [M5]	1.09159e-10	0.000290425	1	1	1	Q10368	0	2497.26	High	0.000242	3.996e-11	6.6
	FALSE	High	YGEIIQNR		0.00173833	0.000290425	1	1	5	Q10368	0	992.516	High	0.000242	0.001182	2.28
FALSE	High	Master Protein	O59855	Probable heat shock protein ssa2 OS=Schizosaccharomyces pombe (strain 972 / ATCC 24843) OX=284812 GN=ssa2 PE=1 SV=3	0	181.645	52	33	72	32	647	70.2	5.25	140.13	33	1
	Checked	Confidence	Sequence	Modifications	Qvality PEP	Qvality q-value	# Protein Groups	# Proteins	# PSMs	Master Protein Accessions	# Missed Cleavages	Theo. MH+ [Da]	Confidence (by Search Engine): Sequest HT	Percolator q-Value (by Search Engine): Sequest HT	Percolator PEP (by Search Engine): Sequest HT	XCorr (by Search Engine): Sequest HT
	FALSE	High	ARFEELCADLFR	1xCarbamidomethyl [C7]	3.27353e-06	0.000290425	1	2	1	O59855	1	1526.74	High	0.000242	1.759e-06	1.99
	FALSE	High	ARFEELCADLFRK	1xCarbamidomethyl [C7]	9.54211e-05	0.000290425	1	1	1	O59855	2	1654.84	High	0.000242	5.794e-05	3.34
	FALSE	High	ASVNEIVLVGGSTR		6.5615e-06	0.000290425	1	1	6	O59855	0	1401.77	High	0.000242	3.627e-06	2.48
	FALSE	High	ATAGDTHLGGEDFDSR		0.000152573	0.000290425	1	2	1	O59855	0	1648.72	High	0.000242	9.437e-05	2.63
	FALSE	High	DAGLIAGLNVLR		1.01332e-05	0.000290425	1	2	4	O59855	0	1211.71	High	0.000242	5.664e-06	2.85
	FALSE	High	DGKPVLQVEYK		0.00851889	0.000290425	1	1	3	O59855	0	1275.69	High	0.000242	0.006126	1.82
	FALSE	High	DKVDASDKETVDK		0.0190214	0.000931974	1	1	1	O59855	2	1449.71	High	0.0006701	0.01412	1.65
	FALSE	High	ELESVANPIMAK		0.000620028	0.000290425	1	1	1	O59855	0	1301.68	High	0.000242	0.0004047	1.55
	FALSE	High	ETAEAYLGGK		0.000222354	0.000290425	1	1	1	O59855	0	1038.51	High	0.000242	0.0001401	2.34
	FALSE	High	ETIEWLDSNTTAAK		6.59963e-06	0.000290425	1	1	1	O59855	0	1578.76	High	0.000242	3.65e-06	3.35
	FALSE	High	ETIEWLDSNTTAAKDEFEAK		4.01811e-07	0.000290425	1	1	3	O59855	1	2298.08	High	0.000242	2.002e-07	3.12
	FALSE	High	FEELCADLFR	1xCarbamidomethyl [C5]	7.65628e-05	0.000290425	1	2	2	O59855	0	1299.6	High	0.000242	4.631e-05	3.37
	FALSE	High	FEELCADLFRK	1xCarbamidomethyl [C5]	0.0214404	0.000931974	1	1	1	O59855	1	1427.7	High	0.0006701	0.01597	1.03
	FALSE	High	FELSGIPPAPR		2.68241e-05	0.000290425	1	2	8	O59855	0	1183.65	High	0.000242	1.555e-05	2.85
	FALSE	High	KSEIFSTYSDNQPGVLIQVFEGER		1.68218e-09	0.000290425	1	1	2	O59855	1	2743.36	High	0.000242	6.846e-10	5.24
	FALSE	High	IINEPTAAAIAYGLDR		1.08463e-07	0.000290425	1	2	5	O59855	0	1687.9	High	0.000242	5.14e-08	3.37
	FALSE	High	LSKEEIDR		0.00149539	0.000290425	1	2	1	O59855	1	989.526	High	0.000242	0.00101	2.27
	FALSE	High	LVNHFIQEFK		0.000111581	0.000290425	1	1	2	O59855	0	1274.69	High	0.000242	6.828e-05	1.64
	FALSE	High	LVNHFIQEFKR		0.00585566	0.000290425	1	1	1	O59855	1	1430.79	High	0.000242	0.004148	1.85
	FALSE	High	LVSDFFNGKEPCK	1xCarbamidomethyl [C12]	1.73694e-05	0.000290425	1	2	1	O59855	1	1540.75	High	0.000242	9.907e-06	2.77
	FALSE	High	MRETAEAYLGGK	1xOxidation [M1]	0.00923418	0.000290425	1	1	1	O59855	1	1341.65	High	0.000242	0.006654	0.93
	FALSE	High	NHLESYAYSLR		0.00384063	0.000290425	1	2	2	O59855	0	1352.66	High	0.000242	0.002682	2.33
	FALSE	High	NQVAMNPHNTIFDAK		1.53231e-06	0.000290425	1	2	1	O59855	0	1699.82	High	0.000242	7.991e-07	1.57
	FALSE	High	NQVAMNPHNTIFDAK	1xOxidation [M5]	7.38348e-07	0.000290425	1	2	1	O59855	0	1715.82	High	0.000242	3.744e-07	2.37
	FALSE	High	NSLDDPNLK		0.000234257	0.000290425	1	2	2	O59855	0	1015.51	High	0.000242	0.0001474	2.45
	FALSE	High	NSLDDPNLKDK		1.71693e-05	0.000290425	1	2	2	O59855	1	1258.63	High	0.000242	9.804e-06	3.36
	FALSE	High	QKELESVANPIMAK		8.41812e-06	0.000290425	1	1	1	O59855	1	1557.83	High	0.000242	4.682e-06	1.38
	FALSE	High	QKELESVANPIMAK	1xOxidation [M12]	0.0119616	0.000290425	1	1	1	O59855	1	1573.83	High	0.000242	0.00874	1.98
	FALSE	High	SINPDEAVAYGAAVQAAVLTGDTSEK		1.24836e-05	0.000290425	1	1	1	O59855	0	2577.27	High	0.000242	7.043e-06	4.23
	FALSE	High	TFTPEEISSMVLMK		8.22525e-06	0.000290425	1	1	1	O59855	0	1612.8	High	0.000242	4.569e-06	3.15
	FALSE	High	TTPSYVAFTDTER		7.30946e-05	0.000290425	1	2	3	O59855	0	1487.7	High	0.000242	4.411e-05	2.57
	FALSE	High	VDASDKETVDK		0.11115	0.00734569	1	1	1	O59855	1	1206.58	High	0.005484	0.08919	1.13
	FALSE	High	VEIIANDQGNR		3.34314e-05	0.000290425	2	3	3	O59855; P36604	0	1228.63	High	0.000242	1.956e-05	2.62
	FALSE	High	VTDAVVTVPAYFNDSQR		6.1114e-08	0.000290425	1	2	5	O59855	0	1881.93	High	0.000242	2.83e-08	3.22
	FALSE	High	YKAEDEAESGR		1.9587e-07	0.000290425	1	1	1	O59855	1	1254.56	High	0.000242	9.458e-08	3.08
FALSE	High	Master Protein	Q9C1W3	Squalene epoxidase erg1 OS=Schizosaccharomyces pombe (strain 972 / ATCC 24843) OX=284812 GN=erg1 PE=2 SV=1	0	143.297	53	22	47	22	457	50.3	8.37	100.22	22	1
	Checked	Confidence	Sequence	Modifications	Qvality PEP	Qvality q-value	# Protein Groups	# Proteins	# PSMs	Master Protein Accessions	# Missed Cleavages	Theo. MH+ [Da]	Confidence (by Search Engine): Sequest HT	Percolator q-Value (by Search Engine): Sequest HT	Percolator PEP (by Search Engine): Sequest HT	XCorr (by Search Engine): Sequest HT
	FALSE	High	ALESGCIDYFK	1xCarbamidomethyl [C6]	0.00222964	0.000290425	1	1	2	Q9C1W3	0	1302.6	High	0.000242	0.001527	2.26
	FALSE	High	ALESGCIDYFKR	1xCarbamidomethyl [C6]	3.1917e-05	0.000290425	1	1	1	Q9C1W3	1	1458.7	High	0.000242	1.868e-05	2.68
	FALSE	High	ALTSTPNVTVTEATVNELLR		2.50375e-08	0.000290425	1	1	1	Q9C1W3	0	2129.14	High	0.000242	1.121e-08	3.58
	FALSE	High	ALTSTPNVTVTEATVNELLRDETGEVITGVVTSSK		2.59545e-14	0.000290425	1	1	1	Q9C1W3	1	3631.89	High	0.000242	6.982e-15	5.94
	FALSE	High	APLTIVCDGCFSK	2xCarbamidomethyl [C7; C10]	1.41291e-06	0.000290425	1	1	3	Q9C1W3	0	1467.7	High	0.000242	7.384e-07	2.5
	FALSE	High	DETGEVITGVVTSSK		1.12952e-07	0.000290425	1	1	1	Q9C1W3	0	1521.76	High	0.000242	5.372e-08	3.4
	FALSE	High	FISPSAVPDLLDYER		1.18312e-07	0.000290425	1	1	3	Q9C1W3	0	1721.87	High	0.000242	5.617e-08	3.55
	FALSE	High	GGNCVEGPIR	1xCarbamidomethyl [C4]	0.00609712	0.000290425	1	1	3	Q9C1W3	0	1058.5	High	0.000242	0.004328	2.06
	FALSE	High	GMILVGDSNNMR	1xOxidation [M11]	0.0183809	0.000628468	1	1	1	Q9C1W3	0	1322.62	High	0.0004662	0.01367	2.14
	FALSE	High	GMILVGDSNNMR	2xOxidation [M2; M11]	0.0358826	0.00264179	1	1	1	Q9C1W3	0	1338.61	High	0.001811	0.02743	1.52
	FALSE	High	HPLTGGGMTVCFHDAYLLSR	1xCarbamidomethyl [C11]	0.000286923	0.000290425	1	1	1	Q9C1W3	0	2232.07	High	0.000242	0.0001821	2.21
	FALSE	High	HPLTGGGMTVCFHDAYLLSR	1xCarbamidomethyl [C11]; 1xOxidation [M8]	8.07115e-08	0.000290425	1	1	2	Q9C1W3	0	2248.06	High	0.000242	3.789e-08	4.39
	FALSE	High	KALTSTPNVTVTEATVNELLR		0.000199175	0.000290425	1	1	1	Q9C1W3	1	2257.24	High	0.000242	0.0001248	2.17
	FALSE	High	KSESPVEYK		2.33914e-06	0.000290425	1	1	2	Q9C1W3	1	1066.54	High	0.000242	1.243e-06	3.27
	FALSE	High	KVLVLER		0.00552714	0.000290425	1	1	2	Q9C1W3	1	856.561	High	0.000242	0.003919	2.29
	FALSE	High	ILINYPGK		0.0117572	0.000290425	1	1	3	Q9C1W3	0	917.545	High	0.000242	0.008588	1.91
	FALSE	High	ILNQMNK		0.042926	0.0031941	1	1	1	Q9C1W3	0	860.466	High	0.002179	0.03293	1.52
	FALSE	High	IVGELLQPGGIEALEK		2.14113e-08	0.000290425	1	1	4	Q9C1W3	0	1665.94	High	0.000242	9.539e-09	3.42
	FALSE	High	MATQDADIIIIGAGITGCALGAALGR	1xCarbamidomethyl [C18]; 1xMet-loss+Acetyl [N-Term]	3.04897e-08	0.000290425	1	1	1	Q9C1W3	0	2440.29	High	0.000242	1.379e-08	6.07
	FALSE	High	NLPPMETLKK		0.00572198	0.000290425	1	1	1	Q9C1W3	1	1170.66	High	0.000242	0.004066	1.65
	FALSE	High	SESPVEYK		0.018592	0.000931974	1	1	1	Q9C1W3	0	938.447	High	0.0006701	0.01379	2.04
	FALSE	High	SMPNQFLPPTVNR		0.000307582	0.000290425	1	1	3	Q9C1W3	0	1500.76	High	0.000242	0.0001961	1.76
	FALSE	High	SMPNQFLPPTVNR	1xOxidation [M2]	0.00137895	0.000290425	1	1	3	Q9C1W3	0	1516.76	High	0.000242	0.0009287	2.05
	FALSE	High	VAPMVLYPISSTEAR		5.22629e-08	0.000290425	1	1	1	Q9C1W3	0	1633.86	High	0.000242	2.417e-08	3.7
	FALSE	High	VAPMVLYPISSTEAR	1xOxidation [M4]	0.00137099	0.000290425	1	1	2	Q9C1W3	0	1649.86	High	0.000242	0.0009197	1.94
	FALSE	High	YVLESCVPNMPEK	1xCarbamidomethyl [C6]	3.18005e-06	0.000290425	1	1	1	Q9C1W3	0	1565.73	High	0.000242	1.709e-06	2.7
	FALSE	High	YVLESCVPNMPEK	1xCarbamidomethyl [C6]; 1xOxidation [M10]	2.06672e-05	0.000290425	1	1	1	Q9C1W3	0	1581.73	High	0.000242	1.192e-05	1.64
FALSE	High	Master Protein	O74805	Myosin-51 OS=Schizosaccharomyces pombe (strain 972 / ATCC 24843) OX=284812 GN=myo51 PE=3 SV=1	0	137.338	29	33	40	33	1471	167.6	8.97	71.93	33	1
	Checked	Confidence	Sequence	Modifications	Qvality PEP	Qvality q-value	# Protein Groups	# Proteins	# PSMs	Master Protein Accessions	# Missed Cleavages	Theo. MH+ [Da]	Confidence (by Search Engine): Sequest HT	Percolator q-Value (by Search Engine): Sequest HT	Percolator PEP (by Search Engine): Sequest HT	XCorr (by Search Engine): Sequest HT
	FALSE	High	AALLLGVDSSTLAK		1.788e-05	0.000290425	1	1	1	O74805	0	1358.79	High	0.000242	1.025e-05	1.93
	FALSE	High	ACGVFETIR	1xCarbamidomethyl [C2]	0.00141946	0.000290425	1	1	1	O74805	0	1052.52	High	0.000242	0.0009561	2.42
	FALSE	High	ALSTIGISESR		0.00356252	0.000290425	1	1	1	O74805	0	1133.62	High	0.000242	0.002478	2.11
	FALSE	High	CAIVIQSIVR	1xCarbamidomethyl [C1]	0.00154826	0.000290425	1	1	1	O74805	0	1158.67	High	0.000242	0.001046	2.17
	FALSE	High	ESSATLLAK		0.00244597	0.000290425	1	1	1	O74805	0	919.509	High	0.000242	0.001676	2.18
	FALSE	High	FEYDTEQLPSR		2.10296e-05	0.000290425	1	1	2	O74805	0	1384.64	High	0.000242	1.209e-05	2.32
	FALSE	High	LGILSLLDEECRLPSGNHQSFLQK	1xCarbamidomethyl [C11]	0.0165841	0.000628468	1	1	1	O74805	1	2754.42	High	0.0004662	0.01223	2.14
	FALSE	High	LLSCCTEGSINALLNSK	2xCarbamidomethyl [C4; C5]	3.89505e-06	0.000290425	1	1	2	O74805	0	1879.93	High	0.000242	2.111e-06	2.44
	FALSE	High	LPSGNHQSFLQK		0.0149605	0.000290425	1	1	1	O74805	0	1355.71	High	0.000242	0.01101	1.19
	FALSE	High	LQQEFNK		0.129224	0.00914346	1	1	1	O74805	0	906.468	High	0.007353	0.1044	1.41
	FALSE	High	LQSVIMGWLTR		0.000494638	0.000290425	1	1	1	O74805	0	1303.72	High	0.000242	0.0003207	2.43
	FALSE	High	LSELINLLAK		7.79053e-05	0.000290425	1	1	1	O74805	0	1113.69	High	0.000242	4.701e-05	2.2
	FALSE	High	ISSLGFPAR		0.00224259	0.000290425	1	1	3	O74805	0	947.531	High	0.000242	0.001532	2.58
	FALSE	High	LSVGSECWVSNNNGHWDAAR	1xCarbamidomethyl [C7]	2.49841e-07	0.000290425	1	1	1	O74805	0	2259	High	0.000242	1.223e-07	3.76
	FALSE	High	LTLNIVNSVIPHDNLNFQVGR		6.28718e-05	0.000290425	1	1	1	O74805	0	2363.28	High	0.000242	3.774e-05	2.79
	FALSE	High	NIGQSESPSDLTNLPYLNEPSVLHALHNR		1.24646e-07	0.000290425	1	1	2	O74805	0	3215.61	High	0.000242	5.946e-08	3.04
	FALSE	High	NLQASITEVSK		0.000877722	0.000290425	1	1	1	O74805	0	1189.64	High	0.000242	0.0005819	2.33
	FALSE	High	NPLLSLENNHIYEELR		3.10055e-05	0.000290425	1	1	1	O74805	0	1954	High	0.000242	1.809e-05	2.45
	FALSE	High	NQTIIVSGESGAGK		1.88372e-05	0.000290425	1	1	1	O74805	0	1360.71	High	0.000242	1.083e-05	2.44
	FALSE	High	NYHIFYQLITGCTEEQR	1xCarbamidomethyl [C12]	4.50222e-06	0.000290425	1	1	1	O74805	0	2172.02	High	0.000242	2.445e-06	3.73
	FALSE	High	SELGFVQSQTAR		0.00506846	0.000290425	1	1	1	O74805	0	1322.67	High	0.000242	0.003579	2.17
	FALSE	High	SETIITSSTLEHAISIR		1.49492e-08	0.000290425	1	1	1	O74805	0	1857.99	High	0.000242	6.583e-09	3.08
	FALSE	High	SFLVHLLSINSHGK		0.04961	0.00361039	1	1	1	O74805	0	1551.86	High	0.002538	0.03837	1.55
	FALSE	High	SNVIGNFEEAHR		2.65151e-05	0.000290425	1	1	1	O74805	0	1372.66	High	0.000242	1.544e-05	3
	FALSE	High	SPYTWK		0.0485205	0.00343994	1	1	1	O74805	0	781.388	High	0.002538	0.03749	1.49
	FALSE	High	SSGVLETVNYQQLQNR		1.89581e-08	0.000290425	1	1	2	O74805	0	1835.92	High	0.000242	8.41e-09	3.57
	FALSE	High	SSLSQLMTTVSSTNVHYIR		0.0720909	0.00484684	1	1	1	O74805	0	2124.08	High	0.00347	0.05673	0.88
	FALSE	High	STVLLQSAIR		0.000872652	0.000290425	1	1	1	O74805	0	1087.65	High	0.000242	0.0005756	1.91
	FALSE	High	SVIALQCVSR	1xCarbamidomethyl [C7]	0.00190705	0.000290425	1	1	1	O74805	0	1132.61	High	0.000242	0.001296	1.16
	FALSE	High	TSILYEK		0.02072	0.000931974	1	1	1	O74805	0	853.467	High	0.0006701	0.01541	2.04
	FALSE	High	VLFYAMDR		0.125285	0.00914346	1	1	1	O74805	0	1014.51	High	0.007255	0.1013	1.29
	FALSE	High	VPHLYSIASSCYHALTTDSK	1xCarbamidomethyl [C11]	1.4629e-06	0.000290425	1	1	2	O74805	0	2250.09	High	0.000242	7.633e-07	2.74
	FALSE	High	YINELR		0.0958753	0.00647922	1	1	1	O74805	0	807.436	High	0.004914	0.07647	1.34
FALSE	High	Master Protein	O60081	Uncharacterized protein C1494.07 OS=Schizosaccharomyces pombe (strain 972 / ATCC 24843) OX=284812 GN=SPCC1494.07 PE=3 SV=1	0	117.495	22	32	39	32	1502	171.1	6.54	72.2	32	1
	Checked	Confidence	Sequence	Modifications	Qvality PEP	Qvality q-value	# Protein Groups	# Proteins	# PSMs	Master Protein Accessions	# Missed Cleavages	Theo. MH+ [Da]	Confidence (by Search Engine): Sequest HT	Percolator q-Value (by Search Engine): Sequest HT	Percolator PEP (by Search Engine): Sequest HT	XCorr (by Search Engine): Sequest HT
	FALSE	High	AASLDLESLPSQPTVSSFQQLR		4.29828e-06	0.000290425	1	1	1	O60081	0	2374.22	High	0.000242	2.337e-06	3.85
	FALSE	High	ALALSLLSDSLNSTSYR		1.47995e-06	0.000290425	1	1	1	O60081	0	1810.95	High	0.000242	7.744e-07	4.33
	FALSE	High	ASETIWGLIK		0.000267651	0.000290425	1	1	1	O60081	0	1117.63	High	0.000242	0.0001693	3.11
	FALSE	High	ATFGGQHDFQHCINK	1xCarbamidomethyl [C12]	0.00132417	0.000290425	1	1	1	O60081	0	1759.8	High	0.000242	0.0008874	1.66
	FALSE	High	AVLSCFFSK	1xCarbamidomethyl [C5]	0.00804191	0.000290425	1	1	2	O60081	0	1058.53	High	0.000242	0.005774	1.36
	FALSE	High	DAACLYALK	1xCarbamidomethyl [C4]	0.0048958	0.000290425	1	1	1	O60081	0	1024.51	High	0.000242	0.003451	1.93
	FALSE	High	EQLIEQTVISLISIAK		2.74113e-07	0.000290425	1	1	1	O60081	0	1785.04	High	0.000242	1.347e-07	4.09
	FALSE	High	ETSSLLTVLLTK		6.8581e-05	0.000290425	1	1	1	O60081	0	1304.77	High	0.000242	4.124e-05	2.97
	FALSE	High	FPTLHDYLLR		1.7269e-05	0.000290425	1	1	2	O60081	0	1274.69	High	0.000242	9.851e-06	2.25
	FALSE	High	FWTNLFSLPANK		0.000286923	0.000290425	1	1	1	O60081	0	1437.75	High	0.000242	0.0001825	2.16
	FALSE	High	GVAGLQQNEIHGK		1.3056e-07	0.000290425	1	1	2	O60081	0	1350.71	High	0.000242	6.219e-08	3.24
	FALSE	High	IAEHVHLPLDR		0.000110295	0.000290425	1	1	2	O60081	0	1299.72	High	0.000242	6.773e-05	3.37
	FALSE	High	IDGHPSFCQ	1xCarbamidomethyl [C8]	0.00399925	0.000290425	1	1	1	O60081	0	1060.45	High	0.000242	0.002795	0.83
	FALSE	High	LKDPYDDIR		0.0112937	0.000290425	1	1	1	O60081	1	1134.58	High	0.000242	0.008202	1.84
	FALSE	High	LKDWATDGINAILSR		0.000837977	0.000290425	1	1	2	O60081	1	1672.9	High	0.000242	0.0005519	2.58
	FALSE	High	ILLSYK		0.0769398	0.005079	1	1	1	O60081	0	736.46	High	0.003623	0.06055	1.73
	FALSE	High	IIVNNPEILQALIK		5.75505e-07	0.000290425	1	1	1	O60081	0	1577.96	High	0.000242	2.908e-07	3.29
	FALSE	High	IQLACFR	1xCarbamidomethyl [C5]	0.0119616	0.000290425	1	1	1	O60081	0	907.482	High	0.000242	0.008739	1.81
	FALSE	High	LQNYPNVSK		0.00143599	0.000290425	1	1	2	O60081	0	1062.56	High	0.000242	0.0009691	2.65
	FALSE	High	MDLSVIK	1xAcetyl [N-Term]	0.0394727	0.00264179	1	1	1	O60081	0	847.459	High	0.001811	0.03025	1.54
	FALSE	High	MTTFIVSQLK		0.00364588	0.000290425	1	1	1	O60081	0	1167.64	High	0.000242	0.002547	0.95
	FALSE	High	NCSLFER	1xCarbamidomethyl [C2]	0.0130373	0.000290425	1	1	1	O60081	0	925.42	High	0.000242	0.009561	2.01
	FALSE	High	NGLFFR		0.0221853	0.000931974	1	1	2	O60081	0	753.404	High	0.0006701	0.01662	1.82
	FALSE	High	QNLYYSDNQK		0.00115234	0.000290425	1	1	1	O60081	0	1272.59	High	0.000242	0.00077	2.49
	FALSE	High	SLKETSSLLTVLLTK		0.00306513	0.000290425	1	1	1	O60081	1	1632.98	High	0.000242	0.002117	2
	FALSE	High	SLSEETEDREEVETK		4.33909e-05	0.000290425	1	1	1	O60081	1	1780.81	High	0.000242	2.565e-05	1.34
	FALSE	High	SMQDFFIR		0.0238872	0.00123737	1	1	1	O60081	0	1043.5	High	0.0008726	0.01793	1.24
	FALSE	High	SVPGSVLANTK		0.000867612	0.000290425	1	1	1	O60081	0	1072.6	High	0.000242	0.0005739	1.99
	FALSE	High	TENFLEYK		0.00813514	0.000290425	1	1	1	O60081	0	1043.5	High	0.000242	0.005855	1.76
	FALSE	High	TIYLCNHFMEK	1xCarbamidomethyl [C5]	2.0429e-05	0.000290425	1	1	1	O60081	0	1455.68	High	0.000242	1.177e-05	2.08
	FALSE	High	VALSGLLDR		0.00362486	0.000290425	1	1	1	O60081	0	943.557	High	0.000242	0.002529	1.66
	FALSE	High	YYSFLK		0.0401412	0.00264179	1	1	1	O60081	0	820.424	High	0.001811	0.03066	1.24
FALSE	High	Master Protein	O74766	Probable delta-1-pyrroline-5-carboxylate dehydrogenase OS=Schizosaccharomyces pombe (strain 972 / ATCC 24843) OX=284812 GN=SPBC24C6.04 PE=1 SV=1	0	115.141	43	19	28	19	548	60.2	7.33	67.52	19	1
	Checked	Confidence	Sequence	Modifications	Qvality PEP	Qvality q-value	# Protein Groups	# Proteins	# PSMs	Master Protein Accessions	# Missed Cleavages	Theo. MH+ [Da]	Confidence (by Search Engine): Sequest HT	Percolator q-Value (by Search Engine): Sequest HT	Percolator PEP (by Search Engine): Sequest HT	XCorr (by Search Engine): Sequest HT
	FALSE	High	AGSGMILSR	1xOxidation [M5]	0.00934112	0.000290425	1	1	1	O74766	0	907.467	High	0.000242	0.006769	1.21
	FALSE	High	AYKELEAELPVTIPVIIDGK		1.93909e-05	0.000290425	1	1	2	O74766	1	2198.23	High	0.000242	1.11e-05	2.89
	FALSE	High	CTGAVVGEQPFGGAR	1xCarbamidomethyl [C1]	3.74821e-07	0.000290425	1	1	1	O74766	0	1505.72	High	0.000242	1.861e-07	4.12
	FALSE	High	DTFAYADSVLYPSNF		0.00208004	0.000290425	1	1	1	O74766	0	1709.77	High	0.000242	0.001422	3.26
	FALSE	High	EAGLPAGALQFIPGDAVEVSK		4.07608e-11	0.000290425	1	1	2	O74766	0	2069.09	High	0.000242	1.44e-11	5.33
	FALSE	High	ELEAELPVTIPVIIDGKEVETNTIGEQR		4.52419e-11	0.000290425	1	1	1	O74766	1	3092.64	High	0.000242	1.611e-11	5.01
	FALSE	High	EVETNTIGEQR		0.000602326	0.000290425	1	1	1	O74766	0	1275.62	High	0.000242	0.0003936	3.01
	FALSE	High	HVEDAIEAALR		4.55745e-09	0.000290425	1	1	2	O74766	0	1223.64	High	0.000242	1.915e-09	3.51
	FALSE	High	HYGPNSADREGIVK		0.00146115	0.000290425	1	1	1	O74766	1	1542.77	High	0.000242	0.0009845	2.42
	FALSE	High	KVLESAASDSEIEVLAGGK		0.0438948	0.0031941	1	1	1	O74766	1	1903	High	0.002179	0.03374	1.7
	FALSE	High	KVWESLPFADR		0.0504424	0.00361039	1	1	2	O74766	1	1347.71	High	0.002649	0.03896	1.47
	FALSE	High	LMAATMIGQGK		2.90909e-05	0.000290425	1	1	1	O74766	0	1120.59	High	0.000242	1.694e-05	3.1
	FALSE	High	NAAGNFYINDK		0.00029365	0.000290425	1	1	2	O74766	0	1226.58	High	0.000242	0.0001862	2.58
	FALSE	High	NFHLVHSSAEIK		0.00198591	0.000290425	1	1	1	O74766	0	1381.72	High	0.000242	0.00135	1.94
	FALSE	High	SAVVNAVR		0.00346099	0.000290425	1	1	2	O74766	0	815.473	High	0.000242	0.002404	2.35
	FALSE	High	SLWGTIGENVANGK		0.000568424	0.000290425	1	1	1	O74766	0	1445.74	High	0.000242	0.0003692	1.46
	FALSE	High	VLESAASDSEIEVLAGGK		1.52997e-08	0.000290425	1	1	2	O74766	0	1774.91	High	0.000242	6.756e-09	2.2
	FALSE	High	YASELYASQPPENTPGVWNR		3.62231e-10	0.000290425	1	1	2	O74766	0	2279.07	High	0.000242	1.392e-10	4.39
	FALSE	High	YAWENGFRDELTK		1.3076e-05	0.000290425	1	1	2	O74766	1	1628.77	High	0.000242	7.4e-06	2.42
FALSE	High	Master Protein	Q9P7W3	Probable ATP-citrate synthase subunit 1 OS=Schizosaccharomyces pombe (strain 972 / ATCC 24843) OX=284812 GN=SPBC1703.07 PE=1 SV=1	0	113.97	48	21	29	21	615	67.2	7.9	63.73	21	1
	Checked	Confidence	Sequence	Modifications	Qvality PEP	Qvality q-value	# Protein Groups	# Proteins	# PSMs	Master Protein Accessions	# Missed Cleavages	Theo. MH+ [Da]	Confidence (by Search Engine): Sequest HT	Percolator q-Value (by Search Engine): Sequest HT	Percolator PEP (by Search Engine): Sequest HT	XCorr (by Search Engine): Sequest HT
	FALSE	High	AFVDSCR	1xCarbamidomethyl [C6]	0.036288	0.00264179	1	1	1	Q9P7W3	0	854.383	High	0.001811	0.02763	1.57
	FALSE	High	CIAIIAEGVPERR	1xCarbamidomethyl [C1]	0.00199744	0.000290425	1	1	1	Q9P7W3	1	1483.8	High	0.000242	0.001363	2.1
	FALSE	High	EAGIYVPETFEK		6.32372e-05	0.000290425	1	1	1	Q9P7W3	0	1382.68	High	0.000242	3.8e-05	2.56
	FALSE	High	EKNVVIIGPATVGGIKPGCFK	1xCarbamidomethyl [C19]	8.90116e-05	0.000290425	1	1	1	Q9P7W3	1	2184.22	High	0.000242	5.399e-05	1.31
	FALSE	High	EILLPVYR		0.0125239	0.000290425	1	1	2	Q9P7W3	0	1002.6	High	0.000242	0.009129	1.92
	FALSE	High	FEADPACK	1xCarbamidomethyl [C7]	0.00350125	0.000290425	1	1	1	Q9P7W3	0	937.408	High	0.000242	0.002435	1.96
	FALSE	High	FGGALDGAAQEFSK		2.59233e-08	0.000290425	1	1	2	Q9P7W3	0	1397.67	High	0.000242	1.165e-08	4.72
	FALSE	High	GSELTYNNVPISK		0.000106527	0.000290425	1	1	2	Q9P7W3	0	1421.73	High	0.000242	6.511e-05	2.53
	FALSE	High	GVIVPQPEVAPPNIPLDYAWAK		6.84771e-07	0.000290425	1	1	1	Q9P7W3	0	2374.28	High	0.000242	3.478e-07	2.33
	FALSE	High	KPSSFICTISNDR	1xCarbamidomethyl [C7]	5.5499e-09	0.000290425	1	1	1	Q9P7W3	0	1524.75	High	0.000242	2.352e-09	3.87
	FALSE	High	IGNTGGMMDNIVASK		0.000185796	0.000290425	1	1	1	Q9P7W3	0	1507.72	High	0.000242	0.0001161	2.07
	FALSE	High	LLDYALAVENVTTSK		7.0597e-05	0.000290425	1	1	1	Q9P7W3	0	1636.88	High	0.000242	4.245e-05	3.21
	FALSE	High	LPALLQEVYEGLVK		1.94144e-11	0.000290425	1	1	1	Q9P7W3	0	1571.9	High	0.000242	6.688e-12	4.17
	FALSE	High	LYRPGSVAYVSK		0.00344103	0.000290425	1	1	1	Q9P7W3	0	1339.74	High	0.000242	0.002394	2.17
	FALSE	High	MAGSVDKPSYELFSK	1xMet-loss [N-Term]	0.000120311	0.000290425	1	1	2	Q9P7W3	0	1527.77	High	0.000242	7.382e-05	2.42
	FALSE	High	MAGSVDKPSYELFSK	1xMet-loss+Acetyl [N-Term]	2.74531e-05	0.000290425	1	1	1	Q9P7W3	0	1569.78	High	0.000242	1.595e-05	2.69
	FALSE	High	NVVIIGPATVGGIKPGCFK	1xCarbamidomethyl [C17]	7.58433e-06	0.000290425	1	1	2	Q9P7W3	0	1927.08	High	0.000242	4.199e-06	3.28
	FALSE	High	SGGMSNELNNIISHTTDGVYEGIAIGGDR	1xOxidation [M4]	0.00638522	0.000290425	1	1	1	Q9P7W3	0	2993.39	High	0.000242	0.004549	1.58
	FALSE	High	SIGLIGHHLDQK		0.000152573	0.000290425	1	1	1	Q9P7W3	0	1317.73	High	0.000242	9.451e-05	2.48
	FALSE	High	TEVQFGHAGSFANSELETAVAK		5.44264e-08	0.000290425	1	1	1	Q9P7W3	0	2293.11	High	0.000242	2.515e-08	3.58
	FALSE	High	TVPSVAAIIYTFGSQSISK		2.0077e-05	0.000290425	1	1	1	Q9P7W3	0	1969.06	High	0.000242	1.156e-05	3.49
	FALSE	High	YPGTTFIDHLIR		9.90697e-09	0.000290425	1	1	3	Q9P7W3	0	1432.76	High	0.000242	4.286e-09	3.28
FALSE	High	Master Protein	O59838	Heat shock protein homolog pss1 OS=Schizosaccharomyces pombe (strain 972 / ATCC 24843) OX=284812 GN=pss1 PE=1 SV=2	0	112.408	36	29	38	29	720	80.3	5.07	74.9	29	1
	Checked	Confidence	Sequence	Modifications	Qvality PEP	Qvality q-value	# Protein Groups	# Proteins	# PSMs	Master Protein Accessions	# Missed Cleavages	Theo. MH+ [Da]	Confidence (by Search Engine): Sequest HT	Percolator q-Value (by Search Engine): Sequest HT	Percolator PEP (by Search Engine): Sequest HT	XCorr (by Search Engine): Sequest HT
	FALSE	High	AKLDDIYAPFTNEEESSK		0.0270624	0.00154023	1	1	1	O59838	1	2056.97	High	0.001077	0.02043	2.24
	FALSE	High	AIDVIVNEVSNR		0.000137462	0.000290425	1	1	1	O59838	0	1328.72	High	0.000242	8.508e-05	3.19
	FALSE	High	ALELAGIK		0.0070432	0.000290425	1	1	1	O59838	0	814.503	High	0.000242	0.005024	2.27
	FALSE	High	ALIDYFAAEFK		0.000143152	0.000290425	1	1	1	O59838	0	1287.66	High	0.000242	8.833e-05	2.7
	FALSE	High	ALLEAANIAGLNPLR		5.15507e-07	0.000290425	1	1	1	O59838	0	1535.89	High	0.000242	2.587e-07	3.42
	FALSE	High	DIESNFISAK		0.0084213	0.000290425	1	1	1	O59838	0	1123.56	High	0.000242	0.006058	1.77
	FALSE	High	EVIANYFGK		0.00972517	0.000290425	1	1	1	O59838	0	1040.54	High	0.000242	0.007047	1.29
	FALSE	High	GLSFTLNQDEAVAR		1.78147e-06	0.000290425	1	1	1	O59838	0	1520.77	High	0.000242	9.347e-07	3.81
	FALSE	High	LDDIYAPFTNEEESSK		9.84379e-06	0.000290425	1	1	1	O59838	0	1857.84	High	0.000242	5.495e-06	3.29
	FALSE	High	IDVLSNPK		0.00456785	0.000290425	1	1	1	O59838	0	885.504	High	0.000242	0.003215	2.37
	FALSE	High	ILTFYR		0.0461521	0.00343994	1	1	1	O59838	0	812.466	High	0.002353	0.03553	1.83
	FALSE	High	LMNDNAAAALTYGITK		1.2831e-07	0.000290425	1	1	1	O59838	0	1666.85	High	0.000242	6.123e-08	3.12
	FALSE	High	LMNDNAAAALTYGITK	1xOxidation [M2]	0.000314793	0.000290425	1	1	1	O59838	0	1682.84	High	0.000242	0.0002007	1.62
	FALSE	High	LTEVDGFVGAK		0.000114861	0.000290425	1	1	2	O59838	0	1135.6	High	0.000242	7.045e-05	2.49
	FALSE	High	LTPPIEK		0.0270624	0.00154023	1	1	3	O59838	0	797.477	High	0.0008726	0.02041	1.66
	FALSE	High	LVAETVDR		0.00546367	0.000290425	1	1	1	O59838	0	902.494	High	0.000242	0.003869	2.37
	FALSE	High	LVAETVDRK		0.016302	0.000628468	1	1	1	O59838	1	1030.59	High	0.0004662	0.01207	2.32
	FALSE	High	QNIAQYLINDVVPNK		3.25462e-06	0.000290425	1	1	2	O59838	0	1728.93	High	0.000242	1.744e-06	3.14
	FALSE	High	RALLEAANIAGLNPLR		0.00759148	0.000290425	1	1	1	O59838	1	1691.99	High	0.000242	0.005434	2.23
	FALSE	High	RSDFEELIKPLLER		0.0200234	0.000931974	1	1	1	O59838	1	1744.96	High	0.0006701	0.01491	1.58
	FALSE	High	SDFEELIKPLLER		9.7155e-08	0.000290425	1	1	2	O59838	0	1588.86	High	0.000242	4.595e-08	2.85
	FALSE	High	STPSLVSYGER		0.00549531	0.000290425	1	1	1	O59838	0	1195.6	High	0.000242	0.003884	1.82
	FALSE	High	TDLPEPESPR		0.0289641	0.00154023	1	1	1	O59838	0	1140.55	High	0.001077	0.02182	1.61
	FALSE	High	TDLPEPESPRR		0.0326093	0.00264179	1	1	1	O59838	1	1296.65	High	0.001811	0.02479	2.06
	FALSE	High	TNVVGIDFGNSK		0.000108395	0.000290425	1	1	1	O59838	0	1250.64	High	0.000242	6.624e-05	3
	FALSE	High	TYDDPEIK		0.0504424	0.00361039	1	1	1	O59838	0	980.457	High	0.002649	0.03893	1.04
	FALSE	High	TYDDPEIKDIESNFISAK		4.59095e-07	0.000290425	1	1	2	O59838	1	2085	High	0.000242	2.299e-07	4.82
	FALSE	High	VAIVDFGHSNYSVSIVEFSR		0.00120699	0.000290425	1	1	1	O59838	0	2226.12	High	0.000242	0.0008065	1.44
	FALSE	High	YKIDVLSNPK		0.0315247	0.00215267	1	1	2	O59838	1	1176.66	High	0.001486	0.0239	0.71
	FALSE	High	YLDAEEAKR		0.00122814	0.000290425	1	1	2	O59838	1	1094.55	High	0.000242	0.0008232	2.88
FALSE	High	Master Protein	P31209	Polyadenylate-binding protein, cytoplasmic and nuclear OS=Schizosaccharomyces pombe (strain 972 / ATCC 24843) OX=284812 GN=pab1 PE=1 SV=2	0	108.964	41	24	36	24	653	71.5	5.38	53.15	24	1
	Checked	Confidence	Sequence	Modifications	Qvality PEP	Qvality q-value	# Protein Groups	# Proteins	# PSMs	Master Protein Accessions	# Missed Cleavages	Theo. MH+ [Da]	Confidence (by Search Engine): Sequest HT	Percolator q-Value (by Search Engine): Sequest HT	Percolator PEP (by Search Engine): Sequest HT	XCorr (by Search Engine): Sequest HT
	FALSE	High	AEFSAFGTITSAK		0.000201496	0.000290425	1	1	1	P31209	0	1329.67	High	0.000242	0.0001264	2.56
	FALSE	High	ALDELNYTLIK		0.000187962	0.000290425	1	1	1	P31209	0	1292.71	High	0.000242	0.0001174	2.17
	FALSE	High	ALHDTFSAFGK		0.0646389	0.0043847	1	1	2	P31209	0	1193.59	High	0.00316	0.05051	1.51
	FALSE	High	ANFTNVYIK		0.0639348	0.0043847	1	1	1	P31209	0	1069.57	High	0.00316	0.04995	0.82
	FALSE	High	AVDELNDKEYK		0.00126422	0.000290425	1	1	1	P31209	1	1323.64	High	0.000242	0.0008468	1.42
	FALSE	High	EESSNTPSTETQPEK		1.25103e-06	0.000290425	1	1	1	P31209	0	1663.73	High	0.000242	6.474e-07	3.42
	FALSE	High	FTAADLAAVPEESR		0.00501024	0.000290425	1	1	2	P31209	0	1476.73	High	0.000242	0.003527	1.5
	FALSE	High	FTAADLAAVPEESRK		3.58387e-05	0.000290425	1	1	1	P31209	1	1604.83	High	0.000242	2.111e-05	3.55
	FALSE	High	GFGFVCYTTPEEANK	1xCarbamidomethyl [C6]	3.92605e-07	0.000290425	1	1	1	P31209	0	1719.77	High	0.000242	1.947e-07	2.68
	FALSE	High	GFGFVNYANHECAQK	1xCarbamidomethyl [C12]	1.00807e-08	0.000290425	1	1	2	P31209	0	1741.78	High	0.000242	4.383e-09	4.3
	FALSE	High	KQVLGELLYPK		0.0030124	0.000290425	1	1	1	P31209	1	1287.77	High	0.000242	0.002087	1.59
	FALSE	High	MGTGNVFIK		0.000991248	0.000290425	1	1	2	P31209	0	966.508	High	0.000242	0.0006589	1.89
	FALSE	High	MGTGNVFIK	1xOxidation [M1]	0.0182763	0.000628468	1	1	1	P31209	0	982.503	High	0.0004662	0.01355	1.41
	FALSE	High	MLAGKPLYVALAQR		0.0066484	0.000290425	1	1	1	P31209	0	1530.88	High	0.000242	0.004749	1.44
	FALSE	High	NLDPAIDNK		0.00572198	0.000290425	1	1	1	P31209	0	999.511	High	0.000242	0.004053	2.03
	FALSE	High	NLQDEVDDER		0.00328545	0.000290425	1	1	1	P31209	0	1232.54	High	0.000242	0.002278	1.46
	FALSE	High	NLQDEVDDERLK		1.55017e-06	0.000290425	1	1	3	P31209	1	1473.72	High	0.000242	8.11e-07	3.1
	FALSE	High	QADAAVESDVNTNNEAVESSTK		3.6069e-08	0.000290425	1	1	1	P31209	0	2279.03	High	0.000242	1.637e-08	2.36
	FALSE	High	QVLGELLYPK		0.000101114	0.000290425	1	1	4	P31209	0	1159.67	High	0.000242	6.177e-05	2.72
	FALSE	High	RSQLEAQIQAR		0.0995048	0.0066742	1	1	2	P31209	1	1299.71	High	0.005038	0.07924	1.35
	FALSE	High	SLGYAYVNFHNMEDGEK		0.000169346	0.000290425	1	1	1	P31209	0	1973.87	High	0.000242	0.0001056	2.47
	FALSE	High	VAVDELGNAK		0.00273023	0.000290425	1	1	1	P31209	0	1015.54	High	0.000242	0.001885	2.35
	FALSE	High	VNEAIGVLQEFVDQEPGFTE		0.000183656	0.000290425	1	1	1	P31209	0	2221.07	High	0.000242	0.0001149	3.19
	FALSE	High	VYVGHHVSR		3.00742e-07	0.000290425	1	1	2	P31209	0	1053.56	High	0.000242	1.483e-07	2.79
	FALSE	High	YQGVNLFIK		0.0554169	0.00361039	1	1	1	P31209	0	1081.6	High	0.002649	0.04313	1.15
FALSE	High	Master Protein	P22774	Iron-sulfur cluster biogenesis chaperone, mitochondrial OS=Schizosaccharomyces pombe (strain 972 / ATCC 24843) OX=284812 GN=ssc1 PE=1 SV=2	0	106.719	42	26	34	26	674	72.9	7.17	65.46	26	1
	Checked	Confidence	Sequence	Modifications	Qvality PEP	Qvality q-value	# Protein Groups	# Proteins	# PSMs	Master Protein Accessions	# Missed Cleavages	Theo. MH+ [Da]	Confidence (by Search Engine): Sequest HT	Percolator q-Value (by Search Engine): Sequest HT	Percolator PEP (by Search Engine): Sequest HT	XCorr (by Search Engine): Sequest HT
	FALSE	High	AAGAIAGLNVLR		2.61138e-06	0.000290425	1	1	2	P22774	0	1125.67	High	0.000242	1.391e-06	3.49
	FALSE	High	AESVCTDIESNLDIHK	1xCarbamidomethyl [C5]	0.0161165	0.000628468	1	1	1	P22774	0	1830.85	High	0.0004662	0.01186	1.55
	FALSE	High	AKCELSSLSK	1xCarbamidomethyl [C3]	0.134643	0.00914346	1	1	2	P22774	1	1122.58	High	0.007353	0.1092	1.87
	FALSE	High	CELSSLSK	1xCarbamidomethyl [C1]	0.00767951	0.000290425	1	1	1	P22774	0	923.45	High	0.000242	0.005496	1.19
	FALSE	High	DKLDQQAVEDLR		1.98881e-06	0.000290425	1	1	2	P22774	1	1429.73	High	0.000242	1.048e-06	2.99
	FALSE	High	ETASTYLGK		0.00549531	0.000290425	1	1	1	P22774	0	969.489	High	0.000242	0.003882	2.04
	FALSE	High	HIVETFK		0.106577	0.00688832	1	1	1	P22774	0	873.483	High	0.005186	0.0855	1.07
	FALSE	High	KIDEIQQLSLK		3.80581e-06	0.000290425	1	1	1	P22774	1	1314.76	High	0.000242	2.057e-06	2.87
	FALSE	High	KSQVFSTAADGQTAVEIR		1.50269e-05	0.000290425	1	1	1	P22774	1	1907.98	High	0.000242	8.564e-06	3.71
	FALSE	High	IDEIQQLSLK		0.000132765	0.000290425	1	1	1	P22774	0	1186.67	High	0.000242	8.191e-05	2.78
	FALSE	High	LDQQAVEDLR		0.000314793	0.000290425	1	1	1	P22774	0	1186.61	High	0.000242	0.0002	2.27
	FALSE	High	LIGNFQLTGIAPAPK		1.23925e-07	0.000290425	1	1	2	P22774	0	1539.89	High	0.000242	5.897e-08	3.19
	FALSE	High	LVDPLVR		0.121453	0.00876857	1	1	1	P22774	0	811.504	High	0.006449	0.09789	0.63
	FALSE	High	IVEHSNGDAWLEAR		0.0184862	0.000628468	1	1	1	P22774	0	1596.78	High	0.0004662	0.01374	1.98
	FALSE	High	NAVVTVPAYFNDSQR		4.27344e-06	0.000290425	1	1	2	P22774	0	1680.83	High	0.000242	2.317e-06	2.42
	FALSE	High	NEGLDLSK		0.0140466	0.000290425	1	1	1	P22774	0	875.447	High	0.000242	0.01033	1.63
	FALSE	High	QAVINPENTFFATK		3.74022e-06	0.000290425	1	1	2	P22774	0	1579.81	High	0.000242	2.021e-06	2.68
	FALSE	High	RQAVINPENTFFATK		0.000213516	0.000290425	1	1	1	P22774	1	1735.91	High	0.000242	0.0001341	3.13
	FALSE	High	STNGDTHLGGEDFDVALVR		0.000275518	0.000290425	1	1	1	P22774	0	2002.95	High	0.000242	0.0001742	2.86
	FALSE	High	TDISLPFITADATGPK		3.25462e-06	0.000290425	1	1	2	P22774	0	1646.86	High	0.000242	1.746e-06	2.97
	FALSE	High	TTPSVVAFTK		0.0337302	0.00264179	1	1	1	P22774	0	1050.58	High	0.001811	0.0256	0.91
	FALSE	High	TYSPSQIGGFILSK		0.000155249	0.000290425	1	1	1	P22774	0	1497.79	High	0.000242	9.647e-05	1.86
	FALSE	High	VKGPVIGIDLGTTTSCLAIMEGQTPK	1xCarbamidomethyl [C16]	0.0530204	0.00361039	1	1	1	P22774	1	2686.42	High	0.002649	0.04099	1.28
	FALSE	High	VIANAEGTR		0.00750444	0.000290425	1	1	1	P22774	0	930.5	High	0.000242	0.005375	2.28
	FALSE	High	VVNEPTAAALAYGLDK		3.71861e-06	0.000290425	1	1	2	P22774	0	1631.86	High	0.000242	2.004e-06	3.07
	FALSE	High	VVNEPTAAALAYGLDKK		3.25658e-09	0.000290425	1	1	1	P22774	1	1759.96	High	0.000242	1.355e-09	4.86
FALSE	High	Master Protein	Q10284	Ribosome-associated molecular chaperone sks2 OS=Schizosaccharomyces pombe (strain 972 / ATCC 24843) OX=284812 GN=sks2 PE=1 SV=2	0	103.183	36	21	34	21	613	67.2	6.09	79.39	21	1
	Checked	Confidence	Sequence	Modifications	Qvality PEP	Qvality q-value	# Protein Groups	# Proteins	# PSMs	Master Protein Accessions	# Missed Cleavages	Theo. MH+ [Da]	Confidence (by Search Engine): Sequest HT	Percolator q-Value (by Search Engine): Sequest HT	Percolator PEP (by Search Engine): Sequest HT	XCorr (by Search Engine): Sequest HT
	FALSE	High	ADVHDIVLVGGSTR		0.000512134	0.000290425	1	1	2	Q10284	0	1438.76	High	0.000242	0.0003313	2.41
	FALSE	High	ARFEDINATTFK		0.000772703	0.000290425	1	1	2	Q10284	1	1412.72	High	0.000242	0.0005082	3.64
	FALSE	High	ATIDPVAK		0.00923418	0.000290425	1	1	1	Q10284	0	814.467	High	0.000242	0.006665	1.87
	FALSE	High	AVITVPAYFSDSQR		0.000591949	0.000290425	1	1	1	Q10284	0	1553.8	High	0.000242	0.0003851	1.2
	FALSE	High	DAGAIAGLNVLR		0.000234257	0.000290425	1	1	1	Q10284	0	1169.66	High	0.000242	0.0001472	2.35
	FALSE	High	FEDINATTFK		0.000198024	0.000290425	1	1	2	Q10284	0	1185.58	High	0.000242	0.0001242	2.95
	FALSE	High	KQFTAQEISAMVLTK		0.00451536	0.000290425	1	1	1	Q10284	1	1694.91	High	0.000242	0.003181	2.14
	FALSE	High	IDISDDPR		0.0283162	0.00154023	1	1	1	Q10284	0	930.453	High	0.001077	0.02139	1.8
	FALSE	High	IINEPTAAAIAYGLDAK		7.67737e-09	0.000290425	1	1	5	Q10284	0	1730.93	High	0.000242	3.302e-09	4.56
	FALSE	High	IQEMIENADK		0.00017033	0.000290425	1	1	1	Q10284	0	1190.57	High	0.000242	0.0001062	1.72
	FALSE	High	IQEMIENADK	1xOxidation [M4]	0.00332367	0.000290425	1	1	1	Q10284	0	1206.57	High	0.000242	0.002309	1.63
	FALSE	High	IQEMIENADKFK		0.00110656	0.000290425	1	1	1	Q10284	1	1465.74	High	0.000242	0.0007364	2.02
	FALSE	High	IQEMIENADKFK	1xOxidation [M4]	0.0161165	0.000628468	1	1	1	Q10284	1	1481.73	High	0.0004662	0.0119	2.17
	FALSE	High	LVSDFFDGR		0.00128638	0.000290425	1	1	2	Q10284	0	1055.52	High	0.000242	0.0008606	2.82
	FALSE	High	NTPIPTIK		0.034112	0.00264179	1	1	1	Q10284	0	883.525	High	0.001811	0.02592	1.81
	FALSE	High	NTVFDAK		0.0335408	0.00264179	1	1	2	Q10284	0	794.404	High	0.001811	0.02544	1.85
	FALSE	High	QFTAQEISAMVLTK		3.82793e-06	0.000290425	1	1	2	Q10284	0	1566.82	High	0.000242	2.075e-06	2.59
	FALSE	High	RYEDPETQKDIK		0.000219792	0.000290425	1	1	1	Q10284	2	1521.75	High	0.000242	0.0001383	3.61
	FALSE	High	SAHIEITNSVGHLSSTK		9.28099e-11	0.000290425	1	1	2	Q10284	0	1780.92	High	0.000242	3.382e-11	4.44
	FALSE	High	TFTTVADNQTTVTFPVYQGER		0.000974173	0.000290425	1	1	1	Q10284	0	2375.15	High	0.000242	0.0006478	2.04
	FALSE	High	TTPSFVAFTETER		2.63619e-05	0.000290425	1	1	1	Q10284	0	1485.72	High	0.000242	1.533e-05	2.44
	FALSE	High	VNCAENEPLGEFQLTGIPPMPR	1xCarbamidomethyl [C3]	0.00055863	0.000290425	1	1	1	Q10284	0	2469.19	High	0.000242	0.0003632	3.13
	FALSE	High	YEDPETQK		0.0174598	0.000628468	1	1	1	Q10284	0	1009.45	High	0.0004662	0.01295	1.93
FALSE	High	Master Protein	P36604	Endoplasmic reticulum chaperone BiP OS=Schizosaccharomyces pombe (strain 972 / ATCC 24843) OX=284812 GN=bip1 PE=3 SV=2	0	101.829	34	22	34	21	663	73.2	4.96	58.6	22	1
	Checked	Confidence	Sequence	Modifications	Qvality PEP	Qvality q-value	# Protein Groups	# Proteins	# PSMs	Master Protein Accessions	# Missed Cleavages	Theo. MH+ [Da]	Confidence (by Search Engine): Sequest HT	Percolator q-Value (by Search Engine): Sequest HT	Percolator PEP (by Search Engine): Sequest HT	XCorr (by Search Engine): Sequest HT
	FALSE	High	DAGTIAGLNVIR		0.00606202	0.000290425	1	1	1	P36604	0	1199.67	High	0.000242	0.004313	2.65
	FALSE	High	EAEEFAEEDK		0.0079957	0.000290425	1	1	1	P36604	0	1196.5	High	0.000242	0.005746	0.69
	FALSE	High	EAEEFAEEDKILK		1.06756e-05	0.000290425	1	1	2	P36604	1	1550.76	High	0.000242	5.995e-06	2.15
	FALSE	High	EEFEDQR		0.0507228	0.00361039	1	1	1	P36604	0	952.401	High	0.002649	0.03928	1.4
	FALSE	High	GQFDDDEQLGGK		0.00120002	0.000290425	1	1	1	P36604	0	1308.57	High	0.000242	0.0008009	2.36
	FALSE	High	GQFDDDEQLGGKVDPEDK		0.000305805	0.000290425	1	1	1	P36604	1	1991.88	High	0.000242	0.0001941	1.8
	FALSE	High	LDAVVHPITQK		0.0396943	0.00264179	1	1	1	P36604	0	1220.7	High	0.001811	0.03045	1.33
	FALSE	High	LSEEDIER		0.0024888	0.000290425	1	1	1	P36604	0	990.474	High	0.000242	0.001707	2.33
	FALSE	High	ITPSYVAFTEDER		1.707e-05	0.000290425	1	1	1	P36604	0	1527.73	High	0.000242	9.777e-06	3.02
	FALSE	High	ITPSYVAFTEDERLVGEAAK		0.000285265	0.000290425	1	1	1	P36604	1	2196.12	High	0.000242	0.0001813	2.06
	FALSE	High	IVNEPTAAAIAYGLDK		4.34174e-08	0.000290425	1	1	2	P36604	0	1645.88	High	0.000242	1.988e-08	2.94
	FALSE	High	NQAPSNPENTIFDIK		1.05752e-06	0.000290425	1	1	1	P36604	0	1687.83	High	0.000242	5.461e-07	2.87
	FALSE	High	NTLENYAYSLK		0.00328545	0.000290425	1	1	1	P36604	0	1315.65	High	0.000242	0.002283	2.09
	FALSE	High	QKLDAVVHPITQK		2.25439e-05	0.000290425	1	1	2	P36604	1	1476.85	High	0.000242	1.303e-05	3.39
	FALSE	High	QTAEAYLGKPVTHAVVTVPAYFNDAQR		1.72163e-09	0.000290425	1	1	1	P36604	0	2946.51	High	0.000242	6.984e-10	4.11
	FALSE	High	SEIDDIVLVGGSTR		1.70077e-06	0.000290425	1	1	2	P36604	0	1460.76	High	0.000242	8.922e-07	3.07
	FALSE	High	SFPFHIVNDK		0.00044308	0.000290425	1	1	2	P36604	0	1203.62	High	0.000242	0.0002851	2.23
	FALSE	High	TLKPVEQVLK		0.00033942	0.000290425	1	1	1	P36604	0	1154.71	High	0.000242	0.0002167	1.88
	FALSE	High	VEIIANDQGNR		3.34314e-05	0.000290425	2	3	3	O59855; P36604	0	1228.63	High	0.000242	1.956e-05	2.62
	FALSE	High	VINYLAR		0.0126685	0.000290425	1	1	6	P36604	0	848.499	High	0.000242	0.00928	1.96
	FALSE	High	VQELLESFFGK		9.8797e-05	0.000290425	1	1	1	P36604	0	1296.68	High	0.000242	6.012e-05	2.56
	FALSE	High	VQELLESFFGKK		0.0141273	0.000290425	1	1	1	P36604	1	1424.78	High	0.000242	0.01037	1.77
FALSE	High	Master Protein	O14171	Dehydrodolichyl diphosphate synthase complex subunit SPAC4D7.04c OS=Schizosaccharomyces pombe (strain 972 / ATCC 24843) OX=284812 GN=SPAC4D7.04c PE=1 SV=2	0	100.426	53	13	28	13	264	30.5	6.87	60.33	13	1
	Checked	Confidence	Sequence	Modifications	Qvality PEP	Qvality q-value	# Protein Groups	# Proteins	# PSMs	Master Protein Accessions	# Missed Cleavages	Theo. MH+ [Da]	Confidence (by Search Engine): Sequest HT	Percolator q-Value (by Search Engine): Sequest HT	Percolator PEP (by Search Engine): Sequest HT	XCorr (by Search Engine): Sequest HT
	FALSE	High	ATLNVCFPYTSR	1xCarbamidomethyl [C6]	4.16661e-05	0.000290425	1	1	2	O14171	0	1428.69	High	0.000242	2.458e-05	4.07
	FALSE	High	DSLPLDLLIR		0.000588529	0.000290425	1	1	1	O14171	0	1154.68	High	0.000242	0.0003834	2.13
	FALSE	High	EVSAFTFSIENFK		6.17883e-05	0.000290425	1	1	3	O14171	0	1518.75	High	0.000242	3.707e-05	3.15
	FALSE	High	EVSAFTFSIENFKR		2.07113e-06	0.000290425	1	1	1	O14171	1	1674.85	High	0.000242	1.095e-06	3.48
	FALSE	High	GKVPQHIAFVMDGNR		5.11436e-06	0.000290425	1	1	1	O14171	1	1668.86	High	0.000242	2.788e-06	2.36
	FALSE	High	GKVPQHIAFVMDGNR	1xOxidation [M11]	1.01921e-05	0.000290425	1	1	1	O14171	1	1684.86	High	0.000242	5.722e-06	2.15
	FALSE	High	HEIATSVQSIVK		6.00239e-05	0.000290425	1	1	3	O14171	0	1311.73	High	0.000242	3.59e-05	2.55
	FALSE	High	LQPDVLETALK		0.00246016	0.000290425	1	1	4	O14171	0	1226.7	High	0.000242	0.001695	1.93
	FALSE	High	LSDFMLWQCHK	1xCarbamidomethyl [C9]	0.013807	0.000290425	1	1	1	O14171	0	1464.68	High	0.000242	0.01014	1.46
	FALSE	High	LSDFMLWQCHK	1xCarbamidomethyl [C9]; 1xOxidation [M5]	0.00115903	0.000290425	1	1	1	O14171	0	1480.67	High	0.000242	0.0007751	1.29
	FALSE	High	MAEDGTITPEDIDEDIFEK		5.19609e-08	0.000290425	1	1	1	O14171	0	2167.96	High	0.000242	2.401e-08	4.18
	FALSE	High	MAEDGTITPEDIDEDIFEK	1xOxidation [M1]	3.06669e-08	0.000290425	1	1	1	O14171	0	2183.95	High	0.000242	1.383e-08	4.14
	FALSE	High	METIEGHSSGFEALK	1xOxidation [M1]	0.000649439	0.000290425	1	1	1	O14171	0	1651.76	High	0.000242	0.0004241	1.84
	FALSE	High	NSLTQITAHGDLVDQYGIR		2.5844e-12	0.000290425	1	1	2	O14171	0	2101.07	High	0.000242	8.27e-13	4.26
	FALSE	High	RMETIEGHSSGFEALK	1xOxidation [M2]	0.000882821	0.000290425	1	1	1	O14171	1	1807.86	High	0.000242	0.000585	2.61
	FALSE	High	VPQHIAFVMDGNR		1.02732e-06	0.000290425	1	1	2	O14171	0	1483.75	High	0.000242	5.276e-07	2.79
	FALSE	High	VPQHIAFVMDGNR	1xOxidation [M9]	6.88751e-07	0.000290425	1	1	2	O14171	0	1499.74	High	0.000242	3.505e-07	3.11
FALSE	High	Master Protein	O60084	Mitochondrial import inner membrane translocase subunit tim44 OS=Schizosaccharomyces pombe (strain 972 / ATCC 24843) OX=284812 GN=tim44 PE=3 SV=1	0	92.444	47	17	23	17	427	48.5	9.31	33.6	17	1
	Checked	Confidence	Sequence	Modifications	Qvality PEP	Qvality q-value	# Protein Groups	# Proteins	# PSMs	Master Protein Accessions	# Missed Cleavages	Theo. MH+ [Da]	Confidence (by Search Engine): Sequest HT	Percolator q-Value (by Search Engine): Sequest HT	Percolator PEP (by Search Engine): Sequest HT	XCorr (by Search Engine): Sequest HT
	FALSE	High	ALQDSSGSLSESDTFK		1.08232e-06	0.000290425	1	1	1	O60084	0	1671.77	High	0.000242	5.57e-07	2.1
	FALSE	High	ALQDSSGSLSESDTFKK		8.38736e-07	0.000290425	1	1	2	O60084	1	1799.87	High	0.000242	4.288e-07	2.55
	FALSE	High	DASSGELVAGKDDR		8.9067e-08	0.000290425	1	1	2	O60084	1	1419.67	High	0.000242	4.194e-08	2.74
	FALSE	High	DMADSISGVWSR		5.63173e-05	0.000290425	1	1	1	O60084	0	1323.6	High	0.000242	3.371e-05	2.63
	FALSE	High	EIDPSFNTEHFLQYLR		8.10076e-07	0.000290425	1	1	1	O60084	0	2008.98	High	0.000242	4.139e-07	3.94
	FALSE	High	ETAFYK		0.0786223	0.005079	1	1	1	O60084	0	758.372	High	0.003623	0.06208	1.03
	FALSE	High	FKEIDPSFNTEHFLQYLR		0.00017033	0.000290425	1	1	1	O60084	1	2284.14	High	0.000242	0.0001062	2.23
	FALSE	High	IQPNEDVQSVVVHSNPSWK		4.62466e-05	0.000290425	1	1	1	O60084	0	2163.08	High	0.000242	2.748e-05	2.35
	FALSE	High	IQQCTYASVFTR	1xCarbamidomethyl [C4]	0.00146964	0.000290425	1	1	1	O60084	0	1473.72	High	0.000242	0.0009884	2.1
	FALSE	High	MFSETEASQVMR		0.000469508	0.000290425	1	1	1	O60084	0	1415.63	High	0.000242	0.0003033	1.74
	FALSE	High	SGTTAASSFTGK		0.000320313	0.000290425	1	1	1	O60084	0	1114.54	High	0.000242	0.0002036	1.42
	FALSE	High	SQELQDSVK		0.00446347	0.000290425	1	1	1	O60084	0	1033.52	High	0.000242	0.003144	2.37
	FALSE	High	SYQESEHPIVSSIR		3.75621e-08	0.000290425	1	1	3	O60084	0	1631.8	High	0.000242	1.715e-08	3.07
	FALSE	High	TWLSEAPFSVYETTTK		9.23592e-06	0.000290425	1	1	2	O60084	0	1859.91	High	0.000242	5.149e-06	3.18
	FALSE	High	VEDELDNPETR		7.65628e-05	0.000290425	1	1	1	O60084	0	1316.6	High	0.000242	4.622e-05	2.06
	FALSE	High	VISSTANTVATGVDTATKPVR		0.000178411	0.000290425	1	1	1	O60084	0	2088.13	High	0.000242	0.0001109	1.23
	FALSE	High	YGFYADK		0.0269095	0.00123737	1	1	2	O60084	0	863.393	High	0.0008726	0.02021	1.02
FALSE	High	Master Protein	Q09794	Protein ura1 OS=Schizosaccharomyces pombe (strain 972 / ATCC 24843) OX=284812 GN=ura1 PE=1 SV=1	0	91.31	15	29	31	29	2244	248.2	5.91	40.22	29	1
	Checked	Confidence	Sequence	Modifications	Qvality PEP	Qvality q-value	# Protein Groups	# Proteins	# PSMs	Master Protein Accessions	# Missed Cleavages	Theo. MH+ [Da]	Confidence (by Search Engine): Sequest HT	Percolator q-Value (by Search Engine): Sequest HT	Percolator PEP (by Search Engine): Sequest HT	XCorr (by Search Engine): Sequest HT
	FALSE	High	ALREEGIYTILINPNIATIQTSK		4.46664e-05	0.000290425	1	1	1	Q09794	1	2558.42	High	0.000242	2.646e-05	3.94
	FALSE	High	ATGYPLAFTAAK		0.138835	0.00957849	1	1	1	Q09794	0	1210.65	High	0.007514	0.1125	1.03
	FALSE	High	DDLNLIVLAK		0.00109381	0.000290425	1	1	1	Q09794	0	1113.65	High	0.000242	0.0007306	1.33
	FALSE	High	DYSSASLADK		0.00509783	0.000290425	1	1	1	Q09794	0	1056.48	High	0.000242	0.003592	1.4
	FALSE	High	EAIPLLLTAVNEGR		0.0147056	0.000290425	1	1	1	Q09794	0	1495.85	High	0.000242	0.0108	1.67
	FALSE	High	EIELDAVAR		0.0276824	0.00154023	1	1	1	Q09794	0	1015.54	High	0.001077	0.0209	1.36
	FALSE	High	EIEYEVVR		0.0230864	0.000931974	1	1	1	Q09794	0	1036.53	High	0.0006701	0.01733	1.41
	FALSE	High	EISEEVDFDQR		0.00196305	0.000290425	1	1	1	Q09794	0	1366.61	High	0.000242	0.001339	1.01
	FALSE	High	FASVDEYEK		0.00122105	0.000290425	1	1	1	Q09794	0	1087.49	High	0.000242	0.0008197	1.73
	FALSE	High	FEAYLK		0.0327936	0.00264179	1	1	2	Q09794	0	770.408	High	0.001811	0.02494	1.28
	FALSE	High	GQILVFTFPTVGNYGVPDRR		0.00818215	0.000290425	1	1	1	Q09794	1	2236.19	High	0.000242	0.005876	2.72
	FALSE	High	HDISSLPISLLK		0.00044308	0.000290425	1	1	1	Q09794	0	1322.77	High	0.000242	0.0002851	2.09
	FALSE	High	HLGVVGECNIQYALNPFTK	1xCarbamidomethyl [C8]	1.53558e-07	0.000290425	1	1	1	Q09794	0	2160.09	High	0.000242	7.391e-08	2.79
	FALSE	High	HIISVHQVTR		4.45985e-07	0.000290425	1	1	1	Q09794	0	1189.68	High	0.000242	2.22e-07	3.07
	FALSE	High	LAIDYSVPLVTNVK		0.0360848	0.00264179	1	1	1	Q09794	0	1531.87	High	0.001811	0.02746	1.09
	FALSE	High	LHDQDDSGVQLEVDR		0.00562372	0.000290425	1	1	1	Q09794	0	1725.8	High	0.000242	0.003987	2.07
	FALSE	High	ILGTSPEMIDGAENR		1.42634e-05	0.000290425	1	1	1	Q09794	0	1602.78	High	0.000242	8.117e-06	2.3
	FALSE	High	NPNTENLTSQVSIK		6.89796e-05	0.000290425	1	1	1	Q09794	0	1544.79	High	0.000242	4.156e-05	1.95
	FALSE	High	QGVIDLCYGK	1xCarbamidomethyl [C7]	0.000269206	0.000290425	1	1	1	Q09794	0	1152.57	High	0.000242	0.0001707	2.44
	FALSE	High	RPANYISSGYK		0.000598847	0.000290425	1	1	1	Q09794	0	1255.64	High	0.000242	0.0003908	0.84
	FALSE	High	SASASSIEEAIK		0.000251125	0.000290425	1	1	1	Q09794	0	1192.61	High	0.000242	0.0001589	1.52
	FALSE	High	TEAGIRPFVK		0.0963863	0.00647922	1	1	1	Q09794	0	1117.64	High	0.004914	0.07663	1.54
	FALSE	High	TFEEAIQK		0.00613241	0.000290425	1	1	2	Q09794	0	965.494	High	0.000242	0.004351	2.32
	FALSE	High	VPQFSFSR		0.00804191	0.000290425	1	1	1	Q09794	0	967.5	High	0.000242	0.005773	1.58
	FALSE	High	VTCACFEPSLDYVVVK	2xCarbamidomethyl [C3; C5]	0.000206221	0.000290425	1	1	1	Q09794	0	1886.9	High	0.000242	0.0001291	1.93
	FALSE	High	VVAVTASASSVNK		0.00114569	0.000290425	1	1	1	Q09794	0	1232.68	High	0.000242	0.0007668	2.17
	FALSE	High	VVAVTASASSVNKGESLADTIR		2.80969e-05	0.000290425	1	1	1	Q09794	1	2175.16	High	0.000242	1.637e-05	2.8
	FALSE	High	VYFLPVNADFVR		3.2289e-05	0.000290425	1	1	1	Q09794	0	1439.77	High	0.000242	1.894e-05	2.57
	FALSE	High	YGLYIR		0.114694	0.00758525	1	1	1	Q09794	0	784.435	High	0.005645	0.09209	0.8
FALSE	High	Master Protein	Q09864	Heat shock protein 60, mitochondrial OS=Schizosaccharomyces pombe (strain 972 / ATCC 24843) OX=284812 GN=hsp60 PE=1 SV=1	0	91.305	45	21	32	21	582	62.1	5.99	57.79	21	1
	Checked	Confidence	Sequence	Modifications	Qvality PEP	Qvality q-value	# Protein Groups	# Proteins	# PSMs	Master Protein Accessions	# Missed Cleavages	Theo. MH+ [Da]	Confidence (by Search Engine): Sequest HT	Percolator q-Value (by Search Engine): Sequest HT	Percolator PEP (by Search Engine): Sequest HT	XCorr (by Search Engine): Sequest HT
	FALSE	High	AAVSEGVLPGAGTSFVK		9.05725e-05	0.000290425	1	1	2	Q09864	0	1589.85	High	0.000242	5.498e-05	2.4
	FALSE	High	AITRPAQTILENAGLEGNLIVGK		0.000500403	0.000290425	1	1	1	Q09864	0	2378.34	High	0.000242	0.0003231	2.33
	FALSE	High	AQPHHLGSCGSVTVTK	1xCarbamidomethyl [C9]	2.0077e-05	0.000290425	1	1	1	Q09864	0	1678.83	High	0.000242	1.152e-05	4.17
	FALSE	High	ASLLTGVDTLAR		6.12075e-06	0.000290425	1	1	4	Q09864	0	1216.69	High	0.000242	3.359e-06	3.46
	FALSE	High	EFNIGYDIAK		0.000337459	0.000290425	1	1	1	Q09864	0	1169.58	High	0.000242	0.0002155	1.79
	FALSE	High	EGVITVK		0.0294595	0.00184322	1	1	1	Q09864	0	745.445	High	0.001279	0.02226	1.92
	FALSE	High	FVDLNEIGVLDPLK		1.10769e-06	0.000290425	1	1	1	Q09864	0	1571.87	High	0.000242	5.711e-07	3.6
	FALSE	High	GIQLAVDNVVEFLQANKR		3.49643e-07	0.000290425	1	1	1	Q09864	1	2014.11	High	0.000242	1.729e-07	2.97
	FALSE	High	GQLQVVAIK		0.0115563	0.000290425	1	1	3	Q09864	0	955.593	High	0.000242	0.008396	2.82
	FALSE	High	GVMADPNLTEYEK	1xOxidation [M3]	0.0448847	0.0031941	1	1	1	Q09864	0	1482.68	High	0.002179	0.03447	1.24
	FALSE	High	GVMADPNLTEYEKEK		0.00446347	0.000290425	1	1	1	Q09864	1	1723.82	High	0.000242	0.003131	1.45
	FALSE	High	GVMADPNLTEYEKEK	1xOxidation [M3]	0.132588	0.00914346	1	1	1	Q09864	1	1739.82	High	0.007353	0.1075	0.97
	FALSE	High	GYISPYFITDVK		1.81935e-05	0.000290425	1	1	2	Q09864	0	1402.73	High	0.000242	1.044e-05	2.95
	FALSE	High	KVSAVQDILPSLELAAQQR		3.23776e-09	0.000290425	1	1	1	Q09864	1	2066.16	High	0.000242	1.347e-09	4.93
	FALSE	High	LGDIPTNNFDQK		0.000100529	0.000290425	1	1	2	Q09864	0	1361.67	High	0.000242	6.149e-05	2.79
	FALSE	High	LGVEIVR		0.00366703	0.000290425	1	1	2	Q09864	0	785.488	High	0.000242	0.002564	1.99
	FALSE	High	NVAAGCNPMDLR	1xCarbamidomethyl [C6]	0.00149539	0.000290425	1	1	1	Q09864	0	1317.6	High	0.000242	0.001006	2.02
	FALSE	High	NVAAGCNPMDLR	1xCarbamidomethyl [C6]; 1xOxidation [M9]	0.0130373	0.000290425	1	1	1	Q09864	0	1333.6	High	0.000242	0.009537	1.31
	FALSE	High	NVLIDQPFGSPK		0.00287616	0.000290425	1	1	1	Q09864	0	1314.71	High	0.000242	0.001984	2.13
	FALSE	High	SQKVEFENPLILLSEK		7.88134e-05	0.000290425	1	1	1	Q09864	1	1874.03	High	0.000242	4.758e-05	1.38
	FALSE	High	TNEVAGDGTTTATVLTR		9.18256e-06	0.000290425	1	1	1	Q09864	0	1706.86	High	0.000242	5.114e-06	2.02
	FALSE	High	VGGSSEVEVNEK		5.94596e-06	0.000290425	1	1	1	Q09864	0	1233.6	High	0.000242	3.274e-06	2.42
	FALSE	High	VGGSSEVEVNEKK		0.00370968	0.000290425	1	1	1	Q09864	1	1361.69	High	0.000242	0.002592	2.35
FALSE	High	Master Protein	Q9P3A7	Cell division cycle protein 48 OS=Schizosaccharomyces pombe (strain 972 / ATCC 24843) OX=284812 GN=cdc48 PE=1 SV=2	0	91.15	36	25	34	25	815	90.1	5	56.06	25	1
	Checked	Confidence	Sequence	Modifications	Qvality PEP	Qvality q-value	# Protein Groups	# Proteins	# PSMs	Master Protein Accessions	# Missed Cleavages	Theo. MH+ [Da]	Confidence (by Search Engine): Sequest HT	Percolator q-Value (by Search Engine): Sequest HT	Percolator PEP (by Search Engine): Sequest HT	XCorr (by Search Engine): Sequest HT
	FALSE	High	AAAPCVVFLDELDSIAK	1xCarbamidomethyl [C5]	1.2013e-06	0.000290425	1	1	1	Q9P3A7	0	1818.93	High	0.000242	6.233e-07	3.64
	FALSE	High	AIANECSANFISVK	1xCarbamidomethyl [C6]	4.92155e-07	0.000290425	1	1	2	Q9P3A7	0	1523.75	High	0.000242	2.467e-07	2.95
	FALSE	High	ELVELPLR		0.0728788	0.00484684	1	1	1	Q9P3A7	0	968.578	High	0.00347	0.05725	1.57
	FALSE	High	ETVVEVPNVR		0.00179978	0.000290425	1	1	2	Q9P3A7	0	1141.62	High	0.000242	0.001222	2.46
	FALSE	High	EVDVGIPDPTGR		0.00047498	0.000290425	1	1	3	Q9P3A7	0	1254.63	High	0.000242	0.0003063	2.51
	FALSE	High	FALGSSNPSALR		0.0100668	0.000290425	1	1	1	Q9P3A7	0	1219.64	High	0.000242	0.007288	2.04
	FALSE	High	FGVTPSK		0.0269095	0.00123737	1	1	1	Q9P3A7	0	735.404	High	0.0008726	0.02028	1.73
	FALSE	High	FSILQTQLR		0.00178939	0.000290425	1	1	1	Q9P3A7	0	1105.64	High	0.000242	0.001217	2.04
	FALSE	High	GDLFVVR		0.13327	0.00914346	1	1	1	Q9P3A7	0	805.457	High	0.007353	0.108	1.51
	FALSE	High	GPELLSMWFGESESNVR	1xOxidation [M7]	0.000555403	0.000290425	1	1	1	Q9P3A7	0	1953.9	High	0.000242	0.00036	2.1
	FALSE	High	GVLFFGPPGTGK		9.37767e-05	0.000290425	1	1	2	Q9P3A7	0	1176.64	High	0.000242	5.714e-05	2.72
	FALSE	High	HPQLFK		0.017163	0.000628468	1	1	1	Q9P3A7	0	769.436	High	0.0004662	0.0127	1.74
	FALSE	High	HTPVAEDVDLR		0.000539546	0.000290425	1	1	1	Q9P3A7	0	1251.63	High	0.000242	0.0003512	2.8
	FALSE	High	KGDLFVVR		0.00131652	0.000290425	1	1	1	Q9P3A7	1	933.552	High	0.000242	0.0008812	2.73
	FALSE	High	KPEVEHLQGENPPKDTYSAEDTATAILR		0.00515706	0.000290425	1	1	2	Q9P3A7	1	3109.54	High	0.000242	0.003633	1.42
	FALSE	High	LDQLIYVPLPDEEAR		1.45978e-05	0.000290425	1	1	1	Q9P3A7	0	1770.93	High	0.000242	8.315e-06	2.16
	FALSE	High	LGDIVTINPCPDIK	1xCarbamidomethyl [C10]	2.75118e-06	0.000290425	1	1	2	Q9P3A7	0	1554.82	High	0.000242	1.47e-06	2.81
	FALSE	High	MAGESESNLR		0.00102037	0.000290425	1	1	1	Q9P3A7	0	1093.49	High	0.000242	0.0006795	2.63
	FALSE	High	MAGESESNLR	1xOxidation [M1]	0.0128148	0.000290425	1	1	1	Q9P3A7	0	1109.49	High	0.000242	0.009356	2.04
	FALSE	High	MAGESESNLRK		0.0292935	0.00184322	1	1	1	Q9P3A7	1	1221.59	High	0.001279	0.02212	1.64
	FALSE	High	NVFVIGATNRPDQIDPALMRPGR		0.000353468	0.000290425	1	1	1	Q9P3A7	0	2537.34	High	0.000242	0.0002262	2.18
	FALSE	High	SNVVVMAATNRPNSIDPALR		0.0175599	0.000628468	1	1	1	Q9P3A7	0	2125.12	High	0.0004662	0.01302	1.18
	FALSE	High	SNVVVMAATNRPNSIDPALRR		0.000281978	0.000290425	1	1	1	Q9P3A7	1	2281.22	High	0.000242	0.0001787	1.49
	FALSE	High	VVNQLLTEMDGVNSK		1.55017e-06	0.000290425	1	1	1	Q9P3A7	0	1646.84	High	0.000242	8.095e-07	1.75
	FALSE	High	WEDIGGLEEVKR		0.0183809	0.000628468	1	1	1	Q9P3A7	1	1430.73	High	0.0004662	0.01364	1.4
	FALSE	High	YEAYAHQLLTSR		0.000107146	0.000290425	1	1	2	Q9P3A7	0	1451.73	High	0.000242	6.535e-05	0.72
FALSE	High	Master Protein	P36581	Calnexin homolog OS=Schizosaccharomyces pombe (strain 972 / ATCC 24843) OX=284812 GN=cal1 PE=1 SV=1	0	91.056	37	18	33	18	560	63.4	4.5	55.4	18	1
	Checked	Confidence	Sequence	Modifications	Qvality PEP	Qvality q-value	# Protein Groups	# Proteins	# PSMs	Master Protein Accessions	# Missed Cleavages	Theo. MH+ [Da]	Confidence (by Search Engine): Sequest HT	Percolator q-Value (by Search Engine): Sequest HT	Percolator PEP (by Search Engine): Sequest HT	XCorr (by Search Engine): Sequest HT
	FALSE	High	AKLPPNVAEK		0.0070432	0.000290425	1	1	2	P36581	1	1066.63	High	0.000242	0.005026	2.83
	FALSE	High	APLVEQFQGAWSER		3.1338e-10	0.000290425	1	1	1	P36581	0	1617.8	High	0.000242	1.196e-10	4.4
	FALSE	High	CIEGAGCGEWKPPMIR	2xCarbamidomethyl [C1; C7]	8.30326e-05	0.000290425	1	1	2	P36581	0	1860.86	High	0.000242	5.022e-05	1.85
	FALSE	High	CIEGAGCGEWKPPMIR	2xCarbamidomethyl [C1; C7]; 1xOxidation [M14]	8.90116e-05	0.000290425	1	1	1	P36581	0	1876.85	High	0.000242	5.411e-05	2.37
	FALSE	High	DLVVQYEVNPEEGLNCGGAYLK	1xCarbamidomethyl [C16]	0.00346099	0.000290425	1	1	1	P36581	0	2467.18	High	0.000242	0.002412	2.36
	FALSE	High	FKQETETEKIDVSYAPETESPTAK		1.30839e-08	0.000290425	1	1	1	P36581	2	2728.32	High	0.000242	5.727e-09	2.66
	FALSE	High	FLDVYDIIK		0.000148216	0.000290425	1	1	1	P36581	0	1125.62	High	0.000242	9.174e-05	1.82
	FALSE	High	FSNIYVGHSIEDAER		1.32082e-07	0.000290425	1	1	2	P36581	0	1736.82	High	0.000242	6.295e-08	2.49
	FALSE	High	GPWSPPMIPNPEFIGEWYPR		7.1464e-08	0.000290425	1	1	1	P36581	0	2370.14	High	0.000242	3.334e-08	6.15
	FALSE	High	HKNPLTGEYSEK		0.000149078	0.000290425	1	1	3	P36581	1	1402.7	High	0.000242	9.239e-05	1.87
	FALSE	High	HLDSRPASLLKPGITNLYTLIVKPDQTFEVR		1.07113e-12	0.000290425	1	1	1	P36581	0	3521.95	High	0.000242	3.318e-13	4.55
	FALSE	High	IDVSYAPETESPTAK		5.79729e-05	0.000290425	1	1	2	P36581	0	1607.78	High	0.000242	3.463e-05	1.89
	FALSE	High	IMFGPDK		0.0140466	0.000290425	1	1	2	P36581	0	807.407	High	0.000242	0.01033	1.73
	FALSE	High	IMFGPDK	1xOxidation [M2]	0.0642859	0.0043847	1	1	2	P36581	0	823.402	High	0.00316	0.05026	1.64
	FALSE	High	INGDVVR		0.0324261	0.00244975	1	1	1	P36581	0	772.431	High	0.001686	0.02468	1.58
	FALSE	High	LPPNVAEK		0.0157517	0.000628468	1	1	5	P36581	0	867.493	High	0.0004662	0.0116	1.43
	FALSE	High	NPLTGEYSEK		0.000232904	0.000290425	1	1	1	P36581	0	1137.54	High	0.000242	0.0001465	2.88
	FALSE	High	QETETEKIDVSYAPETESPTAK		0.0087678	0.000290425	1	1	1	P36581	1	2453.16	High	0.000242	0.006308	1.61
	FALSE	High	QSMHVDEESNQILEK		0.0401412	0.00264179	1	1	1	P36581	0	1786.83	High	0.001811	0.03075	1.96
	FALSE	High	QSMHVDEESNQILEK	1xOxidation [M3]	0.00530816	0.000290425	1	1	1	P36581	0	1802.82	High	0.000242	0.003762	1.54
	FALSE	High	VHFIFK		0.0331652	0.00264179	1	1	1	P36581	0	790.461	High	0.001811	0.02515	1.37
FALSE	High	Master Protein	O43050	Sterol-4-alpha-carboxylate 3-dehydrogenase erg26, decarboxylating OS=Schizosaccharomyces pombe (strain 972 / ATCC 24843) OX=284812 GN=erg26 PE=3 SV=1	0	80.855	45	14	27	14	340	38.3	6.28	46.49	14	1
	Checked	Confidence	Sequence	Modifications	Qvality PEP	Qvality q-value	# Protein Groups	# Proteins	# PSMs	Master Protein Accessions	# Missed Cleavages	Theo. MH+ [Da]	Confidence (by Search Engine): Sequest HT	Percolator q-Value (by Search Engine): Sequest HT	Percolator PEP (by Search Engine): Sequest HT	XCorr (by Search Engine): Sequest HT
	FALSE	High	AIWAHAGHVPPYIIK		1.53558e-07	0.000290425	1	1	3	O43050	0	1672.93	High	0.000242	7.381e-08	2.71
	FALSE	High	EPGFTR		0.0510047	0.00361039	1	1	1	O43050	0	706.352	High	0.002649	0.03952	1.09
	FALSE	High	IAAFDLFENEK		0.000112229	0.000290425	1	1	1	O43050	0	1296.65	High	0.000242	6.89e-05	2.99
	FALSE	High	LLHELHGQFTMYTGDLTK		0.00759148	0.000290425	1	1	2	O43050	0	2104.05	High	0.000242	0.00543	2.3
	FALSE	High	MPMNSVLVIGSGFLGGHIIR	1xMet-loss [N-Term]	1.83996e-13	0.000290425	1	1	1	O43050	0	1967.09	High	0.000242	5.342e-14	5.57
	FALSE	High	MPMNSVLVIGSGFLGGHIIR	1xOxidation [M3]; 1xMet-loss [N-Term]	3.54258e-05	0.000290425	1	1	1	O43050	0	1983.08	High	0.000242	2.076e-05	2.32
	FALSE	High	QLVPGMLSVLK		0.000448243	0.000290425	1	1	1	O43050	0	1184.71	High	0.000242	0.0002896	2
	FALSE	High	QVLEASSESLK		0.00336234	0.000290425	1	1	1	O43050	0	1190.63	High	0.000242	0.002336	1.24
	FALSE	High	TLAWMDTEK		0.0354816	0.00264179	1	1	1	O43050	0	1094.52	High	0.001811	0.02701	1.56
	FALSE	High	VAGLFGPGDR		0.000877722	0.000290425	1	1	1	O43050	0	988.521	High	0.000242	0.0005801	2.92
	FALSE	High	VFEEFHPR		0.00023975	0.000290425	1	1	4	O43050	0	1060.52	High	0.000242	0.0001509	1.91
	FALSE	High	VQFSCANR	1xCarbamidomethyl [C5]	0.00737575	0.000290425	1	1	1	O43050	0	981.457	High	0.000242	0.005271	1.96
	FALSE	High	VVIHTASPVHNLAR		3.20536e-07	0.000290425	1	1	3	O43050	0	1513.86	High	0.000242	1.583e-07	3.05
	FALSE	High	YHPIVDLEEGIR		0.000143984	0.000290425	1	1	4	O43050	0	1440.75	High	0.000242	8.924e-05	2.46
	FALSE	High	YHPIVDLEEGIRR		3.11857e-05	0.000290425	1	1	2	O43050	1	1596.85	High	0.000242	1.827e-05	2.46
FALSE	High	Master Protein	O14321	Sterol 24-C-methyltransferase erg6 OS=Schizosaccharomyces pombe (strain 972 / ATCC 24843) OX=284812 GN=erg6 PE=2 SV=1	0	80.587	52	17	31	17	378	42.8	5.86	60.26	17	1
	Checked	Confidence	Sequence	Modifications	Qvality PEP	Qvality q-value	# Protein Groups	# Proteins	# PSMs	Master Protein Accessions	# Missed Cleavages	Theo. MH+ [Da]	Confidence (by Search Engine): Sequest HT	Percolator q-Value (by Search Engine): Sequest HT	Percolator PEP (by Search Engine): Sequest HT	XCorr (by Search Engine): Sequest HT
	FALSE	High	CDAVEAIK	1xCarbamidomethyl [C1]	0.00582195	0.000290425	1	1	1	O14321	0	905.44	High	0.000242	0.004126	1.87
	FALSE	High	CQNIWDVFTVFR	1xCarbamidomethyl [C1]	2.40276e-05	0.000290425	1	1	1	O14321	0	1584.76	High	0.000242	1.393e-05	3.73
	FALSE	High	EIAYNIEVGDGIPQMVR		1.46378e-09	0.000290425	1	1	1	O14321	0	1903.96	High	0.000242	5.911e-10	3.45
	FALSE	High	EIAYNIEVGDGIPQMVR	1xOxidation [M15]	7.61204e-05	0.000290425	1	1	1	O14321	0	1919.95	High	0.000242	4.584e-05	2.18
	FALSE	High	EITEFTGCNLVGLNNNDYQISR	1xCarbamidomethyl [C8]	1.09895e-05	0.000290425	1	1	2	O14321	0	2557.2	High	0.000242	6.171e-06	2.82
	FALSE	High	FYKGEAFAQSIAR		0.00763537	0.000290425	1	1	2	O14321	1	1487.76	High	0.000242	0.00549	2.27
	FALSE	High	GEAFAQSIAR		0.00140311	0.000290425	1	1	1	O14321	0	1049.54	High	0.000242	0.0009424	2.75
	FALSE	High	GLIEGGETHLFTPMFLMIAK	2xOxidation [M14; M17]	0.000154352	0.000290425	1	1	1	O14321	0	2237.13	High	0.000242	9.578e-05	2.36
	FALSE	High	HEHYLAYR		0.00642218	0.000290425	1	1	2	O14321	0	1088.53	High	0.000242	0.004575	1.71
	FALSE	High	KCDAVEAIKK	1xCarbamidomethyl [C2]	0.000114861	0.000290425	1	1	1	O14321	2	1161.63	High	0.000242	7.029e-05	4.82
	FALSE	High	KLQEYFEFWDR		0.00623951	0.000290425	1	1	1	O14321	1	1560.75	High	0.000242	0.004441	2.58
	FALSE	High	LQEYFEFWDR		0.0242977	0.00123737	1	1	1	O14321	0	1432.65	High	0.0008726	0.01819	1.72
	FALSE	High	MSSTALLPPNTDQVLSR	1xMet-loss+Acetyl [N-Term]	4.6078e-06	0.000290425	1	1	7	O14321	0	1740.91	High	0.000242	2.508e-06	1.69
	FALSE	High	TGLAAIASK		0.00050331	0.000290425	1	1	1	O14321	0	831.493	High	0.000242	0.0003251	1.82
	FALSE	High	VGDTLAIAQK		3.66791e-05	0.000290425	1	1	1	O14321	0	1015.58	High	0.000242	2.156e-05	1.66
	FALSE	High	VLDVGCGVGGPAR	1xCarbamidomethyl [C6]	2.4079e-06	0.000290425	1	1	4	O14321	0	1256.64	High	0.000242	1.279e-06	2.88
	FALSE	High	VLKPGGVFGVYEWVMSDDYDSSIPK	1xOxidation [M15]	2.60581e-05	0.000290425	1	1	1	O14321	0	2804.35	High	0.000242	1.516e-05	1.44
	FALSE	High	YSVQFLEK		0.00462094	0.000290425	1	1	2	O14321	0	1013.53	High	0.000242	0.003255	1.01
FALSE	High	Master Protein	P36596	Squalene synthase OS=Schizosaccharomyces pombe (strain 972 / ATCC 24843) OX=284812 GN=erg9 PE=1 SV=1	0	79.802	52	22	33	22	460	53.3	5.83	50.18	22	1
	Checked	Confidence	Sequence	Modifications	Qvality PEP	Qvality q-value	# Protein Groups	# Proteins	# PSMs	Master Protein Accessions	# Missed Cleavages	Theo. MH+ [Da]	Confidence (by Search Engine): Sequest HT	Percolator q-Value (by Search Engine): Sequest HT	Percolator PEP (by Search Engine): Sequest HT	XCorr (by Search Engine): Sequest HT
	FALSE	High	AILNDEQK		0.0095587	0.000290425	1	1	1	P36596	0	930.489	High	0.000242	0.006897	1.77
	FALSE	High	AILNDEQKELYR		0.000521113	0.000290425	1	1	2	P36596	1	1491.78	High	0.000242	0.0003376	2.06
	FALSE	High	CYQLLDMTSR	1xCarbamidomethyl [C1]	0.00154826	0.000290425	1	1	1	P36596	0	1286.59	High	0.000242	0.001047	2.48
	FALSE	High	CYQLLDMTSR	1xCarbamidomethyl [C1]; 1xOxidation [M7]	0.00912846	0.000290425	1	1	2	P36596	0	1302.58	High	0.000242	0.006592	1.37
	FALSE	High	DPNFLK		0.0507228	0.00361039	1	1	1	P36596	0	733.388	High	0.002649	0.03924	1.94
	FALSE	High	DYREDFDDNR		0.0215628	0.000931974	1	1	1	P36596	1	1344.55	High	0.0006701	0.01611	2.28
	FALSE	High	DYREDFDDNRHFWPR		0.000486115	0.000290425	1	1	1	P36596	2	2067.91	High	0.000242	0.0003147	1.73
	FALSE	High	ELPNGIR		0.0660688	0.00461606	1	1	1	P36596	0	798.447	High	0.003316	0.05174	1.5
	FALSE	High	EMGDGMAYYASLAEK		0.00023975	0.000290425	1	1	1	P36596	0	1635.7	High	0.000242	0.0001509	1.78
	FALSE	High	GLDTVEDDMTLPLDK	1xOxidation [M9]	9.32349e-05	0.000290425	1	1	1	P36596	0	1677.79	High	0.000242	5.675e-05	2.21
	FALSE	High	GQAVQIILHSVNLK		0.00631195	0.000290425	1	1	1	P36596	0	1519.9	High	0.000242	0.004482	1.08
	FALSE	High	KGQAVQIILHSVNLK		0.0399172	0.00264179	1	1	1	P36596	1	1647.99	High	0.001811	0.03049	0.87
	FALSE	High	LEDPDLAHSQAISNSLGLFLQK		3.50176e-05	0.000290425	1	1	1	P36596	0	2396.25	High	0.000242	2.061e-05	2.17
	FALSE	High	IEQVSESLFPR		9.84379e-06	0.000290425	1	1	3	P36596	0	1304.68	High	0.000242	5.51e-06	3.32
	FALSE	High	ISIECGK	1xCarbamidomethyl [C5]	0.0177617	0.000628468	1	1	2	P36596	0	806.408	High	0.0004662	0.01312	1.52
	FALSE	High	LWNDLPSYGEDENVPQNIR		0.000212283	0.000290425	1	1	2	P36596	0	2259.07	High	0.000242	0.0001335	2.72
	FALSE	High	NDGFSVETIEDFNK		1.98456e-05	0.000290425	1	1	1	P36596	0	1614.73	High	0.000242	1.142e-05	2.67
	FALSE	High	NPDVFQTNVK		0.000561876	0.000290425	1	1	2	P36596	0	1161.59	High	0.000242	0.0003664	1.6
	FALSE	High	NVISNITK		0.00192925	0.000290425	1	1	1	P36596	0	888.515	High	0.000242	0.001317	1.6
	FALSE	High	SFAVVIK		0.0326093	0.00264179	1	1	3	P36596	0	763.471	High	0.001811	0.02482	1.55
	FALSE	High	TIEVEGWTFNESGPNEK		1.2583e-06	0.000290425	1	1	1	P36596	0	1936.89	High	0.000242	6.513e-07	2.75
	FALSE	High	YCHYVAGLVGIGLSR	1xCarbamidomethyl [C2]	4.32326e-06	0.000290425	1	1	2	P36596	0	1664.86	High	0.000242	2.352e-06	2.75
	FALSE	High	YTSSFGDLCLPDNSEK	1xCarbamidomethyl [C9]	5.54655e-06	0.000290425	1	1	1	P36596	0	1832.8	High	0.000242	3.045e-06	2.83
FALSE	High	Master Protein	O60135	Long-chain-fatty-acid--CoA ligase 1 OS=Schizosaccharomyces pombe (strain 972 / ATCC 24843) OX=284812 GN=lcf1 PE=3 SV=1	0	79.571	26	17	25	17	676	75.9	8.21	33.76	17	1
	Checked	Confidence	Sequence	Modifications	Qvality PEP	Qvality q-value	# Protein Groups	# Proteins	# PSMs	Master Protein Accessions	# Missed Cleavages	Theo. MH+ [Da]	Confidence (by Search Engine): Sequest HT	Percolator q-Value (by Search Engine): Sequest HT	Percolator PEP (by Search Engine): Sequest HT	XCorr (by Search Engine): Sequest HT
	FALSE	High	EHESAIYR		0.116503	0.00779809	1	1	1	O60135	0	1004.48	High	0.005786	0.09379	1.28
	FALSE	High	EIESLEVIIYR		0.000112881	0.000290425	1	1	1	O60135	0	1363.75	High	0.000242	6.899e-05	2.5
	FALSE	High	ESFTPDGWFR		0.0843288	0.00547865	1	1	1	O60135	0	1241.56	High	0.004074	0.06667	0.89
	FALSE	High	GMYTEGHLLK		0.0215628	0.000931974	1	1	1	O60135	0	1148.58	High	0.0006701	0.0161	1.88
	FALSE	High	HNLPGSCVLDTAVFNK	1xCarbamidomethyl [C7]	8.5892e-10	0.000290425	1	1	3	O60135	0	1771.88	High	0.000242	3.412e-10	4
	FALSE	High	KLATEQAGLSPDASWEEVCHNK	1xCarbamidomethyl [C19]	0.00912846	0.000290425	1	1	1	O60135	1	2470.17	High	0.000242	0.006585	0.84
	FALSE	High	KLATEQAGLSPDASWEEVCHNKK	1xCarbamidomethyl [C19]	8.63912e-10	0.000290425	1	1	2	O60135	2	2598.26	High	0.000242	3.43e-10	2.99
	FALSE	High	LATEQAGLSPDASWEEVCHNKK	1xCarbamidomethyl [C18]	0.057916	0.00361039	1	1	1	O60135	1	2470.17	High	0.002649	0.04514	1.15
	FALSE	High	LVDCEEGNYNSHGHPPR	1xCarbamidomethyl [C4]	2.16478e-05	0.000290425	1	1	2	O60135	0	1980.86	High	0.000242	1.247e-05	1.75
	FALSE	High	NMVAIVTAIVK		0.013807	0.000290425	1	1	1	O60135	0	1158.69	High	0.000242	0.01011	1.16
	FALSE	High	NMVAIVTAIVK	1xOxidation [M2]	0.000437975	0.000290425	1	1	1	O60135	0	1174.69	High	0.000242	0.0002829	1.66
	FALSE	High	QLVYDDLIR		5.10342e-05	0.000290425	1	1	1	O60135	0	1134.62	High	0.000242	3.037e-05	2.33
	FALSE	High	SVFWTAYYTK		0.00750444	0.000290425	1	1	1	O60135	0	1265.62	High	0.000242	0.005377	1.82
	FALSE	High	TLVNPLK		0.0108483	0.000290425	1	1	2	O60135	0	784.493	High	0.000242	0.007885	2.23
	FALSE	High	TQNGEYIALEK		0.00168873	0.000290425	1	1	1	O60135	0	1265.64	High	0.000242	0.001144	1.88
	FALSE	High	VKPLAIIVPNEPVVR		0.00113249	0.000290425	1	1	2	O60135	0	1644.02	High	0.000242	0.000754	1.74
	FALSE	High	YTLSGGSALSPDTK		5.13308e-05	0.000290425	1	1	2	O60135	0	1396.7	High	0.000242	3.059e-05	2.2
	FALSE	High	YTLSGGSALSPDTKR		2.86507e-06	0.000290425	1	1	1	O60135	1	1552.8	High	0.000242	1.537e-06	3.51
FALSE	High	Master Protein	P78820	Acetyl-CoA carboxylase OS=Schizosaccharomyces pombe (strain 972 / ATCC 24843) OX=284812 GN=cut6 PE=1 SV=2	0	77.57	12	26	30	26	2280	256.7	6.44	42.39	26	1
	Checked	Confidence	Sequence	Modifications	Qvality PEP	Qvality q-value	# Protein Groups	# Proteins	# PSMs	Master Protein Accessions	# Missed Cleavages	Theo. MH+ [Da]	Confidence (by Search Engine): Sequest HT	Percolator q-Value (by Search Engine): Sequest HT	Percolator PEP (by Search Engine): Sequest HT	XCorr (by Search Engine): Sequest HT
	FALSE	High	AVGIGAYLVR		0.00187421	0.000290425	1	1	1	P78820	0	1018.6	High	0.000242	0.001272	1.83
	FALSE	High	AVQIEGQPIILTGAPALNK		9.09614e-07	0.000290425	1	1	1	P78820	0	1933.11	High	0.000242	4.668e-07	2.5
	FALSE	High	DDLSADDLSTIK		0.000124567	0.000290425	1	1	1	P78820	0	1292.62	High	0.000242	7.67e-05	2.8
	FALSE	High	DGNLVHYNEDER		0.00040152	0.000290425	1	1	1	P78820	0	1460.64	High	0.000242	0.0002573	2.19
	FALSE	High	EEDVILR		0.0933569	0.00623427	1	1	1	P78820	0	873.468	High	0.004754	0.07425	1.32
	FALSE	High	FLVETGEHIK		0.00582195	0.000290425	1	1	1	P78820	0	1172.63	High	0.000242	0.004137	1.7
	FALSE	High	FYFLELNPR		0.0178635	0.000628468	1	1	1	P78820	0	1198.63	High	0.0004662	0.01322	1.57
	FALSE	High	GSGLIAGVTSR		0.00827699	0.000290425	1	1	1	P78820	0	1017.57	High	0.000242	0.005959	2.17
	FALSE	High	LFVSIIEK		0.0103605	0.000290425	1	1	1	P78820	0	948.576	High	0.000242	0.007534	1.67
	FALSE	High	LNEHYALQK		0.0820902	0.00547865	1	1	1	P78820	0	1115.58	High	0.003946	0.06476	1.23
	FALSE	High	LNQILSDFRDDLLEHNVR		1.35675e-06	0.000290425	1	1	3	P78820	1	2197.14	High	0.000242	7.045e-07	2.79
	FALSE	High	LRDEIPTAEYLISETHR		0.000222354	0.000290425	1	1	2	P78820	1	2043.05	High	0.000242	0.0001395	2.32
	FALSE	High	ISPVLDK		0.109415	0.00734569	1	1	1	P78820	0	771.461	High	0.005348	0.08777	1.08
	FALSE	High	ITQLIPSLTIR		0.00136307	0.000290425	1	1	2	P78820	0	1254.78	High	0.000242	0.0009137	2.25
	FALSE	High	IVNWISYIPDKR		0.0401412	0.00264179	1	1	1	P78820	1	1503.83	High	0.001811	0.03082	1.73
	FALSE	High	QVEAALGGFLER		0.00521698	0.000290425	1	1	1	P78820	0	1289.68	High	0.000242	0.00369	2.68
	FALSE	High	SSVVESHYGDAK		1.26291e-05	0.000290425	1	1	1	P78820	0	1278.6	High	0.000242	7.135e-06	2.25
	FALSE	High	TDSEPFR		0.100564	0.0066742	1	1	1	P78820	0	851.389	High	0.005038	0.08023	1.11
	FALSE	High	TPSLDILK		0.00540093	0.000290425	1	1	1	P78820	0	886.524	High	0.000242	0.003816	0.96
	FALSE	High	VASHFLGGNSLDK		0.000316622	0.000290425	1	1	1	P78820	0	1344.69	High	0.000242	0.0002017	3.23
	FALSE	High	VIALALSHSR		0.00023022	0.000290425	1	1	1	P78820	0	1066.64	High	0.000242	0.0001451	2.1
	FALSE	High	VQIAPLLK		0.0284768	0.00154023	1	1	1	P78820	0	881.582	High	0.001077	0.02149	1.73
	FALSE	High	VTAAEIR		0.0309956	0.00215267	1	1	1	P78820	0	759.436	High	0.001486	0.02351	1.75
	FALSE	High	VTIVGGR		0.0572814	0.00361039	1	1	1	P78820	0	701.43	High	0.002649	0.04454	1.94
	FALSE	High	WAYETFNNER		0.00350125	0.000290425	1	1	1	P78820	0	1329.59	High	0.000242	0.002441	1.86
	FALSE	High	WYEEWCGK	1xCarbamidomethyl [C6]	0.0501634	0.00361039	1	1	1	P78820	0	1157.47	High	0.002649	0.0387	0.94
FALSE	High	Master Protein	P87048	26S proteasome regulatory subunit rpn1 OS=Schizosaccharomyces pombe (strain 972 / ATCC 24843) OX=284812 GN=rpn1 PE=1 SV=2	0	76.592	25	18	22	18	891	97.9	5.02	35.39	18	1
	Checked	Confidence	Sequence	Modifications	Qvality PEP	Qvality q-value	# Protein Groups	# Proteins	# PSMs	Master Protein Accessions	# Missed Cleavages	Theo. MH+ [Da]	Confidence (by Search Engine): Sequest HT	Percolator q-Value (by Search Engine): Sequest HT	Percolator PEP (by Search Engine): Sequest HT	XCorr (by Search Engine): Sequest HT
	FALSE	High	AGALLGIGVTNVAVR		0.000178411	0.000290425	1	1	1	P87048	0	1410.84	High	0.000242	0.0001113	2.78
	FALSE	High	EESAQNDQWGR		0.0038853	0.000290425	1	1	1	P87048	0	1319.56	High	0.000242	0.00272	1.35
	FALSE	High	ESNALFMVR		0.0424493	0.00293135	1	1	1	P87048	0	1066.53	High	0.002002	0.03254	1.28
	FALSE	High	FLRPHYFTLVK		2.88787e-07	0.000290425	1	1	1	P87048	0	1420.81	High	0.000242	1.416e-07	2.48
	FALSE	High	HLASEIEEEFASR		0.000420568	0.000290425	1	1	2	P87048	0	1517.72	High	0.000242	0.0002707	2.09
	FALSE	High	KFDQLTQALNVAIR		0.000335509	0.000290425	1	1	2	P87048	1	1616.91	High	0.000242	0.000214	3.41
	FALSE	High	IAQGLLYLGK		0.00377459	0.000290425	1	1	1	P87048	0	1075.65	High	0.000242	0.002637	1.18
	FALSE	High	LAQLLR		0.0646389	0.0043847	1	1	1	P87048	0	713.467	High	0.00316	0.05056	1.56
	FALSE	High	LQGVTTDPSLWGHEYVR		2.2918e-10	0.000290425	1	1	1	P87048	0	1957.98	High	0.000242	8.621e-11	4.01
	FALSE	High	IYDSWPQSPQK		0.00462094	0.000290425	1	1	1	P87048	0	1348.65	High	0.000242	0.003251	0.89
	FALSE	High	QLASYYHK		0.0195718	0.000931974	1	1	1	P87048	0	1009.51	High	0.0006701	0.01454	1.59
	FALSE	High	QNLANTFVNALVNAGYSNDR		3.46141e-05	0.000290425	1	1	1	P87048	0	2181.07	High	0.000242	2.036e-05	2.65
	FALSE	High	TGLGASGVYSAK		4.84409e-05	0.000290425	1	1	1	P87048	0	1110.58	High	0.000242	2.872e-05	1.91
	FALSE	High	VGQAVDVVGQAGRPK		3.15684e-08	0.000290425	1	1	2	P87048	0	1480.82	High	0.000242	1.427e-08	3.75
	FALSE	High	VITGWVTHTTPVLLHHNER		0.000823541	0.000290425	1	1	1	P87048	0	2210.18	High	0.000242	0.0005424	2.16
	FALSE	High	VPEDIFK		0.0479843	0.00343994	1	1	1	P87048	0	847.456	High	0.002353	0.03699	1.73
	FALSE	High	VVPFVELDNASR		0.000616447	0.000290425	1	1	1	P87048	0	1345.71	High	0.000242	0.0004032	2.11
	FALSE	High	YLYSSEENTK		0.0024888	0.000290425	1	1	2	P87048	0	1233.56	High	0.000242	0.001715	1.95
FALSE	High	Master Protein	P10989	Actin OS=Schizosaccharomyces pombe (strain 972 / ATCC 24843) OX=284812 GN=act1 PE=1 SV=1	0	76.369	63	16	27	16	375	41.7	5.48	53.15	16	1
	Checked	Confidence	Sequence	Modifications	Qvality PEP	Qvality q-value	# Protein Groups	# Proteins	# PSMs	Master Protein Accessions	# Missed Cleavages	Theo. MH+ [Da]	Confidence (by Search Engine): Sequest HT	Percolator q-Value (by Search Engine): Sequest HT	Percolator PEP (by Search Engine): Sequest HT	XCorr (by Search Engine): Sequest HT
	FALSE	High	AGFAGDDAPR		0.000159812	0.000290425	1	1	2	P10989	0	976.448	High	0.000242	9.915e-05	2.26
	FALSE	High	AVFPSIVGRPR		1.33053e-05	0.000290425	1	1	2	P10989	0	1198.71	High	0.000242	7.536e-06	2.72
	FALSE	High	DLTDYLMK		0.0116899	0.000290425	1	1	1	P10989	0	998.486	High	0.000242	0.008498	1.35
	FALSE	High	DLTDYLMK	1xOxidation [M7]	0.0608552	0.00386731	1	1	1	P10989	0	1014.48	High	0.002812	0.04749	1.02
	FALSE	High	DSYVGDEAQSK		0.000378918	0.000290425	1	1	1	P10989	0	1198.52	High	0.000242	0.000243	2.42
	FALSE	High	EIQALAPSSMK		0.000688172	0.000290425	1	1	1	P10989	0	1174.61	High	0.000242	0.0004499	2.23
	FALSE	High	EIQALAPSSMK	1xOxidation [M10]	0.000347378	0.000290425	1	1	1	P10989	0	1190.61	High	0.000242	0.0002218	2.19
	FALSE	High	FRAPEALFQPSALGLENAGIHEATYNSIMK		1.22498e-07	0.000290425	1	1	1	P10989	1	3275.65	High	0.000242	5.831e-08	4.58
	FALSE	High	GYTFSTTAER		0.00256187	0.000290425	1	1	2	P10989	0	1132.53	High	0.000242	0.001765	2.41
	FALSE	High	HHGIMVGMGQK		0.00509783	0.000290425	1	1	1	P10989	0	1194.59	High	0.000242	0.003594	2.48
	FALSE	High	LCYVALDFEQELQTAAQSSSLEK	1xCarbamidomethyl [C2]	1.77117e-06	0.000290425	1	1	1	P10989	0	2630.27	High	0.000242	9.33e-07	5
	FALSE	High	IVAPPER		0.0984553	0.0066742	1	1	2	P10989	0	781.457	High	0.005038	0.07876	1.77
	FALSE	High	IWHHTFYNELR		0.0017084	0.000290425	1	1	2	P10989	0	1515.75	High	0.000242	0.001159	0.95
	FALSE	High	QEYDESGPGIVYR		3.8361e-07	0.000290425	1	1	3	P10989	0	1512.7	High	0.000242	1.903e-07	3.07
	FALSE	High	SYELPDGQVITIGNER		6.14691e-08	0.000290425	1	1	2	P10989	0	1790.89	High	0.000242	2.845e-08	3.86
	FALSE	High	TTGIVLDSGDGVTHTVPIYEGYALPHAIMR	1xOxidation [M29]	0.00472899	0.000290425	1	1	2	P10989	0	3199.61	High	0.000242	0.003338	2.03
	FALSE	High	VAPEEHPCLLTEAPLNPK	1xCarbamidomethyl [C8]	4.79854e-06	0.000290425	1	1	1	P10989	0	2015.03	High	0.000242	2.619e-06	2.17
	FALSE	High	YPIEHGIVNNWDDMEK		0.00620361	0.000290425	1	1	1	P10989	0	1959.89	High	0.000242	0.004423	1.34
FALSE	High	Master Protein	O94284	Sulfide:quinone oxidoreductase, mitochondrial OS=Schizosaccharomyces pombe (strain 972 / ATCC 24843) OX=284812 GN=hmt2 PE=3 SV=1	0	76.093	46	16	29	16	459	51.5	9.51	47.98	16	1
	Checked	Confidence	Sequence	Modifications	Qvality PEP	Qvality q-value	# Protein Groups	# Proteins	# PSMs	Master Protein Accessions	# Missed Cleavages	Theo. MH+ [Da]	Confidence (by Search Engine): Sequest HT	Percolator q-Value (by Search Engine): Sequest HT	Percolator PEP (by Search Engine): Sequest HT	XCorr (by Search Engine): Sequest HT
	FALSE	High	DTSLKPGEIGIVDGAK		4.95015e-07	0.000290425	1	1	3	O94284	0	1599.86	High	0.000242	2.485e-07	3.24
	FALSE	High	ELASLVPADK		0.0203688	0.000931974	1	1	2	O94284	0	1042.58	High	0.0006701	0.01519	1.45
	FALSE	High	FANDQGKDTSLKPGEIGIVDGAK		0.00140311	0.000290425	1	1	1	O94284	1	2360.21	High	0.000242	0.0009425	1.52
	FALSE	High	FLDQTVPR		0.00692237	0.000290425	1	1	1	O94284	0	975.526	High	0.000242	0.004935	2.23
	FALSE	High	FPNVFAIGDCSGLPTSK	1xCarbamidomethyl [C10]	1.00071e-10	0.000290425	1	1	4	O94284	0	1809.88	High	0.000242	3.667e-11	4.33
	FALSE	High	GLIPPHFPVN		0.0223118	0.000931974	1	1	6	O94284	0	1090.6	High	0.0006701	0.01666	1.92
	FALSE	High	GLTEALDDPNTPVVTIYSEK		1.39663e-06	0.000290425	1	1	1	O94284	0	2162.09	High	0.000242	7.293e-07	3.03
	FALSE	High	LHPEFVK		0.0234834	0.00123737	1	1	1	O94284	0	869.488	High	0.0006701	0.01754	1.53
	FALSE	High	LILAEFLYK		0.00342119	0.000290425	1	1	1	O94284	0	1109.66	High	0.000242	0.002376	2.41
	FALSE	High	INYKDELVEVK		0.00122814	0.000290425	1	1	1	O94284	1	1349.73	High	0.000242	0.0008223	2.14
	FALSE	High	NLNDGSLFERPFDLLHAVPSMR		0.00210426	0.000290425	1	1	1	O94284	0	2528.27	High	0.000242	0.001434	1.8
	FALSE	High	NLNDGSLFERPFDLLHAVPSMR	1xOxidation [M21]	0.00125692	0.000290425	1	1	1	O94284	0	2544.27	High	0.000242	0.0008409	2.06
	FALSE	High	SGFVAVDQSTTQSTK		8.32113e-06	0.000290425	1	1	1	O94284	0	1555.76	High	0.000242	4.629e-06	3.14
	FALSE	High	VLVVGGGSAGISVAHQIYNK		3.19556e-11	0.000290425	1	1	2	O94284	0	1969.09	High	0.000242	1.12e-11	5.43
	FALSE	High	YADAVYPWIEK		1.3856e-05	0.000290425	1	1	1	O94284	0	1354.67	High	0.000242	7.845e-06	3.44
	FALSE	High	YHYYQPGWTLTGAGLSSVAK		2.99643e-08	0.000290425	1	1	1	O94284	0	2199.09	High	0.000242	1.357e-08	3.08
	FALSE	High	YSDALLR		0.0582358	0.00361039	1	1	1	O94284	0	837.446	High	0.002649	0.04522	1.67
FALSE	High	Master Protein	Q9Y7K8	Dehydrodolichyl diphosphate synthase complex subunit nus1 OS=Schizosaccharomyces pombe (strain 972 / ATCC 24843) OX=284812 GN=nus1 PE=1 SV=1	0	75.051	52	11	29	11	258	29.8	6.58	50.55	11	1
	Checked	Confidence	Sequence	Modifications	Qvality PEP	Qvality q-value	# Protein Groups	# Proteins	# PSMs	Master Protein Accessions	# Missed Cleavages	Theo. MH+ [Da]	Confidence (by Search Engine): Sequest HT	Percolator q-Value (by Search Engine): Sequest HT	Percolator PEP (by Search Engine): Sequest HT	XCorr (by Search Engine): Sequest HT
	FALSE	High	ALVHYSNAEMR		0.000123132	0.000290425	1	1	1	Q9Y7K8	0	1290.63	High	0.000242	7.584e-05	2.48
	FALSE	High	ALVHYSNAEMR	1xOxidation [M10]	0.000464099	0.000290425	1	1	2	Q9Y7K8	0	1306.62	High	0.000242	0.0002994	1.55
	FALSE	High	AIYSHLPFYLGGDK		7.24514e-09	0.000290425	1	1	3	Q9Y7K8	0	1580.81	High	0.000242	3.099e-09	3.91
	FALSE	High	CTVHVTNPCSPDEK	2xCarbamidomethyl [C1; C9]	1.19691e-07	0.000290425	1	1	2	Q9Y7K8	0	1643.72	High	0.000242	5.69e-08	2.9
	FALSE	High	EDGRDAIIDLTR		0.0113588	0.000290425	1	1	2	Q9Y7K8	1	1373.7	High	0.000242	0.00828	1.05
	FALSE	High	ELTIYER		0.131233	0.00914346	1	1	2	Q9Y7K8	0	923.483	High	0.007353	0.1063	1.44
	FALSE	High	ESVIPEPDLLIIFAPLLK		6.4859e-06	0.000290425	1	1	1	Q9Y7K8	0	2007.18	High	0.000242	3.579e-06	3.65
	FALSE	High	KVISSTQVTLELIDKELK		4.99718e-06	0.000290425	1	1	1	Q9Y7K8	2	2044.19	High	0.000242	2.722e-06	3.39
	FALSE	High	LCEIFHDPILYTTNYLTFFK	1xCarbamidomethyl [C2]	4.48847e-10	0.000290425	1	1	1	Q9Y7K8	0	2535.26	High	0.000242	1.733e-10	5.89
	FALSE	High	LQGFPPWQLR		3.86427e-05	0.000290425	1	1	10	Q9Y7K8	0	1241.68	High	0.000242	2.283e-05	2.27
	FALSE	High	NQNDCVDLK	1xCarbamidomethyl [C5]	0.00174843	0.000290425	1	1	2	Q9Y7K8	0	1105.49	High	0.000242	0.001183	2.45
	FALSE	High	VISSTQVTLELIDKELK		1.26291e-05	0.000290425	1	1	2	Q9Y7K8	1	1916.1	High	0.000242	7.151e-06	1.09
FALSE	High	Master Protein	P87140	Probable coatomer subunit gamma OS=Schizosaccharomyces pombe (strain 972 / ATCC 24843) OX=284812 GN=sec21 PE=1 SV=1	0	72.563	23	16	17	16	905	100.9	5.27	32.79	16	1
	Checked	Confidence	Sequence	Modifications	Qvality PEP	Qvality q-value	# Protein Groups	# Proteins	# PSMs	Master Protein Accessions	# Missed Cleavages	Theo. MH+ [Da]	Confidence (by Search Engine): Sequest HT	Percolator q-Value (by Search Engine): Sequest HT	Percolator PEP (by Search Engine): Sequest HT	XCorr (by Search Engine): Sequest HT
	FALSE	High	AAVDAISDMIK		0.000139064	0.000290425	1	1	1	P87140	0	1133.59	High	0.000242	8.605e-05	2.36
	FALSE	High	CLEDADDEVR	1xCarbamidomethyl [C1]	0.000130477	0.000290425	1	1	1	P87140	0	1221.51	High	0.000242	8.05e-05	2.44
	FALSE	High	DAFLPVVK		0.0458959	0.00343994	1	1	1	P87140	0	888.519	High	0.002353	0.03532	1.04
	FALSE	High	DQMVPFLHGWLK		0.0237518	0.00123737	1	1	1	P87140	0	1470.76	High	0.0008726	0.01785	1.47
	FALSE	High	FGLNAEDKFVQR		2.58129e-06	0.000290425	1	1	1	P87140	1	1423.73	High	0.000242	1.373e-06	3.14
	FALSE	High	FGQGFDIK		0.00332367	0.000290425	1	1	1	P87140	0	911.462	High	0.000242	0.002315	1.44
	FALSE	High	KDDDGDESIFANVNQVTVTQDAR		0.00069217	0.000290425	1	1	1	P87140	1	2537.18	High	0.000242	0.000453	1.08
	FALSE	High	ILSILGEEGPK		0.000154352	0.000290425	1	1	1	P87140	0	1155.66	High	0.000242	9.569e-05	2.34
	FALSE	High	ILTTGIVDPISAVASAALVSAYHLYPVAK		9.10162e-10	0.000290425	1	1	1	P87140	0	2940.64	High	0.000242	3.623e-10	4.84
	FALSE	High	IMLENAIVR		0.0601901	0.00386731	1	1	1	P87140	0	1058.6	High	0.002812	0.04701	1.02
	FALSE	High	NISDDDLQPVVSVLK		3.32382e-05	0.000290425	1	1	1	P87140	0	1641.87	High	0.000242	1.952e-05	2
	FALSE	High	QATELFFGITK		0.00143599	0.000290425	1	1	1	P87140	0	1254.67	High	0.000242	0.0009652	2.27
	FALSE	High	QFVYIIIK		0.0188055	0.000931974	1	1	1	P87140	0	1023.62	High	0.0006701	0.01399	1.29
	FALSE	High	SVPVLSQEEIDAENLR		5.15507e-07	0.000290425	1	1	1	P87140	0	1798.92	High	0.000242	2.582e-07	3.03
	FALSE	High	VIDANTVPAIER		2.028e-07	0.000290425	1	1	2	P87140	0	1297.71	High	0.000242	9.851e-08	3.26
	FALSE	High	WNNEVQDAVTSHNVGR		1.1795e-11	0.000290425	1	1	1	P87140	0	1825.86	High	0.000242	3.981e-12	4.39
FALSE	High	Master Protein	O42938	ATP-dependent 6-phosphofructokinase OS=Schizosaccharomyces pombe (strain 972 / ATCC 24843) OX=284812 GN=pfk1 PE=1 SV=1	0	71.614	25	20	22	20	942	102.5	6.19	32.94	20	1
	Checked	Confidence	Sequence	Modifications	Qvality PEP	Qvality q-value	# Protein Groups	# Proteins	# PSMs	Master Protein Accessions	# Missed Cleavages	Theo. MH+ [Da]	Confidence (by Search Engine): Sequest HT	Percolator q-Value (by Search Engine): Sequest HT	Percolator PEP (by Search Engine): Sequest HT	XCorr (by Search Engine): Sequest HT
	FALSE	High	AGQLILR		0.0252826	0.00123737	1	1	1	O42938	0	770.488	High	0.0008726	0.019	1.68
	FALSE	High	ANDLGNDPSSAVVIGIR		3.18005e-06	0.000290425	1	1	2	O42938	0	1697.88	High	0.000242	1.706e-06	2.62
	FALSE	High	ATFALEAGR		0.000979832	0.000290425	1	1	1	O42938	0	935.495	High	0.000242	0.0006488	1.64
	FALSE	High	DMHNLVNILAGK		0.00379648	0.000290425	1	1	1	O42938	0	1324.7	High	0.000242	0.002644	1.63
	FALSE	High	FFETCR	1xCarbamidomethyl [C5]	0.136725	0.00914346	1	1	1	O42938	0	859.377	High	0.007353	0.1109	0.97
	FALSE	High	GWLAEGGTLIGTAR		0.000353468	0.000290425	1	1	1	O42938	0	1401.75	High	0.000242	0.0002258	2.93
	FALSE	High	KPDEVYVEDPLGNLIGFSDR		1.51234e-08	0.000290425	1	1	1	O42938	0	2263.12	High	0.000242	6.67e-09	3.37
	FALSE	High	ICEAVDSISSTAISHSR	1xCarbamidomethyl [C2]	1.18746e-06	0.000290425	1	1	1	O42938	0	1832.88	High	0.000242	6.146e-07	3.46
	FALSE	High	LTHEVADAIEK		0.000255528	0.000290425	1	1	2	O42938	0	1225.64	High	0.000242	0.0001613	1.44
	FALSE	High	LTHEVADAIEKK		0.000312975	0.000290425	1	1	1	O42938	1	1353.74	High	0.000242	0.0001988	2.39
	FALSE	High	LVPGELSLSPAAEDSEWR		0.0331652	0.00264179	1	1	1	O42938	0	1955.97	High	0.001811	0.02522	1.94
	FALSE	High	NLLVER		0.0790483	0.00534768	1	1	1	O42938	0	743.441	High	0.003802	0.06256	1.07
	FALSE	High	TAVPGHVQQGGNPTPMDR		0.0667949	0.00461606	1	1	1	O42938	0	1861.9	High	0.003316	0.05236	1.57
	FALSE	High	VAIIHVGAPAGGMNSATR		0.000115528	0.000290425	1	1	1	O42938	0	1721.91	High	0.000242	7.082e-05	1.76
	FALSE	High	VFVCEVQGGR	1xCarbamidomethyl [C4]	0.00192925	0.000290425	1	1	1	O42938	0	1150.57	High	0.000242	0.00131	1.79
	FALSE	High	VNYPSFR		0.020253	0.000931974	1	1	1	O42938	0	882.447	High	0.0006701	0.01511	1.78
	FALSE	High	VTTLGHVQR		0.042687	0.0031941	1	1	1	O42938	0	1010.57	High	0.002002	0.03277	1.74
	FALSE	High	VYTTEVIGNIISEEAHK		7.01891e-05	0.000290425	1	1	1	O42938	0	1902.98	High	0.000242	4.232e-05	2.03
	FALSE	High	WQDELCNSLSSVR	1xCarbamidomethyl [C6]	5.74278e-06	0.000290425	1	1	1	O42938	0	1593.73	High	0.000242	3.152e-06	3.16
	FALSE	High	YNPFAHANLK		0.000269206	0.000290425	1	1	1	O42938	0	1174.6	High	0.000242	0.0001707	2.14
FALSE	High	Master Protein	O14124	Uncharacterized dipeptidase C3A11.10c OS=Schizosaccharomyces pombe (strain 972 / ATCC 24843) OX=284812 GN=SPAC3A11.10c PE=1 SV=1	0	67.615	41	14	16	14	409	46	6.7	32.04	14	1
	Checked	Confidence	Sequence	Modifications	Qvality PEP	Qvality q-value	# Protein Groups	# Proteins	# PSMs	Master Protein Accessions	# Missed Cleavages	Theo. MH+ [Da]	Confidence (by Search Engine): Sequest HT	Percolator q-Value (by Search Engine): Sequest HT	Percolator PEP (by Search Engine): Sequest HT	XCorr (by Search Engine): Sequest HT
	FALSE	High	AHFVLTHFPLIDGHNDLPIYLR		6.4859e-06	0.000290425	1	1	1	O14124	0	2588.38	High	0.000242	3.585e-06	3.19
	FALSE	High	GLEDVSKYPDLFVK		0.000684197	0.000290425	1	1	1	O14124	1	1609.85	High	0.000242	0.0004473	2.67
	FALSE	High	GLSITELADIAGR		4.16661e-05	0.000290425	1	1	1	O14124	0	1315.72	High	0.000242	2.467e-05	2.67
	FALSE	High	HIGLGGDFDGIDMVPK	1xOxidation [M13]	0.110569	0.00734569	1	1	1	O14124	0	1686.82	High	0.005484	0.08871	1.04
	FALSE	High	LELPLPVNQQKPR		0.000209837	0.000290425	1	1	1	O14124	0	1531.9	High	0.000242	0.0001317	1.82
	FALSE	High	MALYYPK		0.0213186	0.000931974	1	1	1	O14124	0	885.454	High	0.0006701	0.01587	1.88
	FALSE	High	NHISSMMGIEGLHQIAGSPSILR		1.61188e-08	0.000290425	1	1	1	O14124	0	2448.25	High	0.000242	7.13e-09	2.82
	FALSE	High	QFYDLGVR		0.00393048	0.000290425	1	1	1	O14124	0	997.51	High	0.000242	0.002745	2.29
	FALSE	High	TFSLTDHSGK		0.000814055	0.000290425	1	1	1	O14124	0	1092.53	High	0.000242	0.0005352	1.55
	FALSE	High	TGEYEAVTQTLQQIDVVK		7.34524e-10	0.000290425	1	1	2	O14124	0	2022.04	High	0.000242	2.892e-10	4.14
	FALSE	High	TGEYEAVTQTLQQIDVVKR		0.000238365	0.000290425	1	1	1	O14124	1	2178.14	High	0.000242	0.0001504	1.91
	FALSE	High	YATLAHNCDNVFADAAVDGK	1xCarbamidomethyl [C8]	0.000539546	0.000290425	1	1	1	O14124	0	2151.98	High	0.000242	0.0003495	2.57
	FALSE	High	YATLAHNCDNVFADAAVDGKR	1xCarbamidomethyl [C8]	1.80608e-07	0.000290425	1	1	2	O14124	1	2308.08	High	0.000242	8.71e-08	3.22
	FALSE	High	YPDLFVK		0.0215628	0.000931974	1	1	1	O14124	0	881.477	High	0.0006701	0.01607	1.34
FALSE	High	Master Protein	Q9UTJ7	Probable succinate dehydrogenase [ubiquinone] flavoprotein subunit, mitochondrial OS=Schizosaccharomyces pombe (strain 972 / ATCC 24843) OX=284812 GN=sdh1 PE=2 SV=1	0	67.394	27	12	15	12	641	70.4	8.32	35.69	12	1
	Checked	Confidence	Sequence	Modifications	Qvality PEP	Qvality q-value	# Protein Groups	# Proteins	# PSMs	Master Protein Accessions	# Missed Cleavages	Theo. MH+ [Da]	Confidence (by Search Engine): Sequest HT	Percolator q-Value (by Search Engine): Sequest HT	Percolator PEP (by Search Engine): Sequest HT	XCorr (by Search Engine): Sequest HT
	FALSE	High	ATFGLAEAGFNTACITK	1xCarbamidomethyl [C14]	3.18005e-06	0.000290425	1	1	1	Q9UTJ7	0	1771.87	High	0.000242	1.708e-06	2.56
	FALSE	High	AVLELEHFGVPFSR		9.80781e-07	0.000290425	1	1	2	Q9UTJ7	0	1600.85	High	0.000242	5.04e-07	2.29
	FALSE	High	DHCYLQLSHLPAEILK	1xCarbamidomethyl [C3]	1.16273e-07	0.000290425	1	1	1	Q9UTJ7	0	1936.99	High	0.000242	5.51e-08	3.38
	FALSE	High	DTLEPNTPHKPLAADAGLDSLK		1.09093e-07	0.000290425	1	1	2	Q9UTJ7	0	2303.19	High	0.000242	5.183e-08	2.5
	FALSE	High	GEGGYLLNSK		0.00239	0.000290425	1	1	1	Q9UTJ7	0	1037.53	High	0.000242	0.001644	1.93
	FALSE	High	HTLTWQHK		0.0101249	0.000290425	1	1	1	Q9UTJ7	0	1050.55	High	0.000242	0.007348	2.53
	FALSE	High	LGANSLLDIVVFGR		3.11382e-07	0.000290425	1	1	1	Q9UTJ7	0	1473.84	High	0.000242	1.533e-07	4.26
	FALSE	High	IVPGLYAAGEAACVSVHGGNR	1xCarbamidomethyl [C13]	1.38054e-06	0.000290425	1	1	1	Q9UTJ7	0	2098.05	High	0.000242	7.202e-07	2.02
	FALSE	High	NLLTCAVQTANAALNR	1xCarbamidomethyl [C5]	1.24836e-05	0.000290425	1	1	1	Q9UTJ7	0	1729.9	High	0.000242	7.049e-06	4.13
	FALSE	High	TGDPVTLK		0.0214404	0.000931974	1	1	1	Q9UTJ7	0	830.462	High	0.0006701	0.01603	1.41
	FALSE	High	WHFYDTVK		0.0128148	0.000290425	1	1	1	Q9UTJ7	0	1095.53	High	0.000242	0.009399	1.67
	FALSE	High	YPVIDHTYDAIVVGAGGAGLR		0.000182595	0.000290425	1	1	2	Q9UTJ7	0	2144.11	High	0.000242	0.0001138	2.84
FALSE	High	Master Protein	P87111	Probable electron transfer flavoprotein-ubiquinone oxidoreductase, mitochondrial OS=Schizosaccharomyces pombe (strain 972 / ATCC 24843) OX=284812 GN=SPAC20G8.04c PE=3 SV=1	0	66.776	31	14	19	14	632	69.4	9.06	31.97	14	1
	Checked	Confidence	Sequence	Modifications	Qvality PEP	Qvality q-value	# Protein Groups	# Proteins	# PSMs	Master Protein Accessions	# Missed Cleavages	Theo. MH+ [Da]	Confidence (by Search Engine): Sequest HT	Percolator q-Value (by Search Engine): Sequest HT	Percolator PEP (by Search Engine): Sequest HT	XCorr (by Search Engine): Sequest HT
	FALSE	High	ALNEGGYQAIPK		0.00117254	0.000290425	1	1	1	P87111	0	1260.66	High	0.000242	0.0007827	1.26
	FALSE	High	DAASKPLLLNDYEENLK		0.000231558	0.000290425	1	1	3	P87111	0	1932.99	High	0.000242	0.0001455	2.62
	FALSE	High	DGSVIGVATNDFGVDSK		7.70077e-05	0.000290425	1	1	1	P87111	0	1680.81	High	0.000242	4.655e-05	2.67
	FALSE	High	ELYSVR		0.0781985	0.005079	1	1	1	P87111	0	766.409	High	0.003623	0.06175	1.38
	FALSE	High	FCPAGVYEYVNDEASSYGK	1xCarbamidomethyl [C2]	5.20718e-09	0.000290425	1	1	1	P87111	0	2155.93	High	0.000242	2.205e-09	3.24
	FALSE	High	FVINSQNCVHCK	2xCarbamidomethyl [C8; C11]	0.000150815	0.000290425	1	1	2	P87111	0	1505.7	High	0.000242	9.332e-05	1.96
	FALSE	High	GMAFHAPVTLFAEGAHGSLSK	1xOxidation [M2]	5.31468e-05	0.000290425	1	1	1	P87111	0	2144.06	High	0.000242	3.175e-05	2.07
	FALSE	High	LVFPGGALIGCSAGFVNVAK	1xCarbamidomethyl [C11]	7.63301e-09	0.000290425	1	1	1	P87111	0	1977.06	High	0.000242	3.272e-09	3.24
	FALSE	High	SCFETYK	1xCarbamidomethyl [C2]	0.0642859	0.0043847	1	1	1	P87111	0	934.397	High	0.00316	0.05024	0.77
	FALSE	High	SGIVAADAIVDAFGR		1.59915e-07	0.000290425	1	1	1	P87111	0	1461.77	High	0.000242	7.707e-08	4.02
	FALSE	High	TCDIKDPLQGIQWK	1xCarbamidomethyl [C2]	7.61204e-05	0.000290425	1	1	2	P87111	1	1701.86	High	0.000242	4.599e-05	2.38
	FALSE	High	VPDENFR		0.0327936	0.00264179	1	1	2	P87111	0	876.421	High	0.001811	0.02484	1.62
	FALSE	High	VPWTLK		0.0512881	0.00361039	1	1	1	P87111	0	743.445	High	0.002649	0.03969	1.11
	FALSE	High	YKPINYPKPDNVLSFDIPTSVSR		0.000378918	0.000290425	1	1	1	P87111	0	2650.39	High	0.000242	0.0002423	2.43
FALSE	High	Master Protein	P32747	Dihydroorotate dehydrogenase (quinone), mitochondrial OS=Schizosaccharomyces pombe (strain 972 / ATCC 24843) OX=284812 GN=ura3 PE=1 SV=1	0	66.417	46	19	24	19	443	48.3	9.63	20.77	19	1
	Checked	Confidence	Sequence	Modifications	Qvality PEP	Qvality q-value	# Protein Groups	# Proteins	# PSMs	Master Protein Accessions	# Missed Cleavages	Theo. MH+ [Da]	Confidence (by Search Engine): Sequest HT	Percolator q-Value (by Search Engine): Sequest HT	Percolator PEP (by Search Engine): Sequest HT	XCorr (by Search Engine): Sequest HT
	FALSE	High	DAIEYAR		0.0984553	0.0066742	1	1	1	P32747	0	837.41	High	0.005038	0.07844	1.74
	FALSE	High	FCNPIGLAAGFDK	1xCarbamidomethyl [C2]	0.000267651	0.000290425	1	1	1	P32747	0	1409.69	High	0.000242	0.0001697	2.17
	FALSE	High	FLGINLGK		0.0560319	0.00361039	1	1	1	P32747	0	861.519	High	0.002649	0.04361	1.09
	FALSE	High	HLSSDIPIIGCGGISSGK	1xCarbamidomethyl [C11]	3.82793e-06	0.000290425	1	1	2	P32747	0	1797.92	High	0.000242	2.068e-06	2.17
	FALSE	High	KFCNPIGLAAGFDK	1xCarbamidomethyl [C3]	0.00294349	0.000290425	1	1	1	P32747	1	1537.78	High	0.000242	0.002041	1.54
	FALSE	High	KSALSTLLTAVVSER		0.00456785	0.000290425	1	1	1	P32747	1	1574.91	High	0.000242	0.003213	1.78
	FALSE	High	IAPDLNEEELTDIADVLKK		0.000130477	0.000290425	1	1	1	P32747	1	2126.12	High	0.000242	8.05e-05	2.26
	FALSE	High	IDGVIVGNTTVQRPK		0.00143599	0.000290425	1	1	1	P32747	0	1596.91	High	0.000242	0.0009697	1.58
	FALSE	High	IEMPLFHAFTTPEFSHR		0.012596	0.000290425	1	1	2	P32747	0	2060.01	High	0.000242	0.009211	1.61
	FALSE	High	LKPDLSVINR		0.0394727	0.00264179	1	1	1	P32747	0	1154.69	High	0.001811	0.0302	1.26
	FALSE	High	IKQEILAELK		0.00559134	0.000290425	1	1	2	P32747	1	1184.72	High	0.000242	0.003971	1.35
	FALSE	High	LNSPHPPVLVK		0.00328545	0.000290425	1	1	1	P32747	0	1200.71	High	0.000242	0.002277	1.88
	FALSE	High	NGNEIEDYVEGVR		0.0120998	0.000290425	1	1	1	P32747	0	1493.69	High	0.000242	0.008834	1.38
	FALSE	High	QFDANPASCTDPAVLGVPR	1xCarbamidomethyl [C9]	4.55745e-09	0.000290425	1	1	2	P32747	0	2014.97	High	0.000242	1.922e-09	3.44
	FALSE	High	SALSTLLTAVVSER		4.69142e-09	0.000290425	1	1	1	P32747	0	1446.82	High	0.000242	1.977e-09	4.48
	FALSE	High	TSPQLLK		0.0412797	0.00264179	1	1	2	P32747	0	786.472	High	0.001811	0.03171	1.45
	FALSE	High	VAILAASWGITPK		0.000466796	0.000290425	1	1	1	P32747	0	1326.78	High	0.000242	0.0003011	1.53
	FALSE	High	WVDIIGK		0.0348882	0.00264179	1	1	1	P32747	0	830.477	High	0.001811	0.02664	1
	FALSE	High	WVDIIGKEE		0.0229555	0.000931974	1	1	1	P32747	1	1088.56	High	0.0006701	0.01714	1.87
FALSE	High	Master Protein	Q9UTE0	Protein sey1 OS=Schizosaccharomyces pombe (strain 972 / ATCC 24843) OX=284812 GN=sey1 PE=1 SV=1	0	65.688	30	22	27	22	762	87.5	5.17	36.82	22	1
	Checked	Confidence	Sequence	Modifications	Qvality PEP	Qvality q-value	# Protein Groups	# Proteins	# PSMs	Master Protein Accessions	# Missed Cleavages	Theo. MH+ [Da]	Confidence (by Search Engine): Sequest HT	Percolator q-Value (by Search Engine): Sequest HT	Percolator PEP (by Search Engine): Sequest HT	XCorr (by Search Engine): Sequest HT
	FALSE	High	ATNNLVDLATDR		0.000595388	0.000290425	1	1	1	Q9UTE0	0	1302.66	High	0.000242	0.0003883	2.89
	FALSE	High	CLLQFVIR	1xCarbamidomethyl [C1]	0.000185796	0.000290425	1	1	1	Q9UTE0	0	1048.6	High	0.000242	0.0001162	2.13
	FALSE	High	DLDLPTQQQLLAQYR		4.26431e-05	0.000290425	1	1	1	Q9UTE0	0	1801.94	High	0.000242	2.522e-05	2.31
	FALSE	High	EFLPGNLCK	1xCarbamidomethyl [C8]	0.0199096	0.000931974	1	1	1	Q9UTE0	0	1077.54	High	0.0006701	0.01484	1.71
	FALSE	High	EIWDTIENNKDLDLPTQQQLLAQYR		1.00164e-05	0.000290425	1	1	1	Q9UTE0	1	3044.53	High	0.000242	5.615e-06	3.3
	FALSE	High	ERGEDQDFER		0.0276824	0.00154023	1	1	1	Q9UTE0	1	1280.55	High	0.001077	0.02091	2.38
	FALSE	High	FSNTYQEQVQQR		0.000365972	0.000290425	1	1	1	Q9UTE0	0	1527.72	High	0.000242	0.0002348	2.64
	FALSE	High	FVDNNNSDYIFNVSYHK		0.0479843	0.00343994	1	1	1	Q9UTE0	0	2075.95	High	0.002353	0.03714	1.06
	FALSE	High	GEDQDFER		0.0346926	0.00264179	1	1	1	Q9UTE0	0	995.406	High	0.001811	0.02636	1.59
	FALSE	High	KIPADGFSLYTR		0.0129627	0.000290425	1	1	3	Q9UTE0	1	1367.73	High	0.000242	0.009497	1.54
	FALSE	High	INELVNK		0.00559134	0.000290425	1	1	1	Q9UTE0	0	829.478	High	0.000242	0.003952	1.88
	FALSE	High	IPADGFSLYTR		0.000700236	0.000290425	1	1	2	Q9UTE0	0	1239.64	High	0.000242	0.000458	1.91
	FALSE	High	LSEELTQNSETLCK	1xCarbamidomethyl [C13]	3.40176e-05	0.000290425	1	1	1	Q9UTE0	0	1651.78	High	0.000242	1.999e-05	2.83
	FALSE	High	MREEGESLSLPHVHWDVDPFILK		0.00138696	0.000290425	1	1	1	Q9UTE0	1	2734.37	High	0.000242	0.00093	2.02
	FALSE	High	NSWLFFR		0.00266776	0.000290425	1	1	2	Q9UTE0	0	969.494	High	0.000242	0.001836	1.76
	FALSE	High	SADLIFMDCK	1xCarbamidomethyl [C9]	0.0639348	0.0043847	1	1	1	Q9UTE0	0	1199.54	High	0.00316	0.0501	0.98
	FALSE	High	SGSPVASADDAEAEK		3.66791e-05	0.000290425	1	1	1	Q9UTE0	0	1433.64	High	0.000242	2.151e-05	2.39
	FALSE	High	TTEEYIINFK		5.96771e-05	0.000290425	1	1	1	Q9UTE0	0	1257.64	High	0.000242	3.571e-05	3.09
	FALSE	High	VSTQIVDEHK		0.00582195	0.000290425	1	1	1	Q9UTE0	0	1155.6	High	0.000242	0.004125	1.5
	FALSE	High	VYFEELFR		0.00292651	0.000290425	1	1	2	Q9UTE0	0	1102.56	High	0.000242	0.002023	1.77
	FALSE	High	YDSDGMPK		0.090899	0.00547865	1	1	1	Q9UTE0	0	912.377	High	0.004074	0.07227	1.19
	FALSE	High	YNVHIYQK		0.00912846	0.000290425	1	1	1	Q9UTE0	0	1064.55	High	0.000242	0.006593	1.43
FALSE	High	Master Protein	Q9UUE1	Pyruvate carboxylase OS=Schizosaccharomyces pombe (strain 972 / ATCC 24843) OX=284812 GN=pyr1 PE=3 SV=1	0	63.576	19	20	21	20	1185	130.8	7.09	27.22	20	1
	Checked	Confidence	Sequence	Modifications	Qvality PEP	Qvality q-value	# Protein Groups	# Proteins	# PSMs	Master Protein Accessions	# Missed Cleavages	Theo. MH+ [Da]	Confidence (by Search Engine): Sequest HT	Percolator q-Value (by Search Engine): Sequest HT	Percolator PEP (by Search Engine): Sequest HT	XCorr (by Search Engine): Sequest HT
	FALSE	High	AAIETVTRPR		0.000193487	0.000290425	1	1	2	Q9UUE1	0	1113.64	High	0.000242	0.0001211	1.92
	FALSE	High	ADPGNPGHVAAPMSGTIVEIR		0.00404575	0.000290425	1	1	1	Q9UUE1	0	2089.05	High	0.000242	0.002838	1.55
	FALSE	High	DAHQSLLATR		0.0030124	0.000290425	1	1	1	Q9UUE1	0	1111.59	High	0.000242	0.002088	2.06
	FALSE	High	FLHECPWDR	1xCarbamidomethyl [C5]	0.00209211	0.000290425	1	1	1	Q9UUE1	0	1259.56	High	0.000242	0.001432	2.04
	FALSE	High	FLPAADFDAIR		0.00472899	0.000290425	1	1	1	Q9UUE1	0	1235.64	High	0.000242	0.003331	1.32
	FALSE	High	FQATSLGLGTQWAETK		1.21345e-08	0.000290425	1	1	1	Q9UUE1	0	1737.88	High	0.000242	5.315e-09	2.78
	FALSE	High	FVALGPLNPR		0.00763537	0.000290425	1	1	1	Q9UUE1	0	1083.63	High	0.000242	0.005478	1.91
	FALSE	High	GFAIQCR	1xCarbamidomethyl [C6]	0.0769398	0.005079	1	1	1	Q9UUE1	0	851.419	High	0.003623	0.06083	2.07
	FALSE	High	LLYSPFESEIK		8.51625e-06	0.000290425	1	1	1	Q9UUE1	0	1325.7	High	0.000242	4.75e-06	2.11
	FALSE	High	LSAEDVENR		0.00446347	0.000290425	1	1	1	Q9UUE1	0	1032.5	High	0.000242	0.003138	0.81
	FALSE	High	NGIDIFR		0.00767951	0.000290425	1	1	1	Q9UUE1	0	834.447	High	0.000242	0.0055	1.44
	FALSE	High	QALYDDAIK		0.0364924	0.00264179	1	1	1	Q9UUE1	0	1036.53	High	0.001811	0.02782	1.53
	FALSE	High	QKADESYPIGK		0.136725	0.00914346	1	1	1	Q9UUE1	1	1235.63	High	0.007353	0.1108	1.76
	FALSE	High	QLEFDNNQLR		0.000160741	0.000290425	1	1	1	Q9UUE1	0	1276.63	High	0.000242	9.982e-05	2.82
	FALSE	High	VTTEDPNNGFAPDIGK		0.00483955	0.000290425	1	1	1	Q9UUE1	0	1674.8	High	0.000242	0.003412	1.78
	FALSE	High	VVEIAPAK		0.00918117	0.000290425	1	1	1	Q9UUE1	0	826.503	High	0.000242	0.006609	2.13
	FALSE	High	YCNAGTAEFLLDQK	1xCarbamidomethyl [C2]	1.3776e-05	0.000290425	1	1	1	Q9UUE1	0	1629.76	High	0.000242	7.818e-06	1.84
	FALSE	High	YDALLHNQSTNTNPFSK		0.000113537	0.000290425	1	1	1	Q9UUE1	0	1949.94	High	0.000242	6.966e-05	2.36
	FALSE	High	YGDLTTVPTK		0.0369044	0.00264179	1	1	1	Q9UUE1	0	1094.57	High	0.001811	0.02822	1.69
	FALSE	High	YNLDYYVNLVDK		0.000542681	0.000290425	1	1	1	Q9UUE1	0	1518.75	High	0.000242	0.0003527	1.63
FALSE	High	Master Protein	O60176	Uncharacterized RNA-binding protein C23E6.01c OS=Schizosaccharomyces pombe (strain 972 / ATCC 24843) OX=284812 GN=SPBC23E6.01c PE=1 SV=2	0	62.992	22	7	13	7	473	51.7	5.15	36.12	7	1
	Checked	Confidence	Sequence	Modifications	Qvality PEP	Qvality q-value	# Protein Groups	# Proteins	# PSMs	Master Protein Accessions	# Missed Cleavages	Theo. MH+ [Da]	Confidence (by Search Engine): Sequest HT	Percolator q-Value (by Search Engine): Sequest HT	Percolator PEP (by Search Engine): Sequest HT	XCorr (by Search Engine): Sequest HT
	FALSE	High	DNSFNEQDDQEVDNDYK		6.35083e-07	0.000290425	1	1	1	O60176	0	2074.81	High	0.000242	3.218e-07	2.97
	FALSE	High	ESHNSIDEQSQQPANTDTLVK		2.38811e-13	0.000290425	1	1	2	O60176	0	2341.09	High	0.000242	6.986e-14	4.47
	FALSE	High	FVSEEELK		0.0204852	0.000931974	1	1	1	O60176	0	980.494	High	0.0006701	0.0153	1.48
	FALSE	High	LNWASGGGLR		0.000872652	0.000290425	1	1	2	O60176	0	1030.54	High	0.000242	0.0005762	2.47
	FALSE	High	MSSSPTESEILPK	1xMet-loss+Acetyl [N-Term]	5.73049e-05	0.000290425	1	1	1	O60176	0	1316.66	High	0.000242	3.429e-05	2.73
	FALSE	High	QSAEIAINQLQGYPLGNSR		4.41787e-08	0.000290425	1	1	3	O60176	0	2059.06	High	0.000242	2.021e-08	5.34
	FALSE	High	SALAEMQGQICGDRPIR	1xCarbamidomethyl [C11]	5.03695e-07	0.000290425	1	1	2	O60176	0	1901.93	High	0.000242	2.529e-07	4.75
	FALSE	High	SALAEMQGQICGDRPIR	1xCarbamidomethyl [C11]; 1xOxidation [M6]	0.000387802	0.000290425	1	1	1	O60176	0	1917.93	High	0.000242	0.0002488	2.84
FALSE	High	Master Protein	P40372	60S ribosomal protein L3-A OS=Schizosaccharomyces pombe (strain 972 / ATCC 24843) OX=284812 GN=rpl301 PE=1 SV=2	0	61.653	27	13	17	13	388	43.8	10.27	34.72	13	1
	Checked	Confidence	Sequence	Modifications	Qvality PEP	Qvality q-value	# Protein Groups	# Proteins	# PSMs	Master Protein Accessions	# Missed Cleavages	Theo. MH+ [Da]	Confidence (by Search Engine): Sequest HT	Percolator q-Value (by Search Engine): Sequest HT	Percolator PEP (by Search Engine): Sequest HT	XCorr (by Search Engine): Sequest HT
	FALSE	High	DDASKPVHLTAFLGYK		3.85839e-07	0.000290425	1	2	2	P40372	0	1761.92	High	0.000242	1.911e-07	3.74
	FALSE	High	FQTPAEAK		0.01334	0.000290425	1	2	1	P40372	0	891.457	High	0.000242	0.009764	0.75
	FALSE	High	HGSLGFLPR		0.00572198	0.000290425	1	2	1	P40372	0	983.542	High	0.000242	0.004056	1.6
	FALSE	High	KALEPVSLK		0.00939505	0.000290425	1	2	1	P40372	1	984.609	High	0.000242	0.0068	1.8
	FALSE	High	KYAESTQSINR		0.000298799	0.000290425	1	2	1	P40372	1	1296.65	High	0.000242	0.0001898	2.96
	FALSE	High	NASTDFDATEK		0.0209575	0.000931974	1	2	1	P40372	0	1198.52	High	0.0006701	0.01567	0.81
	FALSE	High	NASTDFDATEKR		4.26431e-05	0.000290425	1	2	2	P40372	1	1354.62	High	0.000242	2.528e-05	3.11
	FALSE	High	QFLGTLK		0.0504424	0.00361039	1	2	1	P40372	0	806.477	High	0.002649	0.03893	1.44
	FALSE	High	SLTTVWAEHLSEEVK		4.61763e-07	0.000290425	1	2	2	P40372	0	1728.88	High	0.000242	2.309e-07	3.61
	FALSE	High	SLTTVWAEHLSEEVKR		1.99305e-07	0.000290425	1	2	2	P40372	1	1884.98	High	0.000242	9.641e-08	3.56
	FALSE	High	VLAHTQIR		0.00892061	0.000290425	1	2	1	P40372	0	937.558	High	0.000242	0.00645	1.8
	FALSE	High	WIDTASK		0.0394727	0.00264179	1	2	1	P40372	0	820.42	High	0.001811	0.03024	1.71
	FALSE	High	YAESTQSINR		0.000930063	0.000290425	1	2	1	P40372	0	1168.56	High	0.000242	0.000618	2.47
FALSE	High	Master Protein	O13370	ATP-dependent RNA helicase ded1 OS=Schizosaccharomyces pombe (strain 972 / ATCC 24843) OX=284812 GN=ded1 PE=1 SV=1	0	60.929	34	19	22	18	636	69.7	8.5	33.83	19	1
	Checked	Confidence	Sequence	Modifications	Qvality PEP	Qvality q-value	# Protein Groups	# Proteins	# PSMs	Master Protein Accessions	# Missed Cleavages	Theo. MH+ [Da]	Confidence (by Search Engine): Sequest HT	Percolator q-Value (by Search Engine): Sequest HT	Percolator PEP (by Search Engine): Sequest HT	XCorr (by Search Engine): Sequest HT
	FALSE	High	AGNTGQAVAFFNR		0.00582195	0.000290425	1	1	1	O13370	0	1352.67	High	0.000242	0.004127	1.7
	FALSE	High	ALELFR		0.0485205	0.00343994	1	1	1	O13370	0	748.435	High	0.002353	0.03741	0.99
	FALSE	High	AYPTTLILAPTR		0.00281036	0.000290425	1	1	2	O13370	0	1316.76	High	0.000242	0.001935	2.11
	FALSE	High	DLMACAQTGSGK	1xCarbamidomethyl [C5]; 1xOxidation [M3]	0.000203845	0.000290425	1	1	1	O13370	0	1254.55	High	0.000242	0.0001279	1.97
	FALSE	High	DIQLLAR		0.090899	0.00547865	1	1	1	O13370	0	828.494	High	0.004074	0.0724	1.61
	FALSE	High	ELVCQIHEESR	1xCarbamidomethyl [C4]	1.79839e-05	0.000290425	1	1	1	O13370	0	1399.66	High	0.000242	1.032e-05	2.77
	FALSE	High	FLVLDEADR		0.00103226	0.000290425	1	1	1	O13370	0	1077.56	High	0.000242	0.0006866	2.32
	FALSE	High	KAYPTTLILAPTR		0.0105408	0.000290425	1	1	1	O13370	1	1444.85	High	0.000242	0.00764	1.64
	FALSE	High	LSGYTQPTPVQK		1.5649e-05	0.000290425	1	1	1	O13370	0	1318.7	High	0.000242	8.938e-06	2.75
	FALSE	High	MLDMGFEPQIR	1xOxidation [M1]	0.0601901	0.00386731	2	2	1	P24782; O13370	0	1352.63	High	0.002812	0.04692	0.71
	FALSE	High	MLDMGFEPQIR	2xOxidation [M1; M4]	0.049886	0.00361039	2	2	1	P24782; O13370	0	1368.63	High	0.002649	0.03857	1.23
	FALSE	High	MSDNVQQQVDSVGSVTEK	1xMet-loss+Acetyl [N-Term]	0.00299502	0.000290425	1	1	1	O13370	0	1861.88	High	0.000242	0.002077	1.34
	FALSE	High	NSIPIVTSGR		0.0237518	0.00123737	1	1	2	O13370	0	1043.58	High	0.0008726	0.01783	1.79
	FALSE	High	QIDQGCDLLSATPGR	1xCarbamidomethyl [C6]	2.12423e-07	0.000290425	1	1	1	O13370	0	1630.79	High	0.000242	1.03e-07	2.91
	FALSE	High	QTLMFSATFPR		0.00503927	0.000290425	1	1	1	O13370	0	1298.66	High	0.000242	0.003564	1.74
	FALSE	High	RPTNSSSGYSSGPSYSGYGGFESR		1.2013e-06	0.000290425	1	1	1	O13370	0	2487.08	High	0.000242	6.216e-07	3.51
	FALSE	High	SQTPSEFSSNYGGR		0.00344103	0.000290425	1	1	1	O13370	0	1516.67	High	0.000242	0.002392	1.39
	FALSE	High	TSIMVATAVASR		0.0448847	0.0031941	1	1	1	O13370	0	1206.65	High	0.002179	0.03457	1.14
	FALSE	High	VGSTSENITQK		3.97787e-05	0.000290425	1	1	1	O13370	0	1163.59	High	0.000242	2.339e-05	2.82
	FALSE	High	VSTGINFEK		0.00423723	0.000290425	1	1	1	O13370	0	994.52	High	0.000242	0.002974	1.86
FALSE	High	Master Protein	O14121	Probable NADH-ubiquinone oxidoreductase C3A11.07, mitochondrial OS=Schizosaccharomyces pombe (strain 972 / ATCC 24843) OX=284812 GN=SPAC3A11.07 PE=3 SV=1	0	60.168	33	14	16	14	551	61.6	8.94	25.51	14	1
	Checked	Confidence	Sequence	Modifications	Qvality PEP	Qvality q-value	# Protein Groups	# Proteins	# PSMs	Master Protein Accessions	# Missed Cleavages	Theo. MH+ [Da]	Confidence (by Search Engine): Sequest HT	Percolator q-Value (by Search Engine): Sequest HT	Percolator PEP (by Search Engine): Sequest HT	XCorr (by Search Engine): Sequest HT
	FALSE	High	AIADIEVPWFGK		0.000185796	0.000290425	1	1	1	O14121	0	1345.72	High	0.000242	0.0001156	2.28
	FALSE	High	DIFALGDCTHTAYAPTAQVASQQGAYLGQLFNK	1xCarbamidomethyl [C8]	5.4393e-05	0.000290425	1	1	1	O14121	0	3556.72	High	0.000242	3.239e-05	1.6
	FALSE	High	DYTQSLFDSSHIK		1.31519e-05	0.000290425	1	1	1	O14121	0	1540.73	High	0.000242	7.453e-06	2.39
	FALSE	High	FYEAECTDVDADKK	1xCarbamidomethyl [C6]	0.000112881	0.000290425	1	1	1	O14121	1	1690.73	High	0.000242	6.919e-05	2.08
	FALSE	High	HPDPHQPLPDPSK		6.76881e-07	0.000290425	1	1	1	O14121	0	1464.72	High	0.000242	3.435e-07	2.65
	FALSE	High	HPDPHQPLPDPSKK		0.00536983	0.000290425	1	1	2	O14121	1	1592.82	High	0.000242	0.0038	2.36
	FALSE	High	LGSLNFEKPSEDR		2.38524e-07	0.000290425	1	1	1	O14121	0	1491.74	High	0.000242	1.167e-07	3.51
	FALSE	High	ILHCLEQAQFK	1xCarbamidomethyl [C4]	0.00113907	0.000290425	1	1	1	O14121	0	1386.72	High	0.000242	0.0007611	2.44
	FALSE	High	LRDYTQSLFDSSHIK		5.08481e-06	0.000290425	1	1	1	O14121	1	1809.91	High	0.000242	2.778e-06	2.33
	FALSE	High	NYFLFTSLLPSTATGSVHTR		0.000218523	0.000290425	1	1	1	O14121	0	2212.14	High	0.000242	0.0001373	3.15
	FALSE	High	SVYLSELYSLR		0.00282667	0.000290425	1	1	1	O14121	0	1329.7	High	0.000242	0.001958	1.86
	FALSE	High	TTTDGVDLEQEIK		0.000578389	0.000290425	1	1	2	O14121	0	1448.71	High	0.000242	0.0003764	1.31
	FALSE	High	VTAENIHVEVK		0.00871745	0.000290425	1	1	1	O14121	0	1238.67	High	0.000242	0.006265	1.55
	FALSE	High	YSHQGSLAYVGHEK		3.34314e-05	0.000290425	1	1	1	O14121	0	1575.76	High	0.000242	1.957e-05	2.79
FALSE	High	Master Protein	O14217	Probable mitochondrial import receptor subunit tom70 OS=Schizosaccharomyces pombe (strain 972 / ATCC 24843) OX=284812 GN=tom70 PE=1 SV=1	0	59.903	22	13	16	13	625	69.5	8.05	26.91	13	1
	Checked	Confidence	Sequence	Modifications	Qvality PEP	Qvality q-value	# Protein Groups	# Proteins	# PSMs	Master Protein Accessions	# Missed Cleavages	Theo. MH+ [Da]	Confidence (by Search Engine): Sequest HT	Percolator q-Value (by Search Engine): Sequest HT	Percolator PEP (by Search Engine): Sequest HT	XCorr (by Search Engine): Sequest HT
	FALSE	High	ALAVFQWK		0.00966936	0.000290425	1	1	1	O14217	0	962.546	High	0.000242	0.006975	1.7
	FALSE	High	AIVSSGVLNSVSAFVR		2.03979e-07	0.000290425	1	1	1	O14217	0	1605.9	High	0.000242	9.876e-08	3.45
	FALSE	High	DISQAENLCR	1xCarbamidomethyl [C9]	0.00808839	0.000290425	1	1	1	O14217	0	1205.56	High	0.000242	0.005814	1.73
	FALSE	High	DVETAAAAAAAAK		4.26431e-05	0.000290425	1	1	1	O14217	0	1159.6	High	0.000242	2.519e-05	2.75
	FALSE	High	EALEYFEK		0.0136496	0.000290425	1	1	1	O14217	0	1028.49	High	0.000242	0.01003	1.31
	FALSE	High	FIQPYIR		0.0255711	0.00123737	1	1	1	O14217	0	936.53	High	0.0008726	0.01921	1.5
	FALSE	High	FVSGEFAEAISDYQK		1.05141e-06	0.000290425	1	1	2	O14217	0	1690.8	High	0.000242	5.424e-07	2.01
	FALSE	High	LSAAYLDENDNEK		6.57551e-07	0.000290425	1	1	1	O14217	0	1481.68	High	0.000242	3.323e-07	2.7
	FALSE	High	SAAYEQLGK		0.00754784	0.000290425	1	1	1	O14217	0	966.489	High	0.000242	0.005418	2.11
	FALSE	High	SSETGKDVETAAAAAAAAK		0.000131235	0.000290425	1	1	1	O14217	1	1748.87	High	0.000242	8.078e-05	2.53
	FALSE	High	THNLVGTFK		0.016209	0.000628468	1	1	1	O14217	0	1016.55	High	0.0004662	0.01194	1.49
	FALSE	High	VLNDAESVDKTDSDLYYHR		1.41895e-08	0.000290425	1	1	2	O14217	1	2240.05	High	0.000242	6.224e-09	2.99
	FALSE	High	YPQLVGR		0.0159331	0.000628468	1	1	2	O14217	0	832.468	High	0.0004662	0.01172	1.7
FALSE	High	Master Protein	P35679	60S ribosomal protein L4-A OS=Schizosaccharomyces pombe (strain 972 / ATCC 24843) OX=284812 GN=rpl402 PE=1 SV=2	0	56.97	39	12	19	2	363	39.7	10.78	33.83	12	1
	Checked	Confidence	Sequence	Modifications	Qvality PEP	Qvality q-value	# Protein Groups	# Proteins	# PSMs	Master Protein Accessions	# Missed Cleavages	Theo. MH+ [Da]	Confidence (by Search Engine): Sequest HT	Percolator q-Value (by Search Engine): Sequest HT	Percolator PEP (by Search Engine): Sequest HT	XCorr (by Search Engine): Sequest HT
	FALSE	High	AGHQTSAESWGTGR		0.00144433	0.000290425	2	2	1	P35679; Q9P784	0	1444.66	High	0.000242	0.0009702	2.25
	FALSE	High	DGSVSSETIALPFVFK		1.59234e-05	0.000290425	1	1	1	P35679	0	1696.88	High	0.000242	9.055e-06	2.35
	FALSE	High	EAVALLK		0.0820902	0.00547865	2	2	1	P35679; Q9P784	0	743.466	High	0.003946	0.06488	1.39
	FALSE	High	FVIWTK		0.0320626	0.00244975	2	2	2	P35679; Q9P784	0	793.461	High	0.001686	0.02427	1.13
	FALSE	High	IEEIPEVPLVVDDAVQSFQK		1.4026e-08	0.000290425	2	2	1	P35679; Q9P784	0	2255.18	High	0.000242	6.16e-09	4.85
	FALSE	High	LINSDEIQSIVK		3.77573e-05	0.000290425	2	2	2	P35679; Q9P784	0	1358.75	High	0.000242	2.226e-05	2.62
	FALSE	High	LNLLQLAPGGHLGR		7.07487e-06	0.000290425	2	2	4	P35679; Q9P784	0	1458.85	High	0.000242	3.921e-06	3.02
	FALSE	High	NIPGVEIVNVR		0.00260673	0.000290425	2	2	1	P35679; Q9P784	0	1209.69	High	0.000242	0.001793	1.58
	FALSE	High	NYFLPENIISNADVTR		6.46219e-07	0.000290425	2	2	2	P35679; Q9P784	0	1865.94	High	0.000242	3.276e-07	3.01
	FALSE	High	RGPLVVFNEDAGIVK		0.00881845	0.000290425	1	1	1	P35679	1	1613.9	High	0.000242	0.006353	1.2
	FALSE	High	RLNLLQLAPGGHLGR		1.4714e-06	0.000290425	2	2	2	P35679; Q9P784	1	1614.96	High	0.000242	7.668e-07	3.91
	FALSE	High	SGQAAFGNMCR	1xCarbamidomethyl [C10]; 1xOxidation [M9]	0.00433634	0.000290425	2	2	1	P35679; Q9P784	0	1214.5	High	0.000242	0.003037	1.59
FALSE	High	Master Protein	O36033	TPR repeat-containing protein C19B12.01 OS=Schizosaccharomyces pombe (strain 972 / ATCC 24843) OX=284812 GN=SPAC19B12.01 PE=4 SV=2	0	56.762	24	18	20	18	817	94.2	5.74	34.27	18	1
	Checked	Confidence	Sequence	Modifications	Qvality PEP	Qvality q-value	# Protein Groups	# Proteins	# PSMs	Master Protein Accessions	# Missed Cleavages	Theo. MH+ [Da]	Confidence (by Search Engine): Sequest HT	Percolator q-Value (by Search Engine): Sequest HT	Percolator PEP (by Search Engine): Sequest HT	XCorr (by Search Engine): Sequest HT
	FALSE	High	DPLHIWYK		0.0261577	0.00123737	1	1	1	O36033	0	1071.56	High	0.0008726	0.01963	0.65
	FALSE	High	ELENDPYDFLLR		7.48086e-05	0.000290425	1	1	1	O36033	0	1523.74	High	0.000242	4.507e-05	2.68
	FALSE	High	FISVGATK		0.00934112	0.000290425	1	1	1	O36033	0	822.472	High	0.000242	0.006747	1.85
	FALSE	High	FQTFDTSQLVVLAK		2.01199e-06	0.000290425	1	1	2	O36033	0	1596.86	High	0.000242	1.064e-06	2.49
	FALSE	High	HFAESLNATLK		3.38935e-06	0.000290425	1	1	1	O36033	0	1230.65	High	0.000242	1.828e-06	2.51
	FALSE	High	HYVEAWELSCK	1xCarbamidomethyl [C10]	0.00790406	0.000290425	1	1	1	O36033	0	1421.65	High	0.000242	0.005661	2.28
	FALSE	High	LESELENLK		0.00431135	0.000290425	1	1	1	O36033	0	1074.57	High	0.000242	0.00303	1.73
	FALSE	High	LNYFYNLLMPSR		0.000214757	0.000290425	1	1	1	O36033	0	1530.78	High	0.000242	0.0001351	1.36
	FALSE	High	ISFKEDQK		0.00370968	0.000290425	1	1	1	O36033	1	994.52	High	0.000242	0.002581	2.37
	FALSE	High	MLNELLK		0.0611903	0.00386731	1	1	1	O36033	0	860.491	High	0.002812	0.04761	0.97
	FALSE	High	MVVPLITNDVR		0.00171832	0.000290425	1	1	1	O36033	0	1256.7	High	0.000242	0.001162	2.05
	FALSE	High	MVVPLITNDVR	1xOxidation [M1]	0.0194605	0.000931974	1	1	1	O36033	0	1272.7	High	0.0006701	0.01444	1.17
	FALSE	High	NNNPDDGLTR		0.000903514	0.000290425	1	1	1	O36033	0	1115.51	High	0.000242	0.0005987	2.52
	FALSE	High	QDLAVQVIK		0.0769398	0.005079	1	1	1	O36033	0	1013.6	High	0.003623	0.06076	1.72
	FALSE	High	SALEIFER		0.103258	0.0066742	1	1	1	O36033	0	964.51	High	0.005038	0.08259	1.71
	FALSE	High	SLAPSEELDPILSSEDPNHPSK		0.000168367	0.000290425	1	1	1	O36033	0	2362.14	High	0.000242	0.0001045	2.56
	FALSE	High	STEEYDQFFCPSIDIPK	1xCarbamidomethyl [C10]	1.01177e-07	0.000290425	1	1	1	O36033	0	2075.93	High	0.000242	4.793e-08	3.62
	FALSE	High	WSEVIR		0.0412797	0.00264179	1	1	1	O36033	0	789.425	High	0.001811	0.03166	1.73
	FALSE	High	YDAAMEAFSR	1xOxidation [M5]	0.0825334	0.00547865	1	1	1	O36033	0	1176.5	High	0.003946	0.06546	0.94
FALSE	High	Master Protein	Q92345	Probable pyruvate decarboxylase C1F8.07c OS=Schizosaccharomyces pombe (strain 972 / ATCC 24843) OX=284812 GN=SPAC1F8.07c PE=1 SV=3	0	56.527	24	16	21	16	569	61.7	5.64	32.45	16	1
	Checked	Confidence	Sequence	Modifications	Qvality PEP	Qvality q-value	# Protein Groups	# Proteins	# PSMs	Master Protein Accessions	# Missed Cleavages	Theo. MH+ [Da]	Confidence (by Search Engine): Sequest HT	Percolator q-Value (by Search Engine): Sequest HT	Percolator PEP (by Search Engine): Sequest HT	XCorr (by Search Engine): Sequest HT
	FALSE	High	AAGAESAFVK		0.000527186	0.000290425	1	1	1	Q92345	0	950.494	High	0.000242	0.0003422	2.6
	FALSE	High	AEDAPVMIDHAIR	1xOxidation [M7]	0.00044052	0.000290425	1	1	1	Q92345	0	1453.71	High	0.000242	0.0002832	1.6
	FALSE	High	ARPQTVVPK		0.091875	0.00572844	1	1	1	Q92345	0	995.6	High	0.004241	0.07314	1.74
	FALSE	High	ATDIAAELISK		0.000285265	0.000290425	1	1	1	Q92345	0	1131.63	High	0.000242	0.0001805	2.36
	FALSE	High	ATDIAAELISKK		0.014455	0.000290425	1	1	1	Q92345	1	1259.72	High	0.000242	0.01064	1.32
	FALSE	High	EKPILLAGPK		0.00972517	0.000290425	1	1	1	Q92345	0	1065.67	High	0.000242	0.007029	1.63
	FALSE	High	HKLPVLIFLLNNR		0.000852666	0.000290425	1	1	3	Q92345	1	1576.97	High	0.000242	0.0005618	2.21
	FALSE	High	KEKPILLAGPK		0.0237518	0.00123737	1	1	1	Q92345	1	1193.76	High	0.0008726	0.01782	1.43
	FALSE	High	KLTCAAVAIK	1xCarbamidomethyl [C4]	5.19291e-05	0.000290425	1	1	3	Q92345	1	1074.63	High	0.000242	3.097e-05	2.74
	FALSE	High	KPATLEAYNK		5.20405e-06	0.000290425	1	1	1	Q92345	0	1134.62	High	0.000242	2.844e-06	4.06
	FALSE	High	LTCAAVAIK	1xCarbamidomethyl [C3]	0.00140311	0.000290425	1	1	2	Q92345	0	946.539	High	0.000242	0.0009451	2.17
	FALSE	High	LVEIGIK		0.0150465	0.000290425	1	1	1	Q92345	0	771.497	High	0.000242	0.01105	1.8
	FALSE	High	NHFVVPGDYNLR		0.00079541	0.000290425	1	1	1	Q92345	0	1430.72	High	0.000242	0.0005239	2.02
	FALSE	High	NYAGVYWGEVSSSETTK		5.3717e-10	0.000290425	1	1	1	Q92345	0	1877.86	High	0.000242	2.085e-10	3.82
	FALSE	High	RAEDAPVMIDHAIR		0.00827699	0.000290425	1	1	1	Q92345	1	1593.82	High	0.000242	0.005942	1.79
	FALSE	High	TGEELTSAIK		0.000267651	0.000290425	1	1	1	Q92345	0	1048.55	High	0.000242	0.0001697	2.43
FALSE	High	Master Protein	P09627	Plasma membrane ATPase 1 OS=Schizosaccharomyces pombe (strain 972 / ATCC 24843) OX=284812 GN=pma1 PE=1 SV=1	0	55.982	15	12	13	12	919	99.8	5.19	29.76	12	1
	Checked	Confidence	Sequence	Modifications	Qvality PEP	Qvality q-value	# Protein Groups	# Proteins	# PSMs	Master Protein Accessions	# Missed Cleavages	Theo. MH+ [Da]	Confidence (by Search Engine): Sequest HT	Percolator q-Value (by Search Engine): Sequest HT	Percolator PEP (by Search Engine): Sequest HT	XCorr (by Search Engine): Sequest HT
	FALSE	High	ADTGIAVEGATDAAR		8.70263e-08	0.000290425	1	1	1	P09627	0	1417.69	High	0.000242	4.097e-08	3.26
	FALSE	High	EGQVHELEANEVVPGDILK		0.000716651	0.000290425	1	1	1	P09627	0	2076.06	High	0.000242	0.0004689	2.08
	FALSE	High	GAPLWVLK		0.0276824	0.00154023	1	1	1	P09627	0	883.54	High	0.001077	0.02092	1.79
	FALSE	High	GYLVAMTGDGVNDAPSLK		4.10357e-06	0.000290425	1	2	1	P09627	0	1807.89	High	0.000242	2.23e-06	2.28
	FALSE	High	KADTGIAVEGATDAAR		8.50324e-08	0.000290425	1	1	1	P09627	1	1545.79	High	0.000242	4.002e-08	3.56
	FALSE	High	LDEGTIICADGR	1xCarbamidomethyl [C8]	1.4099e-05	0.000290425	1	1	1	P09627	0	1319.63	High	0.000242	7.997e-06	3.4
	FALSE	High	MADNAGEYHDAEK	1xMet-loss+Acetyl [N-Term]	1.75719e-05	0.000290425	1	1	1	P09627	0	1361.56	High	0.000242	1.006e-05	3.19
	FALSE	High	SIEDLVVALQR		4.76061e-05	0.000290425	1	1	1	P09627	0	1242.71	High	0.000242	2.82e-05	3.19
	FALSE	High	TVEEDHPIPEDVLSAYK		0.00062363	0.000290425	1	1	1	P09627	0	1941.94	High	0.000242	0.0004061	2.51
	FALSE	High	TVEEDHPIPEDVLSAYKDK		1.45135e-05	0.000290425	1	1	2	P09627	1	2185.07	High	0.000242	8.257e-06	2.18
	FALSE	High	VTAYVQAPDGTR		7.56806e-05	0.000290425	1	1	1	P09627	0	1277.65	High	0.000242	4.561e-05	2.32
	FALSE	High	YAVVDILQQR		0.0838766	0.00547865	1	2	1	P09627	0	1204.67	High	0.004074	0.06643	1.26
FALSE	High	Master Protein	Q9P784	60S ribosomal protein L4-B OS=Schizosaccharomyces pombe (strain 972 / ATCC 24843) OX=284812 GN=rpl401 PE=3 SV=1	0	55.927	40	12	19	2	363	39.9	10.71	33.86	12	1
	Checked	Confidence	Sequence	Modifications	Qvality PEP	Qvality q-value	# Protein Groups	# Proteins	# PSMs	Master Protein Accessions	# Missed Cleavages	Theo. MH+ [Da]	Confidence (by Search Engine): Sequest HT	Percolator q-Value (by Search Engine): Sequest HT	Percolator PEP (by Search Engine): Sequest HT	XCorr (by Search Engine): Sequest HT
	FALSE	High	AGHQTSAESWGTGR		0.00144433	0.000290425	2	2	1	P35679; Q9P784	0	1444.66	High	0.000242	0.0009702	2.25
	FALSE	High	EAVALLK		0.0820902	0.00547865	2	2	1	P35679; Q9P784	0	743.466	High	0.003946	0.06488	1.39
	FALSE	High	FVIWTK		0.0320626	0.00244975	2	2	2	P35679; Q9P784	0	793.461	High	0.001686	0.02427	1.13
	FALSE	High	IEEIPEVPLVVDDAVQSFQK		1.4026e-08	0.000290425	2	2	1	P35679; Q9P784	0	2255.18	High	0.000242	6.16e-09	4.85
	FALSE	High	LINSDEIQSIVK		3.77573e-05	0.000290425	2	2	2	P35679; Q9P784	0	1358.75	High	0.000242	2.226e-05	2.62
	FALSE	High	LNLLQLAPGGHLGR		7.07487e-06	0.000290425	2	2	4	P35679; Q9P784	0	1458.85	High	0.000242	3.921e-06	3.02
	FALSE	High	NIPGVEIVNVR		0.00260673	0.000290425	2	2	1	P35679; Q9P784	0	1209.69	High	0.000242	0.001793	1.58
	FALSE	High	NYFLPENIISNADVTR		6.46219e-07	0.000290425	2	2	2	P35679; Q9P784	0	1865.94	High	0.000242	3.276e-07	3.01
	FALSE	High	RGPLVVFNEDTGIVK		0.00229511	0.000290425	1	1	1	Q9P784	1	1643.91	High	0.000242	0.001575	2.38
	FALSE	High	RLNLLQLAPGGHLGR		1.4714e-06	0.000290425	2	2	2	P35679; Q9P784	1	1614.96	High	0.000242	7.668e-07	3.91
	FALSE	High	SGQAAFGNMCR	1xCarbamidomethyl [C10]; 1xOxidation [M9]	0.00433634	0.000290425	2	2	1	P35679; Q9P784	0	1214.5	High	0.000242	0.003037	1.59
	FALSE	High	YAIASAVAASGVPSLLLAR		0.000616447	0.000290425	1	1	1	Q9P784	0	1830.05	High	0.000242	0.0004034	1.67
FALSE	High	Master Protein	O43090	Probable NADH-ubiquinone oxidoreductase C947.15c, mitochondrial OS=Schizosaccharomyces pombe (strain 972 / ATCC 24843) OX=284812 GN=SPBC947.15c PE=3 SV=1	0	55.501	23	12	17	12	551	60.7	9.44	29.45	12	1
	Checked	Confidence	Sequence	Modifications	Qvality PEP	Qvality q-value	# Protein Groups	# Proteins	# PSMs	Master Protein Accessions	# Missed Cleavages	Theo. MH+ [Da]	Confidence (by Search Engine): Sequest HT	Percolator q-Value (by Search Engine): Sequest HT	Percolator PEP (by Search Engine): Sequest HT	XCorr (by Search Engine): Sequest HT
	FALSE	High	DHFLFTPMLPSCTVGTLR	1xCarbamidomethyl [C12]	9.9798e-07	0.000290425	1	1	1	O43090	0	2092.04	High	0.000242	5.127e-07	3.31
	FALSE	High	DHFLFTPMLPSCTVGTLR	1xCarbamidomethyl [C12]; 1xOxidation [M8]	4.95768e-05	0.000290425	1	1	1	O43090	0	2108.03	High	0.000242	2.942e-05	2.23
	FALSE	High	DHGCFLK	1xCarbamidomethyl [C4]	0.142414	0.00957849	1	1	2	O43090	0	876.403	High	0.007644	0.1157	1.87
	FALSE	High	EAPSQVAGLK		0.00470174	0.000290425	1	1	2	O43090	0	999.547	High	0.000242	0.003315	2.05
	FALSE	High	GKIDPSNIHQAECTAIDTSAK	1xCarbamidomethyl [C13]	0.00150408	0.000290425	1	1	1	O43090	1	2256.09	High	0.000242	0.001015	1.84
	FALSE	High	GLIVDEFFR		0.0020561	0.000290425	1	1	1	O43090	0	1095.58	High	0.000242	0.001407	2.07
	FALSE	High	KGLIVDEFFR		0.0237518	0.00123737	1	1	2	O43090	1	1223.68	High	0.0008726	0.01785	1.98
	FALSE	High	LAYLNELISAR		0.000185796	0.000290425	1	1	1	O43090	0	1262.71	High	0.000242	0.0001162	2.43
	FALSE	High	IDPSNIHQAECTAIDTSAK	1xCarbamidomethyl [C11]	1.61779e-07	0.000290425	1	1	1	O43090	0	2070.98	High	0.000242	7.791e-08	2.83
	FALSE	High	IFEILEQVR		0.000571726	0.000290425	1	1	1	O43090	0	1146.65	High	0.000242	0.0003713	2.34
	FALSE	High	LPSITEPIVALFK		3.24767e-05	0.000290425	1	1	1	O43090	0	1427.85	High	0.000242	1.897e-05	2.82
	FALSE	High	MLPLQGIVGHTFWR		1.5933e-08	0.000290425	1	1	1	O43090	0	1654.89	High	0.000242	7.052e-09	3.7
	FALSE	High	TLMSSIPEQSGAR		0.0017084	0.000290425	1	1	1	O43090	0	1376.68	High	0.000242	0.00116	1.82
	FALSE	High	TLMSSIPEQSGAR	1xOxidation [M3]	0.020253	0.000931974	1	1	1	O43090	0	1392.68	High	0.0006701	0.01506	1.29
FALSE	High	Master Protein	P0CT54	Elongation factor 1-alpha-B OS=Schizosaccharomyces pombe (strain 972 / ATCC 24843) OX=284812 GN=tef102 PE=1 SV=1	0	55.474	41	14	20	14	460	49.6	9	27.75	14	1
	Checked	Confidence	Sequence	Modifications	Qvality PEP	Qvality q-value	# Protein Groups	# Proteins	# PSMs	Master Protein Accessions	# Missed Cleavages	Theo. MH+ [Da]	Confidence (by Search Engine): Sequest HT	Percolator q-Value (by Search Engine): Sequest HT	Percolator PEP (by Search Engine): Sequest HT	XCorr (by Search Engine): Sequest HT
	FALSE	High	EHALLAYTLGVK		0.000737712	0.000290425	1	2	1	P0CT54	0	1314.74	High	0.000242	0.0004857	2.38
	FALSE	High	FAELIEK		0.00871745	0.000290425	1	2	1	P0CT54	0	849.472	High	0.000242	0.0063	1.87
	FALSE	High	GHINVVVIGHVDSGK		0.000133537	0.000290425	1	2	1	P0CT54	0	1530.84	High	0.000242	8.256e-05	2.09
	FALSE	High	IGGIGTVPVGR		5.53468e-05	0.000290425	1	2	4	P0CT54	0	1025.61	High	0.000242	3.301e-05	2.85
	FALSE	High	LPLQDVYK		0.00129385	0.000290425	1	2	1	P0CT54	0	975.551	High	0.000242	0.0008684	2.28
	FALSE	High	MDTTGWSQAR		8.20759e-05	0.000290425	1	2	1	P0CT54	0	1152.51	High	0.000242	4.964e-05	2.26
	FALSE	High	MDTTGWSQAR	1xOxidation [M1]	0.00334295	0.000290425	1	2	1	P0CT54	0	1168.51	High	0.000242	0.002329	1.57
	FALSE	High	MVPSKPMCVEAFTDYAPLGR	1xCarbamidomethyl [C8]; 2xOxidation [M1; M7]	0.0320626	0.00244975	1	2	1	P0CT54	0	2301.07	High	0.001686	0.02427	1.36
	FALSE	High	QTVAVGVIK		0.00247444	0.000290425	1	2	1	P0CT54	0	914.567	High	0.000242	0.001702	2.5
	FALSE	High	STTTGHLIYK		0.00137099	0.000290425	1	2	1	P0CT54	0	1120.6	High	0.000242	0.0009224	1.95
	FALSE	High	SVEMHHESLDAGLPGDNVGFNVK		7.74552e-05	0.000290425	1	2	1	P0CT54	0	2452.16	High	0.000242	4.67e-05	2.26
	FALSE	High	SVEMHHESLDAGLPGDNVGFNVK	1xOxidation [M4]	0.00112595	0.000290425	1	2	1	P0CT54	0	2468.15	High	0.000242	0.0007526	2.41
	FALSE	High	TLLEAIDSIEPPARPTDKPLR		1.22685e-05	0.000290425	1	2	1	P0CT54	0	2332.29	High	0.000242	6.919e-06	2.52
	FALSE	High	VETGVIKPGMIVTFAPAGVTTEVK		0.000305805	0.000290425	1	2	1	P0CT54	0	2444.35	High	0.000242	0.0001945	2.1
	FALSE	High	VETGVIKPGMIVTFAPAGVTTEVK	1xOxidation [M10]	0.000126751	0.000290425	1	2	1	P0CT54	0	2460.34	High	0.000242	7.805e-05	1.9
	FALSE	High	YAWVLDK		0.0292935	0.00184322	1	2	1	P0CT54	0	894.472	High	0.001279	0.02213	1.15
	FALSE	High	YNVTVIDAPGHR		0.0173603	0.000628468	1	2	1	P0CT54	0	1341.69	High	0.0004662	0.01288	1.94
FALSE	High	Master Protein	Q09781	40S ribosomal protein S1-A OS=Schizosaccharomyces pombe (strain 972 / ATCC 24843) OX=284812 GN=rps101 PE=3 SV=2	0	52.898	35	12	16	4	252	28.5	9.99	32.28	12	1
	Checked	Confidence	Sequence	Modifications	Qvality PEP	Qvality q-value	# Protein Groups	# Proteins	# PSMs	Master Protein Accessions	# Missed Cleavages	Theo. MH+ [Da]	Confidence (by Search Engine): Sequest HT	Percolator q-Value (by Search Engine): Sequest HT	Percolator PEP (by Search Engine): Sequest HT	XCorr (by Search Engine): Sequest HT
	FALSE	High	APAFFEVK		0.00195172	0.000290425	2	2	1	Q09781; O94438	0	908.488	High	0.000242	0.001328	2.11
	FALSE	High	KTTYAQSSQIR		2.88172e-06	0.000290425	2	2	2	Q09781; O94438	1	1282.67	High	0.000242	1.542e-06	3.5
	FALSE	High	LLELHGESQDVGSK		2.17535e-10	0.000290425	1	1	1	Q09781	0	1511.77	High	0.000242	8.181e-11	3.11
	FALSE	High	ILEVSLADLQK		0.000893107	0.000290425	2	2	1	Q09781; O94438	0	1228.71	High	0.000242	0.0005924	2.51
	FALSE	High	ILEVSLADLQKDEEHSFR		1.90683e-08	0.000290425	1	1	2	Q09781	1	2129.09	High	0.000242	8.476e-09	3.64
	FALSE	High	ILEVSLADLQKDEEHSFRK		0.00262185	0.000290425	1	1	1	Q09781	2	2257.18	High	0.000242	0.001809	2.71
	FALSE	High	LRVEDIQGK		0.00555915	0.000290425	2	2	2	Q09781; O94438	1	1057.6	High	0.000242	0.003927	2.43
	FALSE	High	RVVDPFSR		0.0226959	0.000931974	2	2	1	Q09781; O94438	1	975.537	High	0.0006701	0.01701	1.9
	FALSE	High	TTDGYLCR	1xCarbamidomethyl [C7]	0.00923418	0.000290425	2	2	2	Q09781; O94438	0	985.441	High	0.000242	0.006682	2.36
	FALSE	High	TTYAQSSQIR		0.0381677	0.00264179	2	2	1	Q09781; O94438	0	1154.58	High	0.001811	0.02915	1.92
	FALSE	High	VVDPFSR		0.0690184	0.00461606	2	2	1	Q09781; O94438	0	819.436	High	0.003316	0.0542	1.29
	FALSE	High	WQSTIEANQTIK		2.29392e-05	0.000290425	1	1	1	Q09781	0	1418.73	High	0.000242	1.327e-05	1.64
FALSE	High	Master Protein	Q9UT02	Protein transport protein sec71 OS=Schizosaccharomyces pombe (strain 972 / ATCC 24843) OX=284812 GN=sec71 PE=1 SV=1	0	52.296	10	17	17	17	1811	206.8	5.9	18.11	17	1
	Checked	Confidence	Sequence	Modifications	Qvality PEP	Qvality q-value	# Protein Groups	# Proteins	# PSMs	Master Protein Accessions	# Missed Cleavages	Theo. MH+ [Da]	Confidence (by Search Engine): Sequest HT	Percolator q-Value (by Search Engine): Sequest HT	Percolator PEP (by Search Engine): Sequest HT	XCorr (by Search Engine): Sequest HT
	FALSE	High	EAINNVQIELQK		0.000325929	0.000290425	1	1	1	Q9UT02	0	1398.76	High	0.000242	0.0002075	1.79
	FALSE	High	ENSFRPHEISR		0.00290963	0.000290425	1	1	1	Q9UT02	0	1371.68	High	0.000242	0.002009	2.12
	FALSE	High	FNSQSVFK		0.0329789	0.00264179	1	1	1	Q9UT02	0	956.484	High	0.001811	0.02507	1.2
	FALSE	High	ILLSSHFIASK		0.00133186	0.000290425	1	1	1	Q9UT02	0	1215.71	High	0.000242	0.0008949	1.35
	FALSE	High	LNPQLFVIEAFK		0.00107497	0.000290425	1	1	1	Q9UT02	0	1418.8	High	0.000242	0.0007142	2.24
	FALSE	High	LSGNDIYYTAR		0.000120311	0.000290425	1	1	1	Q9UT02	0	1272.62	High	0.000242	7.412e-05	2.17
	FALSE	High	LSTVLNHER		0.00781347	0.000290425	1	1	1	Q9UT02	0	1068.58	High	0.000242	0.005593	1.62
	FALSE	High	NIPYEHEYDLK		0.000227568	0.000290425	1	1	1	Q9UT02	0	1420.67	High	0.000242	0.000143	1.05
	FALSE	High	QLQEAIQK		0.0322438	0.00244975	1	1	1	Q9UT02	0	957.536	High	0.001686	0.02454	1.52
	FALSE	High	QTTSTSEAPQDLK		8.0835e-06	0.000290425	1	1	1	Q9UT02	0	1405.68	High	0.000242	4.497e-06	2.09
	FALSE	High	SIESEQTGTLSK		0.00776856	0.000290425	1	1	1	Q9UT02	0	1279.64	High	0.000242	0.005561	1.05
	FALSE	High	TEALFK		0.0545064	0.00361039	1	1	1	Q9UT02	0	708.393	High	0.002649	0.04228	1.17
	FALSE	High	TLLEISLAHGDK		0.0434078	0.0031941	1	1	1	Q9UT02	0	1296.72	High	0.002179	0.03338	1.19
	FALSE	High	VGLSCFSQFVLK	1xCarbamidomethyl [C5]	0.000114197	0.000290425	1	1	1	Q9UT02	0	1384.73	High	0.000242	7.001e-05	2.59
	FALSE	High	VLFDCLYR	1xCarbamidomethyl [C5]	0.00754784	0.000290425	1	1	1	Q9UT02	0	1085.54	High	0.000242	0.005405	1.91
	FALSE	High	VQLQIVK		0.0147056	0.000290425	1	1	1	Q9UT02	0	827.535	High	0.000242	0.01083	1.44
	FALSE	High	VVNTIASCFCGESTPER	2xCarbamidomethyl [C8; C10]	7.70554e-08	0.000290425	1	1	1	Q9UT02	0	1926.87	High	0.000242	3.6e-08	3.21
FALSE	High	Master Protein	Q10231	Lanosterol synthase erg7 OS=Schizosaccharomyces pombe (strain 972 / ATCC 24843) OX=284812 GN=erg7 PE=2 SV=1	0	52.27	26	16	18	16	721	82.8	6.09	23.19	16	1
	Checked	Confidence	Sequence	Modifications	Qvality PEP	Qvality q-value	# Protein Groups	# Proteins	# PSMs	Master Protein Accessions	# Missed Cleavages	Theo. MH+ [Da]	Confidence (by Search Engine): Sequest HT	Percolator q-Value (by Search Engine): Sequest HT	Percolator PEP (by Search Engine): Sequest HT	XCorr (by Search Engine): Sequest HT
	FALSE	High	ALEFLDR		0.0948606	0.00623427	1	1	1	Q10231	0	863.462	High	0.004754	0.07573	1.11
	FALSE	High	AVLLVQSLPDFEK		3.24767e-05	0.000290425	1	1	1	Q10231	0	1458.82	High	0.000242	1.903e-05	3.1
	FALSE	High	EAFKPDIAK		0.00297775	0.000290425	1	1	1	Q10231	0	1018.56	High	0.000242	0.002061	1.05
	FALSE	High	FLMASQK		0.0301328	0.00184322	1	1	1	Q10231	0	824.433	High	0.001279	0.02282	1.43
	FALSE	High	LHDFMWVQPEGMLMR		8.49796e-05	0.000290425	1	1	1	Q10231	0	1889.89	High	0.000242	5.146e-05	3.19
	FALSE	High	LHELGGAIGCPHWGK	1xCarbamidomethyl [C10]	0.000598847	0.000290425	1	1	1	Q10231	0	1631.81	High	0.000242	0.0003893	2.62
	FALSE	High	ILGMDAGHPVATR		0.0545064	0.00361039	1	1	1	Q10231	0	1337.7	High	0.002649	0.04235	1.71
	FALSE	High	LNIDSAGGETWEYVTK		1.20387e-07	0.000290425	1	1	1	Q10231	0	1782.85	High	0.000242	5.726e-08	2.98
	FALSE	High	LNWILEK		0.00492416	0.000290425	1	1	1	Q10231	0	915.53	High	0.000242	0.003472	1.67
	FALSE	High	LYFSIYTLGK		0.000924691	0.000290425	1	1	1	Q10231	0	1204.66	High	0.000242	0.0006131	1.56
	FALSE	High	NTISDVDLYFPHTQILDR		0.00106259	0.000290425	1	1	2	Q10231	0	2147.08	High	0.000242	0.0007066	1.8
	FALSE	High	NVAIAYPNYK		0.00360396	0.000290425	1	1	1	Q10231	0	1152.6	High	0.000242	0.002512	0.97
	FALSE	High	RPLTIAEK		0.107139	0.00688832	1	1	1	Q10231	0	927.562	High	0.005186	0.08595	1.74
	FALSE	High	TPLESAEYGYEFFR		0.000908762	0.000290425	1	1	1	Q10231	0	1708.79	High	0.000242	0.0006001	2.27
	FALSE	High	YFLGFDLDLPK		0.0153951	0.000628468	1	1	1	Q10231	0	1327.69	High	0.0004662	0.01137	0.98
	FALSE	High	YFTYLRPSWLK		0.000361756	0.000290425	1	1	2	Q10231	0	1473.79	High	0.000242	0.000232	1.33
FALSE	High	Master Protein	O13820	C-22 sterol desaturase ERG5 OS=Schizosaccharomyces pombe (strain 972 / ATCC 24843) OX=284812 GN=erg5 PE=1 SV=3	0	52.08	34	19	20	19	543	62.2	7.8	24.15	19	1
	Checked	Confidence	Sequence	Modifications	Qvality PEP	Qvality q-value	# Protein Groups	# Proteins	# PSMs	Master Protein Accessions	# Missed Cleavages	Theo. MH+ [Da]	Confidence (by Search Engine): Sequest HT	Percolator q-Value (by Search Engine): Sequest HT	Percolator PEP (by Search Engine): Sequest HT	XCorr (by Search Engine): Sequest HT
	FALSE	High	AFPITPDYTVPK		0.00164055	0.000290425	1	1	2	O13820	0	1348.71	High	0.000242	0.001107	1.6
	FALSE	High	ALASYLPAQEAVYNK		6.99335e-06	0.000290425	1	1	1	O13820	0	1637.85	High	0.000242	3.862e-06	2.47
	FALSE	High	ASIMLDWK		0.0615272	0.00386731	1	1	1	O13820	0	963.497	High	0.002812	0.04795	1.47
	FALSE	High	DDYAQYMIPFR		0.00306513	0.000290425	1	1	1	O13820	0	1418.64	High	0.000242	0.002121	1.43
	FALSE	High	DINVATSCR	1xCarbamidomethyl [C8]	0.0894528	0.00547865	1	1	1	O13820	0	1035.49	High	0.004074	0.07084	1.64
	FALSE	High	EGAEKPSVLIR		0.0364924	0.00264179	1	1	1	O13820	0	1198.68	High	0.001811	0.02784	2.02
	FALSE	High	FVVIASER		0.00638522	0.000290425	1	1	1	O13820	0	920.52	High	0.000242	0.004547	1.65
	FALSE	High	GDIDVPLSLDLMEK		0.0943569	0.00623427	1	1	1	O13820	0	1544.79	High	0.004754	0.07501	1.39
	FALSE	High	GLNGLFTTR		0.0241601	0.00123737	1	1	1	O13820	0	978.537	High	0.0008726	0.01817	1.31
	FALSE	High	HIADEYWK		0.00023975	0.000290425	1	1	1	O13820	0	1061.51	High	0.000242	0.0001508	2.68
	FALSE	High	HTNWVFLDGR		0.00368829	0.000290425	1	1	1	O13820	0	1244.62	High	0.000242	0.002575	2.12
	FALSE	High	KAFPITPDYTVPK		0.00297775	0.000290425	1	1	1	O13820	1	1476.81	High	0.000242	0.002061	1.79
	FALSE	High	KGDIDVPLSLDLMEK		0.00431135	0.000290425	1	1	1	O13820	1	1672.88	High	0.000242	0.00303	1.67
	FALSE	High	ILNSPSYVQPCVVDAGK	1xCarbamidomethyl [C11]	3.90337e-07	0.000290425	1	1	1	O13820	0	1846.94	High	0.000242	1.934e-07	3.27
	FALSE	High	ILNSPSYVQPCVVDAGKK	1xCarbamidomethyl [C11]	0.00416439	0.000290425	1	1	1	O13820	1	1975.03	High	0.000242	0.002914	2.35
	FALSE	High	LRPPVLMVPYR	1xOxidation [M7]	0.0206023	0.000931974	1	1	1	O13820	0	1356.78	High	0.0006701	0.01539	1.47
	FALSE	High	TFCGYYISDDAIK	1xCarbamidomethyl [C3]	0.00165007	0.000290425	1	1	1	O13820	0	1552.7	High	0.000242	0.001119	2.17
	FALSE	High	VYPEPETFNPDR		0.00103826	0.000290425	1	1	1	O13820	0	1463.68	High	0.000242	0.0006918	2.18
	FALSE	High	YAVNHLIACIGK	1xCarbamidomethyl [C9]	0.0014277	0.000290425	1	1	1	O13820	0	1358.72	High	0.000242	0.0009606	1.44
FALSE	High	Master Protein	P78810	Vacuolar transporter chaperone 4 OS=Schizosaccharomyces pombe (strain 972 / ATCC 24843) OX=284812 GN=vtc4 PE=1 SV=2	0	50.67	21	15	16	15	721	83.6	7.15	24.42	15	1
	Checked	Confidence	Sequence	Modifications	Qvality PEP	Qvality q-value	# Protein Groups	# Proteins	# PSMs	Master Protein Accessions	# Missed Cleavages	Theo. MH+ [Da]	Confidence (by Search Engine): Sequest HT	Percolator q-Value (by Search Engine): Sequest HT	Percolator PEP (by Search Engine): Sequest HT	XCorr (by Search Engine): Sequest HT
	FALSE	High	DSFFLETVPK		0.0434078	0.0031941	1	1	1	P78810	0	1182.6	High	0.002179	0.03329	1.3
	FALSE	High	DSFVAALNSR		0.00271448	0.000290425	1	1	2	P78810	0	1079.55	High	0.000242	0.001868	1.91
	FALSE	High	FCEEQTDEVVR	1xCarbamidomethyl [C2]	3.38211e-05	0.000290425	1	1	1	P78810	0	1411.62	High	0.000242	1.987e-05	2.53
	FALSE	High	FEEPTEPTVIYEQK		1.94324e-06	0.000290425	1	1	1	P78810	0	1709.83	High	0.000242	1.023e-06	2.69
	FALSE	High	FGQLLK		0.0116229	0.000290425	1	1	1	P78810	0	705.429	High	0.000242	0.008493	1.91
	FALSE	High	GDSAAGGTQQNFVR		2.19001e-05	0.000290425	1	1	1	P78810	0	1407.66	High	0.000242	1.266e-05	2.82
	FALSE	High	GSPIKGDSAAGGTQQNFVR		0.12856	0.00914346	1	1	1	P78810	1	1889.95	High	0.007353	0.1038	0.73
	FALSE	High	HLPVLVFNPNK		0.00395327	0.000290425	1	1	1	P78810	0	1277.74	High	0.000242	0.002772	1.23
	FALSE	High	HTGWILKPVFAAR		0.00966936	0.000290425	1	1	1	P78810	0	1495.85	High	0.000242	0.006977	1.98
	FALSE	High	KPATHTFIQGR		9.32349e-05	0.000290425	1	1	1	P78810	0	1255.69	High	0.000242	5.663e-05	3.33
	FALSE	High	ISLDTNLSLIR		2.5314e-05	0.000290425	1	1	1	P78810	0	1244.72	High	0.000242	1.469e-05	2.65
	FALSE	High	LYDFVR		0.108271	0.00688832	1	1	1	P78810	0	812.43	High	0.005186	0.0867	1.36
	FALSE	High	NDNSTFQTSDSFQELDER		2.40935e-09	0.000290425	1	1	1	P78810	0	2132.9	High	0.000242	9.886e-10	2.92
	FALSE	High	TNLLDISK		0.0107861	0.000290425	1	1	1	P78810	0	903.515	High	0.000242	0.007834	1.96
	FALSE	High	TYLDYLR		0.0189132	0.000931974	1	1	1	P78810	0	943.488	High	0.0006701	0.01403	1.43
FALSE	High	Master Protein	Q9P7V5	Protein transport protein sec72 OS=Schizosaccharomyces pombe (strain 972 / ATCC 24843) OX=284812 GN=sec72 PE=1 SV=1	0	49.271	11	19	20	19	1822	206.7	5.35	21.13	19	1
	Checked	Confidence	Sequence	Modifications	Qvality PEP	Qvality q-value	# Protein Groups	# Proteins	# PSMs	Master Protein Accessions	# Missed Cleavages	Theo. MH+ [Da]	Confidence (by Search Engine): Sequest HT	Percolator q-Value (by Search Engine): Sequest HT	Percolator PEP (by Search Engine): Sequest HT	XCorr (by Search Engine): Sequest HT
	FALSE	High	DKTPASFGPPK		0.0186985	0.000931974	1	1	1	Q9P7V5	1	1144.6	High	0.0006701	0.01385	2.06
	FALSE	High	DILTIISQLER		0.000243954	0.000290425	1	1	1	Q9P7V5	0	1300.75	High	0.000242	0.0001542	3.41
	FALSE	High	DNITLSR		0.104354	0.00688832	1	1	1	Q9P7V5	0	818.437	High	0.005038	0.08345	1.57
	FALSE	High	ENLDDQLR		0.0107861	0.000290425	1	1	1	Q9P7V5	0	1002.49	High	0.000242	0.007816	2.08
	FALSE	High	HVAVFALDSLR		0.000898295	0.000290425	1	1	1	Q9P7V5	0	1227.68	High	0.000242	0.0005956	1.22
	FALSE	High	LASFAYFSSK		0.00254708	0.000290425	1	1	1	Q9P7V5	0	1120.57	High	0.000242	0.001753	2.05
	FALSE	High	LHTLLIIQR		0.0297943	0.00184322	1	1	2	Q9P7V5	0	1106.7	High	0.001279	0.0226	1.36
	FALSE	High	LISLHLIYR		0.0184862	0.000628468	1	1	1	Q9P7V5	0	1127.69	High	0.0004662	0.01375	1.13
	FALSE	High	LLYQQK		0.0923665	0.00572844	1	1	1	Q9P7V5	0	792.461	High	0.004241	0.07333	0.76
	FALSE	High	ISLQSLEIIR		0.00562372	0.000290425	1	1	1	Q9P7V5	0	1171.7	High	0.000242	0.003976	1.61
	FALSE	High	ITLLNVGFMK		0.0221853	0.000931974	1	1	1	Q9P7V5	0	1135.65	High	0.0006701	0.01655	1.11
	FALSE	High	QLPNLLR		0.120198	0.00803295	1	1	1	Q9P7V5	0	853.525	High	0.006114	0.09696	0.98
	FALSE	High	SLVTLLTR		0.0278395	0.00154023	1	1	1	Q9P7V5	0	902.567	High	0.001077	0.02105	1.84
	FALSE	High	SNETIATPVPDAASR		8.38736e-07	0.000290425	1	1	1	Q9P7V5	0	1528.76	High	0.000242	4.274e-07	2.88
	FALSE	High	TLFGVFTFAAK		0.00328545	0.000290425	1	1	1	Q9P7V5	0	1201.66	High	0.000242	0.002287	0.98
	FALSE	High	TLTNFTNLHSTSEIK		0.0038853	0.000290425	1	1	1	Q9P7V5	0	1705.88	High	0.000242	0.002717	0.99
	FALSE	High	TTLGDYLGEGDEK		2.38888e-05	0.000290425	1	1	1	Q9P7V5	0	1397.64	High	0.000242	1.386e-05	3.4
	FALSE	High	TWQSTTLVEALR		0.00344103	0.000290425	1	1	1	Q9P7V5	0	1404.75	High	0.000242	0.002398	1.79
	FALSE	High	YQEEDLKDDKK		0.00559134	0.000290425	1	1	1	Q9P7V5	2	1410.67	High	0.000242	0.003963	1.58
FALSE	High	Master Protein	O42926	Vacuolar protein sorting-associated protein 13b OS=Schizosaccharomyces pombe (strain 972 / ATCC 24843) OX=284812 GN=vps13b PE=2 SV=1	0	48.018	7	18	18	18	3131	353.8	5.35	21.41	18	1
	Checked	Confidence	Sequence	Modifications	Qvality PEP	Qvality q-value	# Protein Groups	# Proteins	# PSMs	Master Protein Accessions	# Missed Cleavages	Theo. MH+ [Da]	Confidence (by Search Engine): Sequest HT	Percolator q-Value (by Search Engine): Sequest HT	Percolator PEP (by Search Engine): Sequest HT	XCorr (by Search Engine): Sequest HT
	FALSE	High	FLSQISFR		0.00822943	0.000290425	1	1	1	O42926	0	997.547	High	0.000242	0.005928	1.75
	FALSE	High	GISEVESR		0.063238	0.0043847	1	1	1	O42926	0	876.442	High	0.00316	0.04954	1.55
	FALSE	High	HNLLVFAR		0.0401412	0.00264179	1	1	1	O42926	0	969.563	High	0.001811	0.03074	1.69
	FALSE	High	LEVPSGK		0.0379543	0.00264179	1	1	1	O42926	0	729.414	High	0.001811	0.02901	1.2
	FALSE	High	LLGEYIENFDATQLK		6.02811e-07	0.000290425	1	1	1	O42926	0	1753.9	High	0.000242	3.035e-07	3.38
	FALSE	High	LLLGPLNELK		0.0438948	0.0031941	1	1	1	O42926	0	1109.69	High	0.002179	0.03373	1.14
	FALSE	High	LLLSFNQFEDNSHLR		0.00273023	0.000290425	1	1	1	O42926	0	1832.93	High	0.000242	0.001882	1.62
	FALSE	High	LNNTPSEQSVK		0.00492416	0.000290425	1	1	1	O42926	0	1216.62	High	0.000242	0.003467	1.76
	FALSE	High	NAFADKFEIPDLDADVYR		0.00108122	0.000290425	1	1	1	O42926	1	2099.01	High	0.000242	0.0007217	2.05
	FALSE	High	QDDPQLLQLR		0.00750444	0.000290425	1	1	1	O42926	0	1225.65	High	0.000242	0.00539	2.05
	FALSE	High	QLSYSLTVQK		0.103805	0.0066742	1	1	1	O42926	0	1166.64	High	0.005038	0.083	0.88
	FALSE	High	QMQLWEASQIGK		0.0812102	0.00547865	1	1	1	O42926	0	1418.71	High	0.003946	0.06436	1.16
	FALSE	High	QSTPQVSNSAAGK		1.14444e-05	0.000290425	1	1	1	O42926	0	1274.63	High	0.000242	6.433e-06	2.3
	FALSE	High	SSSDDNDTDTLGINLR		2.943e-05	0.000290425	1	1	1	O42926	0	1722.78	High	0.000242	1.716e-05	2.43
	FALSE	High	STSQAIVLR		0.0308211	0.00215267	1	1	1	O42926	0	974.563	High	0.001486	0.02338	1.31
	FALSE	High	TGASALIK		0.0150465	0.000290425	1	1	1	O42926	0	760.456	High	0.000242	0.01109	1.65
	FALSE	High	TQTFTESLITR		3.40176e-05	0.000290425	1	1	1	O42926	0	1296.68	High	0.000242	1.989e-05	2.35
	FALSE	High	VDSLTSLVTFNEIDLSKPK		0.00649672	0.000290425	1	1	1	O42926	0	2106.13	High	0.000242	0.004639	0.91
FALSE	High	Master Protein	O94438	40S ribosomal protein S1-B OS=Schizosaccharomyces pombe (strain 972 / ATCC 24843) OX=284812 GN=rps102 PE=1 SV=3	0	47.132	40	13	17	5	252	28.5	10.14	30.17	13	1
	Checked	Confidence	Sequence	Modifications	Qvality PEP	Qvality q-value	# Protein Groups	# Proteins	# PSMs	Master Protein Accessions	# Missed Cleavages	Theo. MH+ [Da]	Confidence (by Search Engine): Sequest HT	Percolator q-Value (by Search Engine): Sequest HT	Percolator PEP (by Search Engine): Sequest HT	XCorr (by Search Engine): Sequest HT
	FALSE	High	APAFFEVK		0.00195172	0.000290425	2	2	1	Q09781; O94438	0	908.488	High	0.000242	0.001328	2.11
	FALSE	High	ATGSIFPLQNVLVR		0.00183131	0.000290425	1	1	1	O94438	0	1514.87	High	0.000242	0.001247	1.77
	FALSE	High	KTTYAQSSQIR		2.88172e-06	0.000290425	2	2	2	Q09781; O94438	1	1282.67	High	0.000242	1.542e-06	3.5
	FALSE	High	ILEVSLADLQK		0.000893107	0.000290425	2	2	1	Q09781; O94438	0	1228.71	High	0.000242	0.0005924	2.51
	FALSE	High	ILEVSLADLQKDEEHAFR		8.36173e-11	0.000290425	1	1	1	O94438	1	2113.09	High	0.000242	3.04e-11	4.38
	FALSE	High	ILEVSLADLQKDEEHAFRK		0.000209837	0.000290425	1	1	1	O94438	2	2241.19	High	0.000242	0.0001314	2.25
	FALSE	High	LRVEDIQGK		0.00555915	0.000290425	2	2	2	Q09781; O94438	1	1057.6	High	0.000242	0.003927	2.43
	FALSE	High	RVVDPFSR		0.0226959	0.000931974	2	2	1	Q09781; O94438	1	975.537	High	0.0006701	0.01701	1.9
	FALSE	High	SCLTSFNGLSITSDKLR	1xCarbamidomethyl [C2]	0.000602326	0.000290425	1	1	1	O94438	1	1898.96	High	0.000242	0.0003931	2.83
	FALSE	High	TTDGYLCR	1xCarbamidomethyl [C7]	0.00923418	0.000290425	2	2	2	Q09781; O94438	0	985.441	High	0.000242	0.006682	2.36
	FALSE	High	TTYAQSSQIR		0.0381677	0.00264179	2	2	1	Q09781; O94438	0	1154.58	High	0.001811	0.02915	1.92
	FALSE	High	VFVIGFTR		0.0179658	0.000628468	1	1	2	O94438	0	938.546	High	0.0004662	0.0133	1.24
	FALSE	High	VVDPFSR		0.0690184	0.00461606	2	2	1	Q09781; O94438	0	819.436	High	0.003316	0.0542	1.29
FALSE	High	Master Protein	O74341	T-complex protein 1 subunit gamma OS=Schizosaccharomyces pombe (strain 972 / ATCC 24843) OX=284812 GN=cct3 PE=1 SV=1	0	46.261	27	13	13	13	528	58.4	7.25	25.48	13	1
	Checked	Confidence	Sequence	Modifications	Qvality PEP	Qvality q-value	# Protein Groups	# Proteins	# PSMs	Master Protein Accessions	# Missed Cleavages	Theo. MH+ [Da]	Confidence (by Search Engine): Sequest HT	Percolator q-Value (by Search Engine): Sequest HT	Percolator PEP (by Search Engine): Sequest HT	XCorr (by Search Engine): Sequest HT
	FALSE	High	ACGANIVNR	1xCarbamidomethyl [C2]	0.00972517	0.000290425	1	1	1	O74341	0	974.484	High	0.000242	0.007039	2.09
	FALSE	High	AVADAIEIIPR		0.000477739	0.000290425	1	1	1	O74341	0	1167.67	High	0.000242	0.0003097	1.04
	FALSE	High	DIINEVER		0.0294595	0.00184322	1	1	1	O74341	0	987.511	High	0.001279	0.02222	1.67
	FALSE	High	GVSDLAQHYLLK		4.65154e-05	0.000290425	1	1	1	O74341	0	1343.73	High	0.000242	2.751e-05	2.15
	FALSE	High	HAEGQHSFGIDGETGR		3.42885e-06	0.000290425	1	1	1	O74341	0	1697.76	High	0.000242	1.844e-06	3.06
	FALSE	High	KGESQTNIEISK		4.15141e-06	0.000290425	1	1	1	O74341	1	1333.7	High	0.000242	2.248e-06	2.46
	FALSE	High	LGDEYYTFLTGCK	1xCarbamidomethyl [C12]	0.00117254	0.000290425	1	1	1	O74341	0	1566.71	High	0.000242	0.0007829	2.2
	FALSE	High	ILEIEEEQVKR		0.00772391	0.000290425	1	1	1	O74341	1	1385.76	High	0.000242	0.005535	1.77
	FALSE	High	IVLLDCPLEYR	1xCarbamidomethyl [C6]	0.000842845	0.000290425	1	1	1	O74341	0	1390.74	High	0.000242	0.0005573	2.31
	FALSE	High	SIEGVAQWPYR		0.000410934	0.000290425	1	1	1	O74341	0	1305.66	High	0.000242	0.0002647	2.88
	FALSE	High	TAIESACLLLR	1xCarbamidomethyl [C7]	0.000309369	0.000290425	1	1	1	O74341	0	1246.68	High	0.000242	0.000197	2.52
	FALSE	High	VDDIVSGVR		0.00243185	0.000290425	1	1	1	O74341	0	959.516	High	0.000242	0.001668	2.37
	FALSE	High	WSDLMCHLALR	1xCarbamidomethyl [C6]	7.79053e-05	0.000290425	1	1	1	O74341	0	1401.68	High	0.000242	4.72e-05	1.49
FALSE	High	Master Protein	Q9USH8	Glucosidase 2 subunit beta OS=Schizosaccharomyces pombe (strain 972 / ATCC 24843) OX=284812 GN=gtb1 PE=1 SV=1	0	46.24	22	10	13	10	506	57	4.94	23.87	10	1
	Checked	Confidence	Sequence	Modifications	Qvality PEP	Qvality q-value	# Protein Groups	# Proteins	# PSMs	Master Protein Accessions	# Missed Cleavages	Theo. MH+ [Da]	Confidence (by Search Engine): Sequest HT	Percolator q-Value (by Search Engine): Sequest HT	Percolator PEP (by Search Engine): Sequest HT	XCorr (by Search Engine): Sequest HT
	FALSE	High	DLDAAEENEK		0.0009409	0.000290425	1	1	2	Q9USH8	0	1133.5	High	0.000242	0.0006252	2.74
	FALSE	High	EAILSFEDLKEQEIR		1.5649e-05	0.000290425	1	1	2	Q9USH8	1	1819.94	High	0.000242	8.937e-06	2.16
	FALSE	High	EQWALESAK		0.0192397	0.000931974	1	1	1	Q9USH8	0	1061.53	High	0.0006701	0.01427	1.18
	FALSE	High	EYLATLEEHNR		2.73529e-06	0.000290425	1	1	2	Q9USH8	0	1374.66	High	0.000242	1.461e-06	3.71
	FALSE	High	IREQWALESAK		0.01231	0.000290425	1	1	1	Q9USH8	1	1330.71	High	0.000242	0.008965	1.21
	FALSE	High	SDLYKPDAK		6.81848e-05	0.000290425	1	1	1	Q9USH8	0	1036.53	High	0.000242	4.107e-05	1.83
	FALSE	High	SPAACSPDQLK	1xCarbamidomethyl [C5]	3.10055e-05	0.000290425	1	1	1	Q9USH8	0	1173.56	High	0.000242	1.807e-05	3.08
	FALSE	High	VALLSLVDER		0.00124245	0.000290425	1	1	1	Q9USH8	0	1114.65	High	0.000242	0.0008326	1.69
	FALSE	High	VDDTVCDCCDGSDESLIK	3xCarbamidomethyl [C6; C8; C9]	5.2953e-06	0.000290425	1	1	1	Q9USH8	0	2087.82	High	0.000242	2.905e-06	2.38
	FALSE	High	YKEISDSLVAVSAEK		1.35675e-06	0.000290425	1	1	1	Q9USH8	1	1638.86	High	0.000242	7.067e-07	2.36
FALSE	High	Master Protein	Q10475	Eukaryotic translation initiation factor 4 gamma OS=Schizosaccharomyces pombe (strain 972 / ATCC 24843) OX=284812 GN=tif471 PE=1 SV=1	0	46.117	13	12	14	12	1403	153.9	9.23	15.45	12	1
	Checked	Confidence	Sequence	Modifications	Qvality PEP	Qvality q-value	# Protein Groups	# Proteins	# PSMs	Master Protein Accessions	# Missed Cleavages	Theo. MH+ [Da]	Confidence (by Search Engine): Sequest HT	Percolator q-Value (by Search Engine): Sequest HT	Percolator PEP (by Search Engine): Sequest HT	XCorr (by Search Engine): Sequest HT
	FALSE	High	CQEDFER	1xCarbamidomethyl [C1]	0.0364924	0.00264179	1	1	1	Q10475	0	983.389	High	0.001811	0.02789	1.66
	FALSE	High	DKPDPSSLTIPVDQVAPLQLSANR		4.19082e-05	0.000290425	1	1	1	Q10475	0	2561.36	High	0.000242	2.473e-05	2.38
	FALSE	High	DNAAPVENVNEK		0.000130477	0.000290425	1	1	1	Q10475	0	1299.62	High	0.000242	8.043e-05	1.9
	FALSE	High	FIGELFK		0.0358826	0.00264179	1	1	1	Q10475	0	853.482	High	0.001811	0.02729	0.98
	FALSE	High	GFSSSGAGFGSGSNYK		2.86507e-06	0.000290425	1	1	1	Q10475	0	1509.66	High	0.000242	1.534e-06	2.76
	FALSE	High	IPNLPSR		0.031703	0.00244975	1	1	1	Q10475	0	796.468	High	0.001686	0.02409	1.55
	FALSE	High	QTNATEPEVVDK		2.85896e-05	0.000290425	1	1	1	Q10475	0	1330.65	High	0.000242	1.66e-05	2.65
	FALSE	High	SGSNTHSHAGPGFGGPSER		5.03999e-10	0.000290425	1	1	1	Q10475	0	1838.82	High	0.000242	1.96e-10	4.09
	FALSE	High	SGSQVSDQVVESPNSSTLSPR		2.79345e-05	0.000290425	1	1	2	Q10475	0	2161.04	High	0.000242	1.621e-05	1.94
	FALSE	High	SQSVNSSVTSNPPHTEEPVAAKPEASSTATK		0.00638522	0.000290425	1	1	1	Q10475	0	3138.52	High	0.000242	0.00455	2.08
	FALSE	High	TIAEIHEEAER		0.00176879	0.000290425	1	1	1	Q10475	0	1297.64	High	0.000242	0.001204	1.75
	FALSE	High	YSHYQHGFNYNNSGNNR		0.0490623	0.00343994	1	1	2	Q10475	0	2071.88	High	0.002538	0.03791	1.18
FALSE	High	Master Protein	Q96WV5	Putative coatomer subunit alpha OS=Schizosaccharomyces pombe (strain 972 / ATCC 24843) OX=284812 GN=SPBPJ4664.04 PE=1 SV=1	0	45.633	16	18	21	18	1207	136.3	6.15	31.91	18	1
	Checked	Confidence	Sequence	Modifications	Qvality PEP	Qvality q-value	# Protein Groups	# Proteins	# PSMs	Master Protein Accessions	# Missed Cleavages	Theo. MH+ [Da]	Confidence (by Search Engine): Sequest HT	Percolator q-Value (by Search Engine): Sequest HT	Percolator PEP (by Search Engine): Sequest HT	XCorr (by Search Engine): Sequest HT
	FALSE	High	AWEVDTCR	1xCarbamidomethyl [C7]	0.037321	0.00264179	1	1	1	Q96WV5	0	1036.45	High	0.001811	0.02857	1.22
	FALSE	High	FDGHDGPVR		0.0431663	0.0031941	1	1	1	Q96WV5	0	999.464	High	0.002179	0.03315	1.29
	FALSE	High	FLEIYTASR		0.00163108	0.000290425	1	1	1	Q96WV5	0	1099.58	High	0.000242	0.001106	2.29
	FALSE	High	FVLEGHDR		0.115294	0.00779809	1	1	1	Q96WV5	0	972.49	High	0.005786	0.09294	1.85
	FALSE	High	GPGDDAIFVAR		0.000161675	0.000290425	1	1	3	Q96WV5	0	1117.56	High	0.000242	0.0001007	2.91
	FALSE	High	IAEITFQK		0.00495269	0.000290425	1	1	1	Q96WV5	0	949.535	High	0.000242	0.003497	1.9
	FALSE	High	LLQLAESGPAAEAANR		8.22525e-06	0.000290425	1	1	1	Q96WV5	0	1610.85	High	0.000242	4.565e-06	2.97
	FALSE	High	IWNWQSR		0.0254264	0.00123737	1	1	1	Q96WV5	0	989.495	High	0.0008726	0.01911	1.2
	FALSE	High	QVGAINFSPLK		0.0189132	0.000931974	1	1	1	Q96WV5	0	1173.66	High	0.0006701	0.01409	1.68
	FALSE	High	SDQTIEIK		0.0381677	0.00264179	1	1	1	Q96WV5	0	933.489	High	0.001811	0.02925	1.64
	FALSE	High	SHELHEAYR		6.67656e-06	0.000290425	1	1	1	Q96WV5	0	1141.54	High	0.000242	3.677e-06	3.31
	FALSE	High	SIVSYDLLR		0.0128885	0.000290425	1	1	1	Q96WV5	0	1065.59	High	0.000242	0.0094	1.73
	FALSE	High	SQALPFITR		0.0048958	0.000290425	1	1	1	Q96WV5	0	1032.58	High	0.000242	0.003459	2.15
	FALSE	High	TIDRPEVWSR		0.00642218	0.000290425	1	1	2	Q96WV5	0	1258.65	High	0.000242	0.004575	1.6
	FALSE	High	TLTPVYSGDDFDVCSVCGAVYHK	2xCarbamidomethyl [C14; C17]	2.33415e-05	0.000290425	1	1	1	Q96WV5	0	2590.16	High	0.000242	1.347e-05	2.66
	FALSE	High	VCTFHHEYPWILSCSDDQTIR	2xCarbamidomethyl [C2; C14]	0.106017	0.00688832	1	1	1	Q96WV5	0	2664.2	High	0.005186	0.08472	0.81
	FALSE	High	VWDISGLR		0.139544	0.00957849	1	1	1	Q96WV5	0	945.515	High	0.007644	0.1133	1.25
	FALSE	High	YIVALSCELER	1xCarbamidomethyl [C7]	0.00381849	0.000290425	1	1	1	Q96WV5	0	1352.69	High	0.000242	0.002671	1.85
FALSE	High	Master Protein	O74755	Paired amphipathic helix protein pst3 OS=Schizosaccharomyces pombe (strain 972 / ATCC 24843) OX=284812 GN=pst3 PE=3 SV=1	0	45.497	16	19	20	19	1154	132.8	6.83	19.05	19	1
	Checked	Confidence	Sequence	Modifications	Qvality PEP	Qvality q-value	# Protein Groups	# Proteins	# PSMs	Master Protein Accessions	# Missed Cleavages	Theo. MH+ [Da]	Confidence (by Search Engine): Sequest HT	Percolator q-Value (by Search Engine): Sequest HT	Percolator PEP (by Search Engine): Sequest HT	XCorr (by Search Engine): Sequest HT
	FALSE	High	DSPDLLEEFK		0.00623951	0.000290425	1	1	1	O74755	0	1192.57	High	0.000242	0.004427	1.7
	FALSE	High	FLELLHLYR		3.21025e-05	0.000290425	1	1	2	O74755	0	1203.69	High	0.000242	1.88e-05	1.78
	FALSE	High	FLEIMR		0.0765244	0.005079	1	1	1	O74755	0	808.439	High	0.003623	0.06017	1.24
	FALSE	High	KLPTAAPVLLK		0.0223118	0.000931974	1	1	1	O74755	1	1150.76	High	0.0006701	0.01671	1.86
	FALSE	High	LFLPDNVDSTEPSTPNVQK		0.0206023	0.000931974	1	1	1	O74755	0	2101.04	High	0.0006701	0.01535	2.02
	FALSE	High	LHSLFNEHFCK	1xCarbamidomethyl [C10]	0.0625484	0.00413707	1	1	1	O74755	0	1431.68	High	0.002995	0.04886	0.96
	FALSE	High	LLDKTELLNSFSK		0.00503927	0.000290425	1	1	1	O74755	1	1507.84	High	0.000242	0.003553	0.92
	FALSE	High	LPTAAPVLLK		0.138835	0.00957849	1	1	1	O74755	0	1022.66	High	0.007644	0.1129	0.61
	FALSE	High	ISQQGYLAGR		0.00237621	0.000290425	1	1	1	O74755	0	1092.58	High	0.000242	0.00163	1.82
	FALSE	High	NALIIVYGK		0.00212876	0.000290425	1	1	1	O74755	0	990.598	High	0.000242	0.001455	1.61
	FALSE	High	NAQAAFDDR		0.0229555	0.000931974	1	1	1	O74755	0	1007.45	High	0.0006701	0.01718	1.92
	FALSE	High	NHVESILAPESK		0.0501634	0.00361039	1	1	1	O74755	0	1323.69	High	0.002649	0.03875	1.32
	FALSE	High	SQALDTLGVINR		0.00733334	0.000290425	1	1	1	O74755	0	1286.71	High	0.000242	0.005257	1.73
	FALSE	High	TIVSSLALSSISGK		2.45911e-05	0.000290425	1	1	1	O74755	0	1362.78	High	0.000242	1.428e-05	2.67
	FALSE	High	VDFNYAIAYMNK		0.0197964	0.000931974	1	1	1	O74755	0	1448.69	High	0.0006701	0.01474	1.44
	FALSE	High	VLNTTESAIK		0.000814055	0.000290425	1	1	1	O74755	0	1075.6	High	0.000242	0.0005376	2
	FALSE	High	WLESDEGWR		0.00402243	0.000290425	1	1	1	O74755	0	1177.53	High	0.000242	0.002815	1.44
	FALSE	High	WLESDEGWRK		0.0756999	0.005079	1	1	1	O74755	1	1305.62	High	0.003623	0.05961	0.99
	FALSE	High	WYPLEK		0.0732757	0.00484684	1	1	1	O74755	0	835.435	High	0.00347	0.05754	1.3
FALSE	High	Master Protein	O13907	Probable ATP-citrate synthase subunit 2 OS=Schizosaccharomyces pombe (strain 972 / ATCC 24843) OX=284812 GN=SPAC22A12.16 PE=1 SV=1	0	44.921	31	15	17	15	492	53.9	6.09	24.33	15	1
	Checked	Confidence	Sequence	Modifications	Qvality PEP	Qvality q-value	# Protein Groups	# Proteins	# PSMs	Master Protein Accessions	# Missed Cleavages	Theo. MH+ [Da]	Confidence (by Search Engine): Sequest HT	Percolator q-Value (by Search Engine): Sequest HT	Percolator PEP (by Search Engine): Sequest HT	XCorr (by Search Engine): Sequest HT
	FALSE	High	AGPNYQEGLR		0.0052472	0.000290425	1	1	1	O13907	0	1104.54	High	0.000242	0.00372	1.94
	FALSE	High	APESLGIK		0.0200234	0.000931974	1	1	1	O13907	0	814.467	High	0.0006701	0.0149	1.71
	FALSE	High	AVLAYWLNR		0.000578389	0.000290425	1	1	1	O13907	0	1105.62	High	0.000242	0.0003755	1.9
	FALSE	High	ELSKEEAYVQGLDAK		5.53468e-05	0.000290425	1	1	2	O13907	1	1679.85	High	0.000242	3.301e-05	2.06
	FALSE	High	FDLPLK		0.0880277	0.00547865	1	1	1	O13907	0	732.429	High	0.004074	0.06993	0.86
	FALSE	High	KFDLPLK		0.0126685	0.000290425	1	1	1	O13907	1	860.524	High	0.000242	0.009252	1.7
	FALSE	High	KLLVPVR		0.0303035	0.00184322	1	1	1	O13907	1	824.572	High	0.001279	0.02289	2.08
	FALSE	High	LDQTAEFECGAK	1xCarbamidomethyl [C9]	9.16282e-05	0.000290425	1	1	2	O13907	0	1368.61	High	0.000242	5.575e-05	2.05
	FALSE	High	LNATWDEAK		0.00923418	0.000290425	1	1	1	O13907	0	1047.51	High	0.000242	0.006654	1.52
	FALSE	High	LTILNAEGR		0.00464772	0.000290425	1	1	1	O13907	0	986.563	High	0.000242	0.003276	2.03
	FALSE	High	TSGEESGAINADHGPPMVFPAPFGR		0.000109024	0.000290425	1	1	1	O13907	0	2541.18	High	0.000242	6.669e-05	2.62
	FALSE	High	TVLDLMTR		0.0252826	0.00123737	1	1	1	O13907	0	948.518	High	0.0008726	0.01903	1.32
	FALSE	High	VEQEHPWVK		0.0203688	0.000931974	1	1	1	O13907	0	1151.58	High	0.0006701	0.01513	1.17
	FALSE	High	VLFIGGGIANFTSPAVTFR		2.1333e-09	0.000290425	1	1	1	O13907	0	1967.07	High	0.000242	8.716e-10	4.15
	FALSE	High	VSIWVR		0.122084	0.00876857	1	1	1	O13907	0	759.451	High	0.006606	0.09855	1.34
FALSE	High	Master Protein	O74524	Probable proline dehydrogenase, mitochondrial OS=Schizosaccharomyces pombe (strain 972 / ATCC 24843) OX=284812 GN=SPCC70.03c PE=3 SV=1	0	44.574	27	12	14	12	492	55.8	8.72	21.64	12	1
	Checked	Confidence	Sequence	Modifications	Qvality PEP	Qvality q-value	# Protein Groups	# Proteins	# PSMs	Master Protein Accessions	# Missed Cleavages	Theo. MH+ [Da]	Confidence (by Search Engine): Sequest HT	Percolator q-Value (by Search Engine): Sequest HT	Percolator PEP (by Search Engine): Sequest HT	XCorr (by Search Engine): Sequest HT
	FALSE	High	AETDKDFDSAVEAIIAAAAK		1.45755e-07	0.000290425	1	1	1	O74524	1	2036.02	High	0.000242	6.965e-08	3.42
	FALSE	High	ARENIDALDR		0.0214404	0.000931974	1	1	1	O74524	1	1172.6	High	0.0006701	0.01602	1.79
	FALSE	High	EVAIVHNTYQLYLK		9.54211e-05	0.000290425	1	1	2	O74524	0	1690.92	High	0.000242	5.825e-05	2.18
	FALSE	High	FAPGDPASASDPIASR		2.85896e-05	0.000290425	1	1	1	O74524	0	1558.75	High	0.000242	1.664e-05	1.91
	FALSE	High	FLIHDTK		0.0296264	0.00184322	1	1	1	O74524	0	873.483	High	0.001279	0.0224	1.21
	FALSE	High	FWEYADK		0.035085	0.00264179	1	1	1	O74524	0	958.431	High	0.001811	0.02675	1.6
	FALSE	High	GAYLNSEPR		0.0551118	0.00361039	1	1	1	O74524	0	1006.5	High	0.002649	0.04278	0.61
	FALSE	High	LCQFAK	1xCarbamidomethyl [C2]	0.0693957	0.00461606	1	1	1	O74524	0	766.392	High	0.003316	0.05431	1.12
	FALSE	High	LTPFINPLVLQR		0.000542681	0.000290425	1	1	1	O74524	0	1410.85	High	0.000242	0.0003528	1.85
	FALSE	High	NQQPNFCIVK	1xCarbamidomethyl [C7]	0.0575979	0.00361039	1	1	1	O74524	0	1247.62	High	0.002649	0.04484	1.31
	FALSE	High	SAFVYEICSR	1xCarbamidomethyl [C8]	0.00106259	0.000290425	1	1	1	O74524	0	1231.58	High	0.000242	0.0007067	2.16
	FALSE	High	SPELSTYEVSELKK		6.30448e-09	0.000290425	1	1	2	O74524	1	1609.83	High	0.000242	2.689e-09	3.04
FALSE	High	Master Protein	P78958	Glyceraldehyde-3-phosphate dehydrogenase 1 OS=Schizosaccharomyces pombe (strain 972 / ATCC 24843) OX=284812 GN=tdh1 PE=1 SV=1	0	44.548	35	11	13	11	336	35.8	6.7	18.92	11	1
	Checked	Confidence	Sequence	Modifications	Qvality PEP	Qvality q-value	# Protein Groups	# Proteins	# PSMs	Master Protein Accessions	# Missed Cleavages	Theo. MH+ [Da]	Confidence (by Search Engine): Sequest HT	Percolator q-Value (by Search Engine): Sequest HT	Percolator PEP (by Search Engine): Sequest HT	XCorr (by Search Engine): Sequest HT
	FALSE	High	DAPMYVVGVNEEK		0.0228253	0.000931974	1	1	1	P78958	0	1450.69	High	0.0006701	0.01703	1.53
	FALSE	High	FDGSVEIK		0.0628923	0.00413707	1	1	1	P78958	0	894.457	High	0.002995	0.04909	1.56
	FALSE	High	GASANIIPSSTGAAK		0.000935466	0.000290425	1	2	1	P78958	0	1344.71	High	0.000242	0.0006197	2.11
	FALSE	High	LAKPTNYEDIK		0.000729214	0.000290425	1	2	2	P78958	0	1291.69	High	0.000242	0.0004775	1.74
	FALSE	High	LTGMAFR	1xOxidation [M4]	0.0615272	0.00386731	1	2	1	P78958	0	811.413	High	0.002812	0.04799	1.56
	FALSE	High	LVSWYDNEWGYSR		1.20571e-05	0.000290425	1	1	1	P78958	0	1674.75	High	0.000242	6.787e-06	3.12
	FALSE	High	RVVDLVAYTAAK		0.000935466	0.000290425	1	1	1	P78958	1	1305.75	High	0.000242	0.0006207	1.59
	FALSE	High	VIISAPSK		0.00688256	0.000290425	1	2	1	P78958	0	814.503	High	0.000242	0.004904	1.94
	FALSE	High	VISNASCTTNCLAPLAK	2xCarbamidomethyl [C7; C11]	1.24912e-08	0.000290425	1	2	2	P78958	0	1819.9	High	0.000242	5.448e-09	3.61
	FALSE	High	VPTPDVSVVDLTVK		3.84429e-08	0.000290425	1	2	1	P78958	0	1468.83	High	0.000242	1.757e-08	3.95
	FALSE	High	VVDLVAYTAAK		3.44141e-05	0.000290425	1	1	1	P78958	0	1149.65	High	0.000242	2.012e-05	2.37
FALSE	High	Master Protein	O74787	Phosphatidylethanolamine N-methyltransferase OS=Schizosaccharomyces pombe (strain 972 / ATCC 24843) OX=284812 GN=cho2 PE=1 SV=1	0	44.102	17	12	12	12	905	102.7	7.02	19.02	12	1
	Checked	Confidence	Sequence	Modifications	Qvality PEP	Qvality q-value	# Protein Groups	# Proteins	# PSMs	Master Protein Accessions	# Missed Cleavages	Theo. MH+ [Da]	Confidence (by Search Engine): Sequest HT	Percolator q-Value (by Search Engine): Sequest HT	Percolator PEP (by Search Engine): Sequest HT	XCorr (by Search Engine): Sequest HT
	FALSE	High	FCDPNITPHDGDASLCDISEGSAR	2xCarbamidomethyl [C2; C16]	1.23925e-07	0.000290425	1	1	1	O74787	0	2634.12	High	0.000242	5.913e-08	2.45
	FALSE	High	LFAPQLSSSTHFDYK		0.0003992	0.000290425	1	1	1	O74787	0	1740.86	High	0.000242	0.0002566	2.05
	FALSE	High	LSDNASDLYTQTSSEGR		2.99185e-10	0.000290425	1	1	1	O74787	0	1843.83	High	0.000242	1.142e-10	3.91
	FALSE	High	LVYQGIYR		0.143139	0.00957849	1	1	1	O74787	0	1011.56	High	0.007644	0.1164	1.36
	FALSE	High	MTNQIPSASSAADFGSSK	1xMet-loss [N-Term]	0.026456	0.00123737	1	1	1	O74787	0	1667.79	High	0.0008726	0.01988	1.7
	FALSE	High	NAQLAILK		0.0682697	0.00461606	1	1	1	O74787	0	870.541	High	0.003316	0.05366	0.78
	FALSE	High	SILETVDPR		0.00362486	0.000290425	1	1	1	O74787	0	1029.56	High	0.000242	0.002523	1.76
	FALSE	High	TYGTDINHAR		1.94324e-06	0.000290425	1	1	1	O74787	0	1147.55	High	0.000242	1.027e-06	3.28
	FALSE	High	VFLLPK		0.0605218	0.00386731	1	1	1	O74787	0	716.471	High	0.002812	0.04719	1.09
	FALSE	High	VQELLK		0.0847832	0.00547865	1	1	1	O74787	0	729.451	High	0.004074	0.0671	1.72
	FALSE	High	VVQVDGSCSALSR	1xCarbamidomethyl [C8]	4.31402e-05	0.000290425	1	1	1	O74787	0	1377.68	High	0.000242	2.556e-05	2.15
	FALSE	High	WSAIDANGYTSHCSSIK	1xCarbamidomethyl [C13]	0.000277119	0.000290425	1	1	1	O74787	0	1896.85	High	0.000242	0.0001753	1.9
FALSE	High	Master Protein	Q09736	Lanosterol 14-alpha demethylase erg11 OS=Schizosaccharomyces pombe (strain 972 / ATCC 24843) OX=284812 GN=erg11 PE=1 SV=1	0	43.45	28	11	12	11	495	56.3	8.73	20.15	11	1
	Checked	Confidence	Sequence	Modifications	Qvality PEP	Qvality q-value	# Protein Groups	# Proteins	# PSMs	Master Protein Accessions	# Missed Cleavages	Theo. MH+ [Da]	Confidence (by Search Engine): Sequest HT	Percolator q-Value (by Search Engine): Sequest HT	Percolator PEP (by Search Engine): Sequest HT	XCorr (by Search Engine): Sequest HT
	FALSE	High	DMPLLNYVIQETLR		2.57186e-07	0.000290425	1	1	1	Q09736	0	1704.9	High	0.000242	1.26e-07	4.05
	FALSE	High	DVVYDIPNHVFMEHK		0.0070432	0.000290425	1	1	1	Q09736	0	1842.88	High	0.000242	0.005023	1.52
	FALSE	High	EGVADLLK		0.0569666	0.00361039	1	1	1	Q09736	0	844.477	High	0.002649	0.04438	1.4
	FALSE	High	FVHDYTWTLIGK		0.00241782	0.000290425	1	1	1	Q09736	0	1479.76	High	0.000242	0.001656	1.69
	FALSE	High	GAASPYLPFGAGR		0.0132637	0.000290425	1	1	1	Q09736	0	1263.65	High	0.000242	0.009724	1.35
	FALSE	High	LADLNAEEAYSHLTTPVFGK		1.00225e-08	0.000290425	1	1	1	Q09736	0	2176.09	High	0.000242	4.356e-09	4.07
	FALSE	High	SGLGFSQFR		0.00058513	0.000290425	1	1	1	Q09736	0	998.505	High	0.000242	0.0003815	3.22
	FALSE	High	TLQGAEVR		0.00340146	0.000290425	1	1	1	Q09736	0	873.479	High	0.000242	0.002362	2.15
	FALSE	High	TMPVMTIYTASR		0.00364588	0.000290425	1	1	1	Q09736	0	1370.68	High	0.000242	0.002547	1.66
	FALSE	High	VPNVDYSSMVALPLGPVK		3.33805e-07	0.000290425	1	1	1	Q09736	0	1886.01	High	0.000242	1.647e-07	2.99
	FALSE	High	VPNVDYSSMVALPLGPVK	1xOxidation [M9]	0.0399172	0.00264179	1	1	1	Q09736	0	1902	High	0.001811	0.03063	1
	FALSE	High	VVGENLELK		0.0022687	0.000290425	1	1	1	Q09736	0	1000.57	High	0.000242	0.001556	1.99
FALSE	High	Master Protein	O94692	RuvB-like helicase 2 OS=Schizosaccharomyces pombe (strain 972 / ATCC 24843) OX=284812 GN=rvb2 PE=1 SV=1	0	43.405	26	10	11	10	465	51.5	5.39	20.97	10	1
	Checked	Confidence	Sequence	Modifications	Qvality PEP	Qvality q-value	# Protein Groups	# Proteins	# PSMs	Master Protein Accessions	# Missed Cleavages	Theo. MH+ [Da]	Confidence (by Search Engine): Sequest HT	Percolator q-Value (by Search Engine): Sequest HT	Percolator PEP (by Search Engine): Sequest HT	XCorr (by Search Engine): Sequest HT
	FALSE	High	EVVHTVSLHDIDVINSR		0.000139064	0.000290425	1	1	2	O94692	0	1933.01	High	0.000242	8.588e-05	2.45
	FALSE	High	FVQCPQGEIQK	1xCarbamidomethyl [C4]	0.000333571	0.000290425	1	1	1	O94692	0	1333.66	High	0.000242	0.0002127	2.45
	FALSE	High	GIGLNDNLEPK		0.00546367	0.000290425	1	1	1	O94692	0	1169.62	High	0.000242	0.003856	1.89
	FALSE	High	MSISVTSHNDVSK	1xMet-loss+Acetyl [N-Term]	2.48777e-05	0.000290425	1	1	1	O94692	0	1315.65	High	0.000242	1.445e-05	1.3
	FALSE	High	SATIEESDIR		0.00150408	0.000290425	1	1	1	O94692	0	1120.55	High	0.000242	0.001015	1.94
	FALSE	High	SPHGIPVDLLDR		0.127899	0.00914346	1	1	1	O94692	0	1318.71	High	0.007353	0.1036	2.01
	FALSE	High	TEALLQALR		0.000112881	0.000290425	1	1	1	O94692	0	1014.59	High	0.000242	6.897e-05	2.55
	FALSE	High	TQGFLALFSGDTGEIKPEVR		7.43533e-13	0.000290425	1	1	1	O94692	0	2165.12	High	0.000242	2.275e-13	3.87
	FALSE	High	VLAGDVISIDK		0.000143152	0.000290425	1	1	1	O94692	0	1129.65	High	0.000242	8.852e-05	2.21
	FALSE	High	VYELFLDQK		0.00781347	0.000290425	1	1	1	O94692	0	1154.61	High	0.000242	0.005619	1.61
FALSE	High	Master Protein	Q9UUG0	Fatty acid synthase subunit beta OS=Schizosaccharomyces pombe (strain 972 / ATCC 24843) OX=284812 GN=fas1 PE=1 SV=1	0	43.243	10	19	19	19	2073	230.4	6.38	14.79	19	1
	Checked	Confidence	Sequence	Modifications	Qvality PEP	Qvality q-value	# Protein Groups	# Proteins	# PSMs	Master Protein Accessions	# Missed Cleavages	Theo. MH+ [Da]	Confidence (by Search Engine): Sequest HT	Percolator q-Value (by Search Engine): Sequest HT	Percolator PEP (by Search Engine): Sequest HT	XCorr (by Search Engine): Sequest HT
	FALSE	High	AIDGDLLR		0.0474539	0.00343994	1	1	1	Q9UUG0	0	872.484	High	0.002353	0.03653	1.37
	FALSE	High	DLPIETLNK		0.0294595	0.00184322	1	1	1	Q9UUG0	0	1042.58	High	0.001279	0.02228	1.38
	FALSE	High	FEIFDR		0.0176605	0.000628468	1	1	1	Q9UUG0	0	826.409	High	0.0004662	0.01308	1.5
	FALSE	High	FLSISVPFHSPYLAPVR		0.0104804	0.000290425	1	1	1	Q9UUG0	0	1930.06	High	0.000242	0.007598	0.82
	FALSE	High	FYYHSCALIGQTTK	1xCarbamidomethyl [C6]	0.04961	0.00361039	1	1	1	Q9UUG0	0	1688.81	High	0.002649	0.03846	0.99
	FALSE	High	GLNVLDWLAGERPER		0.101098	0.0066742	1	1	1	Q9UUG0	0	1724.91	High	0.005038	0.08076	1.55
	FALSE	High	GYATIPLK		0.114694	0.00758525	1	1	1	Q9UUG0	0	862.503	High	0.005645	0.09236	0.94
	FALSE	High	IDVPFHSSFLR		0.000591949	0.000290425	1	1	1	Q9UUG0	0	1317.69	High	0.000242	0.0003865	1.93
	FALSE	High	IITLEFER		0.0157517	0.000628468	1	1	1	Q9UUG0	0	1020.57	High	0.0004662	0.0116	1.94
	FALSE	High	LNDDFQK		0.131909	0.00914346	1	1	1	Q9UUG0	0	879.421	High	0.007353	0.107	1.1
	FALSE	High	LVHLSNSFR		0.00421281	0.000290425	1	1	1	Q9UUG0	0	1072.59	High	0.000242	0.002959	2.17
	FALSE	High	RFVETYAAQNVPER		0.00187421	0.000290425	1	1	1	Q9UUG0	1	1679.85	High	0.000242	0.001274	2.1
	FALSE	High	SLYGLNLSLR		0.0732757	0.00484684	1	1	1	Q9UUG0	0	1135.65	High	0.00347	0.05764	1.17
	FALSE	High	TTLIENFEDLNDPYPVAAR		0.000357588	0.000290425	1	1	1	Q9UUG0	0	2178.07	High	0.000242	0.0002285	2.63
	FALSE	High	VPVYSTDDAGDLR		0.00016451	0.000290425	1	1	1	Q9UUG0	0	1407.68	High	0.000242	0.000102	1.92
	FALSE	High	VVPVFETITK		0.0104203	0.000290425	1	1	1	Q9UUG0	0	1132.66	High	0.000242	0.007539	1.94
	FALSE	High	WIDVTLR		0.035085	0.00264179	1	1	1	Q9UUG0	0	902.509	High	0.001811	0.0268	1.33
	FALSE	High	YEPSAGYSPVSEILDGR		3.44141e-05	0.000290425	1	1	1	Q9UUG0	0	1839.88	High	0.000242	2.018e-05	2.09
	FALSE	High	YIPNLTAKPFEISK		0.000387802	0.000290425	1	1	1	Q9UUG0	0	1620.9	High	0.000242	0.0002485	1.61
FALSE	High	Master Protein	P00332	Alcohol dehydrogenase OS=Schizosaccharomyces pombe (strain 972 / ATCC 24843) OX=284812 GN=adh1 PE=1 SV=2	0	43.095	29	8	14	8	350	37.4	6.93	21.28	8	1
	Checked	Confidence	Sequence	Modifications	Qvality PEP	Qvality q-value	# Protein Groups	# Proteins	# PSMs	Master Protein Accessions	# Missed Cleavages	Theo. MH+ [Da]	Confidence (by Search Engine): Sequest HT	Percolator q-Value (by Search Engine): Sequest HT	Percolator PEP (by Search Engine): Sequest HT	XCorr (by Search Engine): Sequest HT
	FALSE	High	FEEVPVAEPGQDEVLVNIK		1.58652e-06	0.000290425	1	1	2	P00332	0	2112.09	High	0.000242	8.312e-07	2.41
	FALSE	High	GLVKPYYK		0.111734	0.00734569	1	1	1	P00332	0	967.561	High	0.005484	0.08972	1.07
	FALSE	High	LGADIFWLTVK		5.61121e-06	0.000290425	1	1	1	P00332	0	1262.71	High	0.000242	3.082e-06	3.38
	FALSE	High	IVLDLSK		0.02072	0.000931974	1	1	1	P00332	0	787.492	High	0.0006701	0.01544	1.23
	FALSE	High	MPLIGGHEGAGVVVK		7.10073e-05	0.000290425	1	1	1	P00332	0	1463.8	High	0.000242	4.278e-05	1.75
	FALSE	High	QLAAVFHTHGGPENVK		5.02622e-06	0.000290425	1	1	3	P00332	0	1704.88	High	0.000242	2.741e-06	2.19
	FALSE	High	VQPFSTLPDVYR		0.000298799	0.000290425	1	1	2	P00332	0	1421.74	High	0.000242	0.0001903	1.98
	FALSE	High	VVAIDTGDDKAELVK		1.06593e-07	0.000290425	1	1	3	P00332	1	1572.85	High	0.000242	5.062e-08	3.72
FALSE	High	Master Protein	O94489	Elongation factor 3 OS=Schizosaccharomyces pombe (strain 972 / ATCC 24843) OX=284812 GN=tef3 PE=1 SV=1	0	41.557	15	14	14	14	1047	115.7	6.49	16.72	14	1
	Checked	Confidence	Sequence	Modifications	Qvality PEP	Qvality q-value	# Protein Groups	# Proteins	# PSMs	Master Protein Accessions	# Missed Cleavages	Theo. MH+ [Da]	Confidence (by Search Engine): Sequest HT	Percolator q-Value (by Search Engine): Sequest HT	Percolator PEP (by Search Engine): Sequest HT	XCorr (by Search Engine): Sequest HT
	FALSE	High	ALEELLK		0.0216859	0.000931974	1	1	1	O94489	0	815.487	High	0.0006701	0.01619	1.75
	FALSE	High	AITTLER		0.0527279	0.00361039	1	1	1	O94489	0	803.462	High	0.002649	0.0408	1.53
	FALSE	High	AIVNGQVEGFPTHLR		0.0079957	0.000290425	1	1	1	O94489	0	1637.88	High	0.000242	0.005758	1.02
	FALSE	High	AIVPSVLESIHTTGK		0.00230843	0.000290425	1	1	1	O94489	0	1551.87	High	0.000242	0.00158	0.72
	FALSE	High	KLTGAELR		0.0419777	0.00293135	1	1	1	O94489	1	887.531	High	0.002002	0.03223	1.61
	FALSE	High	LLPGLYHIK		0.10546	0.00688832	1	1	1	O94489	0	1053.65	High	0.005186	0.0845	0.87
	FALSE	High	IPEVSTAANPEVCLETLK	1xCarbamidomethyl [C13]	3.17224e-13	0.000290425	1	1	1	O94489	0	1971.01	High	0.000242	9.385e-14	3.41
	FALSE	High	IQEKEEGDTFDAFGNK		0.037742	0.00264179	1	1	1	O94489	1	1827.84	High	0.001811	0.0289	0.89
	FALSE	High	IQEKEEGDTFDAFGNKIEK		0.0639348	0.0043847	1	1	1	O94489	2	2198.06	High	0.00316	0.04986	1.54
	FALSE	High	LVEDPQVVAPFLPK		0.00692237	0.000290425	1	1	1	O94489	0	1551.88	High	0.000242	0.004947	1.74
	FALSE	High	SGQFRPLVR		0.018592	0.000931974	1	1	1	O94489	0	1059.61	High	0.0006701	0.01382	2.07
	FALSE	High	TPSEYIQWR		0.00107497	0.000290425	1	1	1	O94489	0	1179.58	High	0.000242	0.0007143	2.29
	FALSE	High	VCTLIANADIDR	1xCarbamidomethyl [C2]	0.000437975	0.000290425	1	1	1	O94489	0	1360.69	High	0.000242	0.0002818	2.19
	FALSE	High	VPTNEEVIAK		0.00014736	0.000290425	1	1	1	O94489	0	1099.6	High	0.000242	9.101e-05	1.67
FALSE	High	Master Protein	O13718	Vacuolar transporter chaperone 2 OS=Schizosaccharomyces pombe (strain 972 / ATCC 24843) OX=284812 GN=vtc2 PE=1 SV=1	0	41.081	23	15	16	15	734	85.4	7.18	15.01	15	1
	Checked	Confidence	Sequence	Modifications	Qvality PEP	Qvality q-value	# Protein Groups	# Proteins	# PSMs	Master Protein Accessions	# Missed Cleavages	Theo. MH+ [Da]	Confidence (by Search Engine): Sequest HT	Percolator q-Value (by Search Engine): Sequest HT	Percolator PEP (by Search Engine): Sequest HT	XCorr (by Search Engine): Sequest HT
	FALSE	High	DGLSAPSNSVQVKPK		1.55586e-05	0.000290425	1	1	1	O13718	0	1526.82	High	0.000242	8.843e-06	2.78
	FALSE	High	DLQEVYSHPEGSAGSR		0.000180491	0.000290425	1	1	2	O13718	0	1731.79	High	0.000242	0.0001125	2.37
	FALSE	High	EDSLDIERPCR	1xCarbamidomethyl [C10]	0.0356816	0.00264179	1	1	1	O13718	0	1389.64	High	0.001811	0.02725	0.87
	FALSE	High	FPYSVLEIR		0.00110656	0.000290425	1	1	1	O13718	0	1123.61	High	0.000242	0.000739	1.74
	FALSE	High	KPEIPLR		0.108842	0.00713615	1	1	1	O13718	0	852.53	High	0.005348	0.08731	1.21
	FALSE	High	LDSCTETVK	1xCarbamidomethyl [C4]	0.00230843	0.000290425	1	1	1	O13718	0	1052.49	High	0.000242	0.001586	2.04
	FALSE	High	LNLTGFFK		0.00438675	0.000290425	1	1	1	O13718	0	939.53	High	0.000242	0.003072	1.43
	FALSE	High	NEHGDHFNFR		0.000763803	0.000290425	1	1	1	O13718	0	1272.55	High	0.000242	0.0005025	2.07
	FALSE	High	NSHLISEIDGFSK		0.00062363	0.000290425	1	1	1	O13718	0	1446.72	High	0.000242	0.0004073	0.98
	FALSE	High	SEQAYSLR		0.0894528	0.00547865	1	1	1	O13718	0	953.469	High	0.004074	0.07092	1.52
	FALSE	High	SIPGLLKPSTYGSFK		0.106577	0.00688832	1	1	1	O13718	0	1594.88	High	0.005186	0.08517	1.06
	FALSE	High	TDIIVER		0.0356816	0.00264179	1	1	1	O13718	0	845.473	High	0.001811	0.0272	1.2
	FALSE	High	TEEEAPSWGENDESK		8.90116e-05	0.000290425	1	1	1	O13718	0	1707.7	High	0.000242	5.409e-05	2.34
	FALSE	High	VSASQEPDGPPISK		0.00103826	0.000290425	1	1	1	O13718	0	1411.71	High	0.000242	0.0006913	1.67
	FALSE	High	YEHGVAILFEK		0.0159331	0.000628468	1	1	1	O13718	0	1305.68	High	0.0004662	0.01176	1.97
FALSE	High	Master Protein	O13790	Cullin-1 OS=Schizosaccharomyces pombe (strain 972 / ATCC 24843) OX=284812 GN=cul1 PE=1 SV=1	0	40.844	22	17	20	17	767	89.4	6.64	15.99	17	1
	Checked	Confidence	Sequence	Modifications	Qvality PEP	Qvality q-value	# Protein Groups	# Proteins	# PSMs	Master Protein Accessions	# Missed Cleavages	Theo. MH+ [Da]	Confidence (by Search Engine): Sequest HT	Percolator q-Value (by Search Engine): Sequest HT	Percolator PEP (by Search Engine): Sequest HT	XCorr (by Search Engine): Sequest HT
	FALSE	High	DSYTYEELAK		0.00348106	0.000290425	1	1	1	O13790	0	1218.55	High	0.000242	0.002426	1.38
	FALSE	High	ECISQTNHEEQLAAYAK	1xCarbamidomethyl [C2]	0.120824	0.00803295	1	1	1	O13790	0	1991.91	High	0.006114	0.09726	0.79
	FALSE	High	ELVNTAFHGDTDFTK		8.16017e-05	0.000290425	1	1	1	O13790	0	1694.8	High	0.000242	4.952e-05	1.48
	FALSE	High	ESSEYLASHSITDYLK		0.0004062	0.000290425	1	1	2	O13790	0	1842.88	High	0.000242	0.0002613	1.42
	FALSE	High	FINHLFGYLNR		0.0112937	0.000290425	1	1	1	O13790	0	1393.74	High	0.000242	0.008223	2.15
	FALSE	High	KLLLQSAIVR		0.091875	0.00572844	1	1	1	O13790	1	1140.75	High	0.004241	0.07313	1.35
	FALSE	High	KLSWLFHLSK		0.00315508	0.000290425	1	1	1	O13790	1	1258.73	High	0.000242	0.002182	1.64
	FALSE	High	LAEEEELVR		0.000345371	0.000290425	1	1	2	O13790	0	1087.56	High	0.000242	0.0002208	2.09
	FALSE	High	LLLQSAIVR		0.00763537	0.000290425	1	1	2	O13790	0	1012.65	High	0.000242	0.005481	1.88
	FALSE	High	INENFR		0.0736747	0.00484684	1	1	1	O13790	0	792.4	High	0.00347	0.05782	1.48
	FALSE	High	IVPQVGGEADVDPK		0.0829789	0.00547865	1	1	1	O13790	0	1423.74	High	0.003946	0.06565	0.92
	FALSE	High	SGFAAVAK		0.00509783	0.000290425	1	1	1	O13790	0	750.414	High	0.000242	0.003609	1.72
	FALSE	High	TFFETNFIENTK		0.00282667	0.000290425	1	1	1	O13790	0	1490.72	High	0.000242	0.001955	1.49
	FALSE	High	TGVSQIFER		0.00448934	0.000290425	1	1	1	O13790	0	1036.54	High	0.000242	0.003158	1.84
	FALSE	High	VLLLGDNDK		0.00247444	0.000290425	1	1	1	O13790	0	986.552	High	0.000242	0.001704	2.3
	FALSE	High	VLLLGDNDKLGDPNSTYK		0.0649936	0.00461606	1	1	1	O13790	1	1962.02	High	0.00316	0.05079	1.48
	FALSE	High	YADSILR		0.042687	0.0031941	1	1	1	O13790	0	837.446	High	0.002002	0.03273	1.59
FALSE	High	Master Protein	O74940	Putative glutamine-dependent NAD(+) synthetase OS=Schizosaccharomyces pombe (strain 972 / ATCC 24843) OX=284812 GN=SPCC553.02 PE=3 SV=1	0	40.681	19	10	12	10	700	79.5	6.57	16.62	10	1
	Checked	Confidence	Sequence	Modifications	Qvality PEP	Qvality q-value	# Protein Groups	# Proteins	# PSMs	Master Protein Accessions	# Missed Cleavages	Theo. MH+ [Da]	Confidence (by Search Engine): Sequest HT	Percolator q-Value (by Search Engine): Sequest HT	Percolator PEP (by Search Engine): Sequest HT	XCorr (by Search Engine): Sequest HT
	FALSE	High	AMEEDDAQVLSDVR		0.000194612	0.000290425	1	1	1	O74940	0	1577.71	High	0.000242	0.0001218	2.12
	FALSE	High	FQPSHGIQGVTRPSYER		0.000914041	0.000290425	1	1	2	O74940	0	1958.98	High	0.000242	0.0006057	2.36
	FALSE	High	GYSGSLLVLGSSNVDECLR	1xCarbamidomethyl [C17]	0.00804191	0.000290425	1	1	1	O74940	0	2025.99	High	0.000242	0.005767	1.29
	FALSE	High	ILLIRPK		0.0812102	0.00547865	1	1	1	O74940	0	852.603	High	0.003946	0.0642	1.27
	FALSE	High	IVGDPSYSSTDPKK		0.0446352	0.0031941	1	1	1	O74940	1	1493.75	High	0.002179	0.03429	1.51
	FALSE	High	QFLYPSWTWQNK		3.036e-06	0.000290425	1	1	1	O74940	0	1597.78	High	0.000242	1.629e-06	2.52
	FALSE	High	VNLIQNATEK		0.00141126	0.000290425	1	1	1	O74940	0	1129.62	High	0.000242	0.0009486	2.35
	FALSE	High	VVETHYLPTFVAK		2.24272e-08	0.000290425	1	1	2	O74940	0	1503.82	High	0.000242	1.004e-08	3.39
	FALSE	High	WFTPWLRPR		0.0501634	0.00361039	1	1	1	O74940	0	1258.68	High	0.002649	0.03881	0.91
	FALSE	High	YDCSSADINPIGGISK	1xCarbamidomethyl [C3]	3.87488e-09	0.000290425	1	1	1	O74940	0	1696.78	High	0.000242	1.623e-09	4.38
FALSE	High	Master Protein	P78937	Sulfate adenylyltransferase OS=Schizosaccharomyces pombe (strain 972 / ATCC 24843) OX=284812 GN=sua1 PE=1 SV=2	0	40.583	32	15	18	15	490	54.7	7.12	16.81	15	1
	Checked	Confidence	Sequence	Modifications	Qvality PEP	Qvality q-value	# Protein Groups	# Proteins	# PSMs	Master Protein Accessions	# Missed Cleavages	Theo. MH+ [Da]	Confidence (by Search Engine): Sequest HT	Percolator q-Value (by Search Engine): Sequest HT	Percolator PEP (by Search Engine): Sequest HT	XCorr (by Search Engine): Sequest HT
	FALSE	High	AHPAVDYLFGR		0.0229555	0.000931974	1	1	1	P78937	0	1245.64	High	0.0006701	0.01717	0.87
	FALSE	High	DYLNVVENLR		2.77731e-05	0.000290425	1	1	3	P78937	0	1234.64	High	0.000242	1.617e-05	1.61
	FALSE	High	EALWHAIIR		0.0203688	0.000931974	1	1	1	P78937	0	1108.63	High	0.0006701	0.01522	0.71
	FALSE	High	HFDFVEYR		0.000111581	0.000290425	1	1	1	P78937	0	1112.52	High	0.000242	6.842e-05	2.53
	FALSE	High	LDAISVFYAQELQR		0.00022889	0.000290425	1	1	1	P78937	0	1652.86	High	0.000242	0.0001439	2.14
	FALSE	High	LLPSALVSALNEDGRR		0.0686431	0.00461606	1	1	1	P78937	1	1710.95	High	0.003316	0.05377	1.89
	FALSE	High	LQAVTPIR		0.0507228	0.00361039	1	1	1	P78937	0	897.552	High	0.002649	0.03931	1.6
	FALSE	High	LSLLPLAMR		0.0261577	0.00123737	1	1	1	P78937	0	1013.62	High	0.0008726	0.01967	1.31
	FALSE	High	NYGASHFIIGR		0.00232183	0.000290425	1	1	1	P78937	0	1234.63	High	0.000242	0.001592	2.03
	FALSE	High	TLNISGTELR		0.00379648	0.000290425	1	1	1	P78937	0	1103.61	High	0.000242	0.002648	2.21
	FALSE	High	VALLDPR		0.017163	0.000628468	1	1	1	P78937	0	783.472	High	0.0004662	0.01273	1.65
	FALSE	High	VPAEWTTVNIKPK		0.000322174	0.000290425	1	1	1	P78937	0	1482.83	High	0.000242	0.0002051	1.51
	FALSE	High	VYEAILQR		0.00696242	0.000290425	1	1	2	P78937	0	991.557	High	0.000242	0.004964	1.41
	FALSE	High	YSPAQLR		0.042687	0.0031941	1	1	1	P78937	0	834.447	High	0.002002	0.03269	1.44
	FALSE	High	YSQGFVLAVPATSDK		1.48538e-05	0.000290425	1	1	1	P78937	0	1582.81	High	0.000242	8.46e-06	2.58
FALSE	High	Master Protein	O74762	26S proteasome regulatory subunit rpn2 OS=Schizosaccharomyces pombe (strain 972 / ATCC 24843) OX=284812 GN=rpn2 PE=1 SV=1	0	40.485	15	13	14	13	965	107.2	5.06	22.19	13	1
	Checked	Confidence	Sequence	Modifications	Qvality PEP	Qvality q-value	# Protein Groups	# Proteins	# PSMs	Master Protein Accessions	# Missed Cleavages	Theo. MH+ [Da]	Confidence (by Search Engine): Sequest HT	Percolator q-Value (by Search Engine): Sequest HT	Percolator PEP (by Search Engine): Sequest HT	XCorr (by Search Engine): Sequest HT
	FALSE	High	CVVHLNDASVAAK	1xCarbamidomethyl [C1]	0.00750444	0.000290425	1	1	1	O74762	0	1383.7	High	0.000242	0.00537	1.4
	FALSE	High	DVLHISVSDVNDDVRR		0.0453876	0.00343994	1	1	1	O74762	1	1838.94	High	0.002353	0.03497	2.1
	FALSE	High	ELAALVVSK		0.00866738	0.000290425	1	1	1	O74762	0	929.567	High	0.000242	0.006248	1.78
	FALSE	High	FSFISNVRPK		0.000568424	0.000290425	1	1	2	O74762	0	1194.66	High	0.000242	0.0003695	1.77
	FALSE	High	FTATAALGVIHR		0.00708394	0.000290425	1	1	1	O74762	0	1256.71	High	0.000242	0.00506	1.09
	FALSE	High	HFEQVINEK		0.00234886	0.000290425	1	1	1	O74762	0	1143.58	High	0.000242	0.001615	2.2
	FALSE	High	HVLGIAIEAHR		0.0417438	0.00293135	1	1	1	O74762	0	1215.7	High	0.001811	0.03197	1.38
	FALSE	High	KEDSSPCGYIIR	1xCarbamidomethyl [C7]	0.00328545	0.000290425	1	1	1	O74762	1	1424.68	High	0.000242	0.002285	2.62
	FALSE	High	LFAYPPK		0.0968998	0.00647922	1	1	1	O74762	0	835.471	High	0.004914	0.07709	1.18
	FALSE	High	LGATLAQGIIDAGGR		1.53558e-07	0.000290425	1	1	1	O74762	0	1412.79	High	0.000242	7.391e-08	3.9
	FALSE	High	LVEDATDFVR		0.00058175	0.000290425	1	1	1	O74762	0	1164.59	High	0.000242	0.0003781	2.7
	FALSE	High	SETLENFTR		0.00222964	0.000290425	1	1	1	O74762	0	1096.53	High	0.000242	0.001528	2.46
	FALSE	High	VETAVLSTTVK		1.27764e-05	0.000290425	1	1	1	O74762	0	1147.66	High	0.000242	7.23e-06	2.65
FALSE	High	Master Protein	O74895	60S ribosomal protein L15-A OS=Schizosaccharomyces pombe (strain 972 / ATCC 24843) OX=284812 GN=rpl15 PE=3 SV=1	0	39.759	44	8	13	1	201	23.8	11.25	17.15	8	1
	Checked	Confidence	Sequence	Modifications	Qvality PEP	Qvality q-value	# Protein Groups	# Proteins	# PSMs	Master Protein Accessions	# Missed Cleavages	Theo. MH+ [Da]	Confidence (by Search Engine): Sequest HT	Percolator q-Value (by Search Engine): Sequest HT	Percolator PEP (by Search Engine): Sequest HT	XCorr (by Search Engine): Sequest HT
	FALSE	High	FFEVILVDPSHK		1.01332e-05	0.000290425	2	2	2	Q9US22; O74895	0	1430.77	High	0.000242	5.666e-06	2.57
	FALSE	High	FNNSPQHATWLR		4.07114e-05	0.000290425	1	1	1	O74895	0	1470.72	High	0.000242	2.401e-05	2.61
	FALSE	High	GQTYGKPVHQGVNHLK		0.000241143	0.000290425	2	2	3	Q9US22; O74895	0	1762.93	High	0.000242	0.0001516	2.79
	FALSE	High	HNTLSLR		0.0273707	0.00154023	2	2	1	Q9US22; O74895	0	840.469	High	0.001077	0.02065	1.01
	FALSE	High	INWIVNPVHK		0.00162166	0.000290425	2	2	2	Q9US22; O74895	0	1219.69	High	0.000242	0.001097	1.47
	FALSE	High	QSDVNLFLSR		0.000333571	0.000290425	2	2	1	Q9US22; O74895	0	1178.62	High	0.000242	0.0002126	2.92
	FALSE	High	VLNSYWVNQDATYK		6.92753e-07	0.000290425	2	2	1	Q9US22; O74895	0	1700.83	High	0.000242	3.506e-07	3.56
	FALSE	High	YLEELAK		0.0466687	0.00343994	2	2	2	Q9US22; O74895	0	865.467	High	0.002353	0.03593	1.57
FALSE	High	Master Protein	P52822	60S ribosomal protein L5-A OS=Schizosaccharomyces pombe (strain 972 / ATCC 24843) OX=284812 GN=rpl501 PE=1 SV=2	0	39.751	34	6	10	6	294	33.4	9.07	21.06	6	1
	Checked	Confidence	Sequence	Modifications	Qvality PEP	Qvality q-value	# Protein Groups	# Proteins	# PSMs	Master Protein Accessions	# Missed Cleavages	Theo. MH+ [Da]	Confidence (by Search Engine): Sequest HT	Percolator q-Value (by Search Engine): Sequest HT	Percolator PEP (by Search Engine): Sequest HT	XCorr (by Search Engine): Sequest HT
	FALSE	High	FPGFDIETEELDDETLRK		1.62817e-10	0.000290425	1	2	1	P52822	1	2154.02	High	0.000242	6.08e-11	3.75
	FALSE	High	FVTCQIVSSR	1xCarbamidomethyl [C4]	0.00311879	0.000290425	1	2	2	P52822	0	1196.61	High	0.000242	0.002165	2.93
	FALSE	High	GASDGGLFIPHSPNR		0.0138864	0.000290425	1	2	2	P52822	0	1524.76	High	0.000242	0.01021	1.94
	FALSE	High	VFLDVGLK		0.0485205	0.00343994	1	2	1	P52822	0	890.535	High	0.002538	0.03746	0.55
	FALSE	High	VGLADKYEGVTEPEGEFELTEAIEDGPRPFK		1.87797e-09	0.000290425	1	2	2	P52822	1	3422.66	High	0.000242	7.663e-10	4.47
	FALSE	High	VNGDYVLAHAHSSELPR		5.87745e-06	0.000290425	1	2	2	P52822	0	1864.93	High	0.000242	3.221e-06	3.38
FALSE	High	Master Protein	Q9USW5	40S ribosomal protein S4-B OS=Schizosaccharomyces pombe (strain 972 / ATCC 24843) OX=284812 GN=rps402 PE=1 SV=1	0	39.611	43	13	16	2	262	29.6	10.24	21.55	13	1
	Checked	Confidence	Sequence	Modifications	Qvality PEP	Qvality q-value	# Protein Groups	# Proteins	# PSMs	Master Protein Accessions	# Missed Cleavages	Theo. MH+ [Da]	Confidence (by Search Engine): Sequest HT	Percolator q-Value (by Search Engine): Sequest HT	Percolator PEP (by Search Engine): Sequest HT	XCorr (by Search Engine): Sequest HT
	FALSE	High	ECLPLIVFLR	1xCarbamidomethyl [C2]	0.0279975	0.00154023	2	3	1	Q9USW5; Q9P4W9	0	1259.72	High	0.001077	0.0211	1.55
	FALSE	High	EHHLGSFEIIHVK		0.00319179	0.000290425	2	3	1	Q9USW5; Q9P4W9	0	1545.82	High	0.000242	0.00221	2.05
	FALSE	High	GVPFLVTHDGR		5.14408e-06	0.000290425	2	3	1	Q9USW5; Q9P4W9	0	1197.64	High	0.000242	2.803e-06	3.43
	FALSE	High	IESFIK		0.0825334	0.00547865	2	3	1	Q9USW5; Q9P4W9	0	736.424	High	0.003946	0.06521	0.72
	FALSE	High	LIQVDGK		0.110569	0.00734569	1	1	1	Q9USW5	0	772.456	High	0.005484	0.08858	1.02
	FALSE	High	LNLETNK		0.0236173	0.00123737	2	3	2	Q9USW5; Q9P4W9	0	831.457	High	0.0008726	0.01767	2.08
	FALSE	High	LNLETNKIESFIK		1.79839e-05	0.000290425	2	3	1	Q9USW5; Q9P4W9	1	1548.86	High	0.000242	1.029e-05	2.47
	FALSE	High	LSGTYAPKPSPGPHK		2.77731e-05	0.000290425	2	3	2	Q9USW5; Q9P4W9	0	1536.82	High	0.000242	1.619e-05	2.47
	FALSE	High	LSITEER		0.0446352	0.0031941	2	3	2	Q9USW5; Q9P4W9	0	847.452	High	0.002179	0.03425	1.39
	FALSE	High	LSNVFVIGEAGK		5.47091e-05	0.000290425	1	1	1	Q9USW5	0	1233.68	High	0.000242	3.263e-05	2.7
	FALSE	High	LVYDIK		0.0375309	0.00264179	2	3	1	Q9USW5; Q9P4W9	0	750.44	High	0.001811	0.02871	1.78
	FALSE	High	VAAPHHWLLDK		0.00620361	0.000290425	2	3	1	Q9USW5; Q9P4W9	0	1286.7	High	0.000242	0.004401	1.48
	FALSE	High	YPDPLIK		0.0209575	0.000931974	2	3	1	Q9USW5; Q9P4W9	0	845.477	High	0.0006701	0.01562	1.69
FALSE	High	Master Protein	Q9P4W9	40S ribosomal protein S4-C OS=Schizosaccharomyces pombe (strain 972 / ATCC 24843) OX=284812 GN=rps403 PE=1 SV=1	0	39.005	40	12	15	1	262	29.7	10.26	21.2	12	1
	Checked	Confidence	Sequence	Modifications	Qvality PEP	Qvality q-value	# Protein Groups	# Proteins	# PSMs	Master Protein Accessions	# Missed Cleavages	Theo. MH+ [Da]	Confidence (by Search Engine): Sequest HT	Percolator q-Value (by Search Engine): Sequest HT	Percolator PEP (by Search Engine): Sequest HT	XCorr (by Search Engine): Sequest HT
	FALSE	High	ECLPLIVFLR	1xCarbamidomethyl [C2]	0.0279975	0.00154023	2	3	1	Q9USW5; Q9P4W9	0	1259.72	High	0.001077	0.0211	1.55
[truncated: 3,698 more rows]
